# Supplementary material for: Mutations in the Staphylococcus aureus Global Regulator CodY Confer Tolerance to an Interspecies Redox-Active Antimicrobial
Source: bioRxiv. 2024 Jul 3:2024.07.02.601769. Preprint. [Version 1] doi: 10.1101/2024.07.02.601769 (PMC11261909; doi:10.1101/2024.07.02.601769)
Supplement: Supplement 3 [file media-3.zip]

Archive with 8 entries (8 files):
- CodY_PYO_120_vs_CodY_DMSO_120.xlsx
- CodY_PYO_30_vs_CodY_DMSO_30.xlsx
- CodY_vs_JE2_DMSO_120.xlsx
- CodY_vs_JE2_DMSO_30.xlsx
- CodY_vs_JE2_PYO_120.xlsx
- CodY_vs_JE2_PYO_30.xlsx
- JE2_PYO_120_vs_JE2_DMSO_120.xlsx
- JE2_PYO_30_vs_JE2_DMSO_30.xlsx
