# Supplementary material for: Mutations in the Staphylococcus aureus Global Regulator CodY Confer Tolerance to an Interspecies Redox-Active Antimicrobial
Source: bioRxiv. 2024 Jul 3:2024.07.02.601769. Preprint. [Version 1] doi: 10.1101/2024.07.02.601769 (PMC11261909; doi:10.1101/2024.07.02.601769)
Supplement: Supplement 3 [file media-3.zip › CodY_PYO_30_vs_CodY_DMSO_30.xlsx]

## Sheet: GeneList
NCTC8325	Genbank	UniProt ID	Refseq	Pan Symbol	Length	EffectiveLength	Overdispersion	logFC	Ratio	logCPM	F	PValue	FDR	diffexpressed	-log10
SAOUHSC_00001	SAUSA300_0001	Q2FKQ5	SAUSA300_RS00010	dnaA	1362	1063	1	-0.30185	-1.23272	9.53339	5.0637	0.0431391	0.0914397	NC	1.03887
SAOUHSC_00002	SAUSA300_0002	A0A0H2XHU3	SAUSA300_RS00015	dnaN	1134	835	1.05728	-0.153469	-1.11224	9.86314	0.903569	0.359837	0.524229	NC	0.280479
SAOUHSC_00003	SAUSA300_0003	A0A0H2XEP1	SAUSA300_RS00020	-	246	12.4884	1	0	0	-2.91485	0	1	1	NC	0
SAOUHSC_00004	SAUSA300_0004	Q2FKQ2	SAUSA300_RS00025	recF	1113	814	1.04288	-0.260516	-1.19791	8.95744	1.29335	0.276754	0.425497	NC	0.371104
SAOUHSC_00005	SAUSA300_0005	Q2FKQ1	SAUSA300_RS00030	gyrB	1935	1636	1	-0.901104	-1.8675	9.52697	6.6796	0.0232468	0.054732	NC	1.26176
SAOUHSC_00006	SAUSA300_0006	Q2FKQ0	SAUSA300_RS00035	gyrA	2664	2365	1	-0.950649	-1.93274	10.7326	11.5827	0.00495766	0.0146233	NC	1.83495
SAOUHSC_00007	SAUSA300_0007	A0A0H2XDS1	SAUSA300_RS00040	nnrD	813	514	1	-1.42826	-2.69121	6.78324	49.2315	1.1235e-05	0.000114342	DOWN	3.94179
SAOUHSC_00008	SAUSA300_0008	Q2FKP8	SAUSA300_RS00045	hutH	1515	1216	1.04056	0.655737	1.57542	5.57006	15.1268	0.00199699	0.00666439	NC	2.17624
SAOUHSC_00009	SAUSA300_0009	Q2FKP7	SAUSA300_RS00050	serS	1287	988	1	-0.623675	-1.54079	9.21162	10.6925	0.00637778	0.0181679	NC	1.7407
SAOUHSC_00010	SAUSA300_0010	A0A0H2XEA0	SAUSA300_RS00055	-	696	397	1	-0.253748	-1.1923	5.68339	0.201105	0.661501	0.847549	NC	0.0718353
SAOUHSC_00012	SAUSA300_0011	A0A0H2XIK7	SAUSA300_RS00060	-	330	39.4439	1.00066	-0.136822	-1.09948	3.77635	0.0470976	0.831693	1	NC	0
SAOUHSC_00013	SAUSA300_0012	A0A0H2XFU8	SAUSA300_RS00065	metX	969	670	1	-0.111514	-1.08036	6.3897	0.0773537	0.785461	0.97167	NC	0.0124813
SAOUHSC_00014	SAUSA300_0013	A0A0H2XFE8	SAUSA300_RS00070	-	939	640	1.06285	0.331413	1.25825	9.02181	12.7458	0.00362232	0.0112511	NC	1.9488
SAOUHSC_00015	SAUSA300_0014	A0A0H2XJV8	SAUSA300_RS00075	gdpP	1968	1669	1.06722	0.233849	1.17597	10.8709	4.56219	0.053087	0.108906	NC	0.962947
SAOUHSC_00017	SAUSA300_0015	Q2FKP1	SAUSA300_RS00080	rplI	447	148	1	0.448799	1.3649	8.37408	23.6835	0.000343997	0.00153781	NC	2.8131
SAOUHSC_00018	SAUSA300_0016	A0A0H2XFI1	SAUSA300_RS00085	dnaC	1401	1102	1.01486	-0.103127	-1.0741	10.0929	0.442991	0.517771	0.700284	NC	0.154726
SAOUHSC_00019	SAUSA300_0017	A0A0H2XG07	SAUSA300_RS00090	purA	1284	985	1	-1.82311	-3.53844	7.34944	26.8908	0.000198829	0.000990691	DOWN	3.00406
SAOUHSC_T00018	SAUSA300_0018		SAUSA300_RS00095	trnaE	75	4.39785	1	0	0	-2.91485	0	1	1	NC	0
SAOUHSC_T00011	SAUSA300_0019		SAUSA300_RS00100	trnaD	73	4.36592	1	0	0	-2.91485	0	1	1	NC	0
SAOUHSC_00020	SAUSA300_0020	Q2FKN8	SAUSA300_RS00105	walR	702	403	1	0.102977	1.07399	8.03545	1.01506	0.33279	0.492831	NC	0.307302
SAOUHSC_00021	SAUSA300_0021	Q2FKN7	SAUSA300_RS00110	walK	1827	1528	1.09045	-0.0190802	-1.01331	9.31713	0.0315303	0.861906	1	NC	0
SAOUHSC_00022	SAUSA300_0022	A0A0H2XID8	SAUSA300_RS00115	walH	1335	1036	1.0526	0.126551	1.09168	9.29844	2.41072	0.145438	0.252209	NC	0.598239
SAOUHSC_00023	SAUSA300_0023	A0A0H2XER1	SAUSA300_RS00120	walI	789	490	1	0.232001	1.17446	8.9944	7.09168	0.0200665	0.0481529	NC	1.31738
SAOUHSC_00024	SAUSA300_0024	A0A0H2XG71	SAUSA300_RS00125	walJ	801	502	1	1.02631	2.03681	9.15123	24.7873	0.000283281	0.00133063	UP	2.87594
SAOUHSC_00025	SAUSA300_0025	A0A0H2XI02	SAUSA300_RS00130	adsA	2319	2020	1.0052	-1.48933	-2.80759	6.99771	81.7254	7.70698e-07	1.61029e-05	DOWN	4.7931
SAOUHSC_00027	SAUSA300_0026	Q2FKN2	SAUSA300_RS00135	orfX	480	181	1	-0.0757722	-1.05393	4.71572	0.244678	0.629424	0.812982	NC	0.0899191
	SAUSA300_0027	A0A0H2XHW3	SAUSA300_RS00140	-	1257	958	1	0.657321	1.57715	7.92804	10.5113	0.00672228	0.0189701	NC	1.72193
	SAUSA300_0028	A0A0H2XE27	SAUSA300_RS00145	tnp	675	376	1.23402	-0.276409	-1.21118	4.79558	1.8965	0.192621	0.317168	NC	0.498711
	SAUSA300_0030	A0A0H2XH22	SAUSA300_RS00155	ugpQ	744	445	1	0.257043	1.19503	7.76426	4.35253	0.0580462	0.117154	NC	0.931244
	SAUSA300_0031	A0A0H2XG12	SAUSA300_RS00160	maoC	429	130.001	1	-0.387646	-1.30826	6.00131	3.88905	0.0711318	0.137938	NC	0.860316
	SAUSA300_0032	A0A0H2XHY4	SAUSA300_RS00165	mecA	2010	1711	1	-0.0969185	-1.06949	13.6331	0.352719	0.563167	0.747019	NC	0.126668
	SAUSA300_0033	A0A0H2XIW9	SAUSA300_RS00170	mecR1	987	688	1	0.051885	1.03662	11.0566	0.0665296	0.800654	0.987485	NC	0.00546949
	SAUSA300_0035	A0A0H2XI04	SAUSA300_RS00175	rplL	261	14.6978	1	0	0	-2.50182	0	1	1	NC	0
	SAUSA300_0034	A0A0H2XFV5	SAUSA300_RS00180	-	1608	1309	1	-0.100146	-1.07188	4.06964	0.154238	0.70113	0.88783	NC	0.0516701
	SAUSA300_0036	A0A0H2XIB4	SAUSA300_RS00185	-	507	208	1.05243	-1.51313	-2.85428	1.95796	26.14	0.000225084	0.0011005	DOWN	2.95841
			SAUSA300_RS00190		312	29.5878	1.0136	-0.209747	-1.15649	-0.52215	0.0706784	0.836355	1	NC	0
			SAUSA300_RS00195		351	54.8653	1	-0.624159	-1.54131	0.667051	1.20083	0.293812	0.445216	NC	0.351429
	SAUSA300_0037	A0A0H2XGM2	SAUSA300_RS00200	ccrB	1629	1330	1.01008	1.73671	3.33274	9.156	30.9987	0.000105062	0.000597084	UP	3.22396
	SAUSA300_0038	A0A0H2XI73	SAUSA300_RS00205	ccrA	1350	1051	1	-0.720668	-1.64795	6.31693	38.0188	4.0307e-05	0.000296906	NC	3.52738
	SAUSA300_0039	A0A0H2XHF3	SAUSA300_RS00210	-	1788	1489	1.01188	-0.635781	-1.55378	5.60989	10.1221	0.00753842	0.0209239	NC	1.67936
	SAUSA300_0040	A0A0H2XEW0	SAUSA300_RS00215	-	291	21.5989	1	-0.364452	-1.28739	1.57627	0.342518	0.56879	0.751924	NC	0.123826
	SAUSA300_0041	A0A0H2XID6	SAUSA300_RS00220	-	1050	751	1.0595	-0.0845113	-1.06033	6.70964	0.0777758	0.784893	0.97167	NC	0.0124813
	SAUSA300_0042	A0A0H2XH92	SAUSA300_RS00225	-	1491	1192	1	0.557486	1.4717	9.41537	15.6219	0.00177686	0.00607818	NC	2.21623
	SAUSA300_0044	A0A0H2XK73	SAUSA300_RS00235	-	1319	1020	1	-0.35719	-1.28093	5.69614	1.63746	0.223905	0.358999	NC	0.444907
	SAUSA300_0045	A0A0H2XIJ6	SAUSA300_RS00240	-	372	73.6504	1	-0.774239	-1.71029	1.90782	2.20653	0.162195	0.275934	NC	0.559195
	SAUSA300_0046	A0A0H2XF21	SAUSA300_RS00245	-	621	322	1.01902	0.545376	1.4594	8.14701	7.11424	0.0199077	0.0478921	NC	1.31974
	SAUSA300_0047	A0A0H2XJN9	SAUSA300_RS00250	-	966	667	1	0.472949	1.38794	5.98266	6.53276	0.0245213	0.0572628	NC	1.24213
	SAUSA300_0048	A0A0H2XHL8	SAUSA300_RS00255	-	192	7.91184	1	0	0	-2.91485	0	1	1	NC	0
	SAUSA300_0049	A0A0H2XG32	SAUSA300_RS00260	-	330	39.4439	1.00958	0.351495	1.27588	3.51433	1.41106	0.256953	0.401006	NC	0.396849
	SAUSA300_0050	A0A0H2XEJ2	SAUSA300_RS00265	-	360	62.6012	1	-0.124815	-1.09037	5.01827	0.275563	0.608805	0.792053	NC	0.101246
			SAUSA300_RS00270		851	552	1.03413	-0.0561261	-1.03967	2.7893	0.0315114	0.861947	1	NC	0
	SAUSA300_0053	A0A0H2XGJ0	SAUSA300_RS00275	speG	498	199	1	-0.834343	-1.78304	6.62871	11.2582	0.00542767	0.0157666	NC	1.80226
	SAUSA300_0055	A0A0H2XI08	SAUSA300_RS00280	adhC	1128	829	1.01512	1.99883	3.99675	8.33126	4.72146	0.0496562	0.103047	NC	0.986967
			SAUSA300_RS00285		225	10.234	1	0	0	-2.91485	0	1	1	NC	0
	SAUSA300_0056	A0A0H2XIG0	SAUSA300_RS00290	-	504	205	1.01506	0.205139	1.1528	2.84121	0.27512	0.60909	0.792065	NC	0.101239
	SAUSA300_0057	A0A0H2XH80	SAUSA300_RS00295	-	312	29.5878	1	-0.393138	-1.31325	-0.145475	0.218949	0.647892	0.83346	NC	0.0791152
	SAUSA300_0059	A0A0H2XJ66	SAUSA300_RS00300	-	351	54.8653	1	0.411641	1.3302	0.725794	0.422556	0.527426	0.709727	NC	0.148909
	SAUSA300_0060	A0A0H2XKM4	SAUSA300_RS00305	-	1001	702	1.01843	-1.02864	-2.0401	4.56478	21.7588	0.000490112	0.00206856	DOWN	2.68433
	SAUSA300_0061	Q2FKJ8	SAUSA300_RS00310	arcC	930	631	1	0.326529	1.25399	6.34133	7.62932	0.0166553	0.041321	NC	1.38383
	SAUSA300_0062	A0A0H2XIR5	SAUSA300_RS00315	arcB	999	700	1	0.0518003	1.03656	5.91539	0.247959	0.627157	0.810784	NC	0.0910946
	SAUSA300_0063	A0A0H2XFE2	SAUSA300_RS00320	-	690	391	1.00048	-1.12563	-2.18196	3.49478	6.93381	0.0212203	0.0505833	DOWN	1.29599
	SAUSA300_0064	A0A0H2XFF5	SAUSA300_RS00325	arcD	1422	1123	1.01631	-0.704336	-1.62939	5.04055	11.8833	0.00456416	0.0136307	NC	1.86548
	SAUSA300_0065	A0A0H2XGY3	SAUSA300_RS00330	arcA	1236	937	1	-1.01224	-2.01704	7.4761	21.668	0.00049862	0.00209216	DOWN	2.6794
	SAUSA300_0066	A0A0H2XKJ2	SAUSA300_RS00335	argR	447	148	1.01355	0.111434	1.0803	3.60584	0.127819	0.726665	0.912816	NC	0.0396169
	SAUSA300_0067	A0A0H2XKH6	SAUSA300_RS00340	-	432	133.001	1	0.761918	1.69574	6.90213	7.14779	0.0196744	0.0474899	NC	1.3234
	SAUSA300_0070	A0A0H2XHZ1	SAUSA300_RS00355	-	816	517	1	0.637185	1.55529	6.8589	26.7851	0.000202299	0.00100103	NC	2.99955
	SAUSA300_0071	A0A0H2XHT9	SAUSA300_RS00360	-	1179	880	1	-0.525193	-1.43913	5.89058	10.4973	0.00674979	0.0190107	NC	1.721
	SAUSA300_0072	A0A0H2XG45	SAUSA300_RS00365	-	693	394	1.01382	-0.74611	-1.67726	5.00302	7.58192	0.016927	0.0417768	NC	1.37906
	SAUSA300_0073	A0A0H2XIR7	SAUSA300_RS00370	-	1554	1255	1	-1.06076	-2.08603	6.64543	14.0494	0.00259566	0.00835151	DOWN	2.07824
	SAUSA300_0074	A0A0H2XGH1	SAUSA300_RS00375	opp-3B	957	658	1.0641	-1.15738	-2.23052	5.56381	20.9633	0.000570832	0.00232381	DOWN	2.6338
	SAUSA300_0075	A0A0H2XGJ4	SAUSA300_RS00380	opp-3C	768	469	1	-1.08712	-2.12449	5.18503	13.6987	0.00283406	0.00903752	DOWN	2.04395
	SAUSA300_0076	A0A0H2XE30	SAUSA300_RS00385	-	768	469	1.01248	-1.33072	-2.51529	5.30435	23.966	0.000327128	0.00147619	DOWN	2.83086
	SAUSA300_0077	A0A0H2XIH8	SAUSA300_RS00390	-	636	337	1	-0.808021	-1.75081	4.94225	18.2868	0.000982177	0.00367516	NC	2.43472
	SAUSA300_0078	Q2FKI2	SAUSA300_RS00395	copA	2064	1765	1	2.42572	5.37296	11.2609	229.997	2.01098e-09	2.73443e-07	UP	6.56313
	SAUSA300_0079	A0A0H2XFS1	SAUSA300_RS00400	-	546	247	1	2.38411	5.22021	9.2693	306.849	3.57626e-10	8.55323e-08	UP	7.06787
			SAUSA300_RS00405		135	5.67153	1	0	0	-2.91485	0	1	1	NC	0
SAOUHSC_00029	SAUSA300_0080	A0A0H2XEF9	SAUSA300_RS00410	-	93	4.71038	1	0	0	-2.91485	0	1	1	NC	0
SAOUHSC_00030	SAUSA300_0081	A0A0H2XHK4	SAUSA300_RS00415	-	1752	1453	1	0.603626	1.51953	8.32345	8.62928	0.0119603	0.0311206	NC	1.50695
SAOUHSC_00031	SAUSA300_0082	A0A0H2XF45	SAUSA300_RS00420	-	453	154	1.15393	-0.602847	-1.51871	6.18253	3.61551	0.0805302	0.152757	NC	0.815998
			SAUSA300_RS00425		102	4.88581	1	0	0	-2.91485	0	1	1	NC	0
SAOUHSC_00033	SAUSA300_0083	A0A0H2XH07	SAUSA300_RS00430	tauE	756	457	1	-0.819974	-1.76537	5.83897	13.0343	0.00335939	0.0104896	NC	1.97924
SAOUHSC_00034	SAUSA300_0084	A0A0H2XFN1	SAUSA300_RS00435	cstR	261	14.6978	1.05583	0.311488	1.24099	-2.52219	0.0192159	0.892642	1	NC	0
SAOUHSC_00035	SAUSA300_0085	A0A0H2XIQ9	SAUSA300_RS00440	cstA	1068	769	1	-0.114626	-1.08269	5.68092	0.0455741	0.834393	1	NC	0
SAOUHSC_00036	SAUSA300_0086	A0A0H2XG96	SAUSA300_RS00445	cstB	1335	1036	1	-0.469165	-1.38431	6.1964	1.80448	0.203042	0.332799	NC	0.477818
SAOUHSC_00038	SAUSA300_0088	A0A0H2XHJ4	SAUSA300_RS00455	-	102	4.88581	1	0	0	-2.91485	0	1	1	NC	0
SAOUHSC_00039	SAUSA300_0089	A0A0H2XGZ4	SAUSA300_RS00460	-	987	688	1	-1.64661	-3.13096	7.72581	47.9214	1.28774e-05	0.000126738	DOWN	3.89709
			SAUSA300_RS00465		204	8.62912	1	0	0	-2.91485	0	1	1	NC	0
SAOUHSC_00041	SAUSA300_0090	A0A0H2XHZ2	SAUSA300_RS00470	-	297	23.5517	1.01557	-0.994266	-1.99207	1.5672	5.55315	0.0355011	0.0777179	NC	1.10948
SAOUHSC_00042	SAUSA300_0091	A0A0H2XG27	SAUSA300_RS00475	-	1221	922	1.04384	-0.910455	-1.87964	5.33654	14.9305	0.00209298	0.00694434	NC	2.15837
SAOUHSC_00043	SAUSA300_0092	A0A0H2XFP9	SAUSA300_RS00480	-	551	252	1.02138	-0.9931	-1.99046	2.7303	14.2683	0.00245873	0.00799158	NC	2.09737
SAOUHSC_00044	SAUSA300_0093	A0A0H2XFD5	SAUSA300_RS00485	-	861	562	1	0.123156	1.08911	5.8377	0.178605	0.67975	0.868217	NC	0.0613717
SAOUHSC_00045	SAUSA300_0094	A0A0H2XKM1	SAUSA300_RS00490	-	534	235	1.06166	-0.900292	-1.86644	3.70781	13.817	0.00275091	0.00880169	NC	2.05543
SAOUHSC_00046	SAUSA300_0095	A0A0H2XGL8	SAUSA300_RS00495	-	744	445	1	-0.597918	-1.51353	3.97697	4.47953	0.0549792	0.112147	NC	0.950214
SAOUHSC_00047	SAUSA300_0096	A0A0H2XHD7	SAUSA300_RS00500	-	603	304	1	-1.20311	-2.30235	4.76741	14.0429	0.00259987	0.00835567	DOWN	2.07802
SAOUHSC_00049	SAUSA300_0097	A0A0H2XJQ0	SAUSA300_RS00505	-	3153	2854	1.03612	-0.837696	-1.78719	7.30292	5.6645	0.0339949	0.0748902	NC	1.12557
SAOUHSC_00050	SAUSA300_0098	A0A0H2XEY6	SAUSA300_RS00510	-	483	184	1.03792	-0.740179	-1.67038	5.26534	6.39551	0.0257878	0.0596381	NC	1.22448
SAOUHSC_00051	SAUSA300_0099	A0A0H2XK15	SAUSA300_RS00515	plc	987	688	1	-0.563962	-1.47832	5.16453	0.702764	0.417592	0.589517	NC	0.229503
SAOUHSC_00052	SAUSA300_0100	Q2FKG1	SAUSA300_RS00520	csa1A	771	472	1.0504	-1.70331	-3.25646	1.47199	15.7847	0.00171074	0.00589414	DOWN	2.22958
SAOUHSC_00053	SAUSA300_0101	Q2FKG0	SAUSA300_RS00525	-	771	472	1.08063	-1.43153	-2.69733	2.74559	28.6048	0.000151147	0.000795947	DOWN	3.09912
SAOUHSC_00054	SAUSA300_0102	Q2FKF9	SAUSA300_RS00530	-	771	472	1.02943	-0.990245	-1.98652	3.20464	17.9437	0.00105675	0.00390834	NC	2.40801
SAOUHSC_00055	SAUSA300_0103	Q2FKF8	SAUSA300_RS00535	-	768	469	1	-0.938421	-1.91643	3.49062	19.0383	0.000839231	0.00324171	NC	2.48923
SAOUHSC_00056	SAUSA300_0104	A0A0H2XHB8	SAUSA300_RS00540	-	2238	1939	1.00647	-0.527559	-1.44149	7.4568	16.8602	0.00133939	0.00479307	NC	2.31939
SAOUHSC_00057	SAUSA300_0105	A0A0H2XH30	SAUSA300_RS00545	-	1179	880	1	-0.621605	-1.53859	3.94598	4.81045	0.0478548	0.10025	NC	0.998914
SAOUHSC_00058	SAUSA300_0106	A0A0H2XGA8	SAUSA300_RS00550	norC	1389	1090	1.01161	-0.825796	-1.77251	4.54961	6.45655	0.0252152	0.0585973	NC	1.23212
SAOUHSC_00060	SAUSA300_0107	A0A0H2XDU2	SAUSA300_RS00555	nptA	1662	1363	1	-1.27659	-2.42266	9.29941	28.4694	0.00015439	0.000811536	DOWN	3.09069
SAOUHSC_00061	SAUSA300_0108	A0A0H2XHW2	SAUSA300_RS00560	-	1776	1477	1.04708	-0.613199	-1.52965	5.36662	10.3322	0.00708422	0.0197972	NC	1.7034
SAOUHSC_00062	SAUSA300_0109	A0A0H2XGB0	SAUSA300_RS00565	-	873	574	1	-0.85357	-1.80697	2.3234	6.8932	0.0215296	0.051193	NC	1.29079
SAOUHSC_00064	SAUSA300_0110	Q2FKF1	SAUSA300_RS00570	norG	1398	1099	1	-1.23877	-2.35998	4.65059	34.17	6.69129e-05	0.000421707	DOWN	3.37499
SAOUHSC_00065	SAUSA300_0111	A0A0H2XH91	SAUSA300_RS00575	-	474	175	1	-0.681268	-1.60355	4.08623	12.1221	0.00427739	0.0129086	NC	1.88912
SAOUHSC_00067	SAUSA300_0112	A0A0H2XEN8	SAUSA300_RS00580	lctP1	1593	1294	1	-1.13808	-2.20088	9.76967	18.8809	0.000867054	0.00333125	DOWN	2.47739
SAOUHSC_00069	SAUSA300_0113	A0A0H2XJH7	SAUSA300_RS00585	spa	1527	1228	1	-0.104289	-1.07496	12.8857	0.0116314	0.915827	1	NC	0
SAOUHSC_00070	SAUSA300_0114	A0A0H2XHA2	SAUSA300_RS00590	sarS	753	454	1	-0.503761	-1.41791	9.49334	0.757836	0.400409	0.568016	NC	0.24564
SAOUHSC_00071	SAUSA300_0115	A0A0H2XEX4	SAUSA300_RS00595	sirC	999	700	1.02704	1.0388	2.05452	8.52046	48.7073	1.18611e-05	0.000119026	UP	3.92436
SAOUHSC_00072	SAUSA300_0116	A0A0H2XE68	SAUSA300_RS00600	sirB	996	697	1	1.30885	2.47744	7.12469	3.79889	0.0740753	0.142682	NC	0.845631
SAOUHSC_00074	SAUSA300_0117	A0A0H2XHK0	SAUSA300_RS00605	sirA	993	694	1.02935	1.72827	3.3133	10.1952	5.29067	0.0393767	0.0847795	UP	1.07171
SAOUHSC_00075	SAUSA300_0118	Q2FKE3	SAUSA300_RS00610	sbnA	981	682	1.00298	4.52573	23.0346	6.03491	126.111	6.76006e-08	2.81179e-06	UP	5.55102
SAOUHSC_00076	SAUSA300_0119	A0A0H2XFQ8	SAUSA300_RS00615	sbnB	1011	712	1.04836	4.07812	16.8903	5.7234	66.9894	2.25927e-06	3.56269e-05	UP	4.44822
SAOUHSC_00077	SAUSA300_0120	A0A0H2XF13	SAUSA300_RS00620	sbnC	1755	1456	1	3.8919	14.8449	6.84951	63.364	3.03647e-06	4.46906e-05	UP	4.34978
SAOUHSC_00078	SAUSA300_0121	A0A0H2XHB1	SAUSA300_RS00625	sbnD	1257	958	1	2.64748	6.26572	5.47996	36.4512	4.93041e-05	0.000344289	UP	3.46308
SAOUHSC_00079	SAUSA300_0122	A0A0H2XIH1	SAUSA300_RS00630	sbnE	1737	1438	1	2.62375	6.16348	6.08364	55.7877	5.91704e-06	7.32659e-05	UP	4.1351
SAOUHSC_00080	SAUSA300_0123	A0A0H2XG97	SAUSA300_RS00635	sbnF	1851	1552	1	2.68555	6.43326	6.47974	66.0306	2.4397e-06	3.71077e-05	UP	4.43054
SAOUHSC_00081	SAUSA300_0124	A0A0H2XHL3	SAUSA300_RS00640	sbnG	777	478	1	3.15012	8.87727	5.31274	79.4282	9.00762e-07	1.78289e-05	UP	4.74888
SAOUHSC_00082	SAUSA300_0125	A0A0H2XH47	SAUSA300_RS00645	sbnH	1203	904	1	3.49506	11.275	6.39411	172.932	1.0842e-08	7.46182e-07	UP	6.12715
SAOUHSC_00083	SAUSA300_0126	A0A0H2XI87	SAUSA300_RS00650	sbnI	765	466	1	3.4174	10.6841	6.36453	274.351	7.01005e-10	1.5476e-07	UP	6.81034
SAOUHSC_00084	SAUSA300_0127	A0A0H2XHQ3	SAUSA300_RS00660	-	408	109.017	1	-1.42744	-2.68969	2.4423	10.3696	0.00700687	0.0196384	DOWN	1.70689
SAOUHSC_00085	SAUSA300_0128	A0A0H2XFS7	SAUSA300_RS00665	-	627	328	1	-1.2692	-2.41027	3.75365	34.1602	6.7003e-05	0.000421707	DOWN	3.37499
SAOUHSC_00086	SAUSA300_0129	A0A0H2XIT3	SAUSA300_RS00670	butA	777	478	1	1.93965	3.83612	8.72106	50.9848	9.40272e-06	0.000100319	UP	3.99862
			SAUSA300_RS00675		123	5.35623	1	0	0	-2.91485	0	1	1	NC	0
SAOUHSC_00088	SAUSA300_0130	A0A0H2XK31	SAUSA300_RS00680	galE	981	682	1	1.23461e-05	1.00001	1.79237	2.58298e-07	0.999603	1	NC	0
SAOUHSC_00089	SAUSA300_0131	A0A0H2XEK4	SAUSA300_RS00685	-	693	394	1.02269	-0.847697	-1.79963	1.29057	8.11216	0.0141604	0.0357749	NC	1.44642
SAOUHSC_00090	SAUSA300_0132	A0A0H2XHZ0	SAUSA300_RS00690	-	1167	868	1.01588	-1.18274	-2.27008	3.15985	32.3757	8.60228e-05	0.000514345	DOWN	3.28875
SAOUHSC_00091	SAUSA300_0133	A0A0H2XGY8	SAUSA300_RS00695	-	1239	940	1	-0.979803	-1.9722	4.14817	35.0944	5.90169e-05	0.000390273	NC	3.40863
SAOUHSC_00092	SAUSA300_0134	A0A0H2XGW4	SAUSA300_RS00700	-	1431	1132	1	-0.668939	-1.5899	6.09738	14.1437	0.0025356	0.00818578	NC	2.08694
SAOUHSC_00093	SAUSA300_0135	Q2FKC6	SAUSA300_RS00705	sodM	600	301	1.05229	-1.24566	-2.37127	10.3942	33.7949	7.04619e-05	0.000439621	DOWN	3.35692
SAOUHSC_00094	SAUSA300_0136	A0A0H2XG47	SAUSA300_RS00710	sasD	726	427	1	-0.756837	-1.68978	6.26494	4.50509	0.0543856	0.111173	NC	0.954002
SAOUHSC_00096	SAUSA300_0137	A0A0H2XK05	SAUSA300_RS00715	-	756	457	1	-0.568955	-1.48345	5.44017	8.83914	0.0111837	0.0294469	NC	1.53096
SAOUHSC_00097	SAUSA300_0138	A0A0H2XDJ1	SAUSA300_RS00725	deoD1	708	409	1.03399	-0.208693	-1.15564	2.19522	0.365992	0.556016	0.739465	NC	0.131082
SAOUHSC_00099	SAUSA300_0139	A0A0H2XH64	SAUSA300_RS00730	tet38	1353	1054	1.01738	-0.947778	-1.9289	5.25848	26.3206	0.000218418	0.00107155	NC	2.96999
SAOUHSC_00100	SAUSA300_0140	A0A0H2XIA2	SAUSA300_RS00735	deoC1	663	364	1.43556	-0.520216	-1.43417	6.73556	2.66543	0.12746	0.225391	NC	0.647063
SAOUHSC_00101	SAUSA300_0141	Q2FKC0	SAUSA300_RS00740	deoB	1179	880	1.0374	-0.262094	-1.19922	8.9706	1.58669	0.230802	0.368001	NC	0.434151
SAOUHSC_00102	SAUSA300_0142	A0A0H2XEZ7	SAUSA300_RS00745	phnE1	816	517	1	-1.2588	-2.39297	2.82309	29.17	0.00013844	0.000744051	DOWN	3.1284
SAOUHSC_00103	SAUSA300_0143	A0A0H2XGX5	SAUSA300_RS00750	phnE2	801	502	1	-1.46822	-2.76681	2.18538	17.5152	0.00115931	0.00422774	DOWN	2.37389
SAOUHSC_00104	SAUSA300_0144	Q2FKB7	SAUSA300_RS00755	phnC	774	475	1	-0.822605	-1.7686	1.93823	5.26375	0.039802	0.0855608	NC	1.06773
SAOUHSC_00105	SAUSA300_0145	A0A0H2XKE4	SAUSA300_RS00760	phnD	957	658	1.02691	-0.438348	-1.35505	3.2075	0.900608	0.360599	0.524609	NC	0.280164
SAOUHSC_00106	SAUSA300_0146	A0A0H2XIB8	SAUSA300_RS00765	-	1545	1246	1.04716	-1.35439	-2.55689	3.49486	57.9425	4.85845e-06	6.34776e-05	DOWN	4.19738
SAOUHSC_00107	SAUSA300_0147	A0A0H2XI33	SAUSA300_RS00770	-	1536	1237	1.0136	-0.402819	-1.32209	5.72417	10.2283	0.00730476	0.0203146	NC	1.69219
SAOUHSC_00108	SAUSA300_0148	A0A0H2XHP1	SAUSA300_RS00775	-	213	9.25461	1	0	0	-2.91485	0	1	1	NC	0
			SAUSA300_RS00790		255	13.7399	1	0	0	-2.91485	0	1	1	NC	0
SAOUHSC_00113	SAUSA300_0151	A0A0H2XG10	SAUSA300_RS00800	adhE	2610	2311	1	-0.767572	-1.7024	6.20782	1.73527	0.211365	0.342915	NC	0.464813
SAOUHSC_00114	SAUSA300_0152	A0A0H2XFT7	SAUSA300_RS00805	capA	669	370	1	-1.71963	-3.29352	1.7824	4.53938	0.0536014	0.109726	NC	0.95969
SAOUHSC_00115	SAUSA300_0153	A0A0H2XGL0	SAUSA300_RS00810	capB	687	388	1	-1.30488	-2.47063	2.33044	6.10866	0.0286933	0.0647913	DOWN	1.18848
SAOUHSC_00116	SAUSA300_0154	A0A0H2XFT4	SAUSA300_RS00815	capC	765	466	1.06307	-1.91569	-3.77293	1.89611	8.80076	0.0113211	0.0297271	DOWN	1.52685
			SAUSA300_RS00820		1825	1526	1.00833	-1.50181	-2.83198	3.03558	6.57661	0.0241322	0.0565845	DOWN	1.2473
SAOUHSC_00118	SAUSA300_0156	A0A0H2XIR6	SAUSA300_RS00825	capE	1029	730	1.01664	-0.316893	-1.24564	2.92012	0.893139	0.362531	0.52655	NC	0.27856
SAOUHSC_00119	SAUSA300_0157	A0A0H2XGX4	SAUSA300_RS00830	capF	1110	811	1	-1.25246	-2.38247	2.45684	6.3645	0.0260846	0.0602275	DOWN	1.22021
SAOUHSC_00120	SAUSA300_0158	A0A0H2XFV7	SAUSA300_RS00835	capG	1125	826	1	-1.77092	-3.41272	2.42548	14.1738	0.0025168	0.00815262	DOWN	2.0887
SAOUHSC_00121	SAUSA300_0159	A0A0H2XE77	SAUSA300_RS00840	capH	627	328	1.02782	-1.78544	-3.44724	1.49322	16.5002	0.00145212	0.00508863	DOWN	2.2934
SAOUHSC_00122	SAUSA300_0160	A0A0H2XHM0	SAUSA300_RS00845	capI	1110	811	1	-1.45531	-2.74215	3.56901	16.3669	0.00149665	0.00522552	DOWN	2.28187
SAOUHSC_00123	SAUSA300_0161	A0A0H2XHW8	SAUSA300_RS00850	capJ	1167	868	1.00795	-1.26527	-2.40372	3.87663	22.7813	0.000405066	0.00176947	DOWN	2.75216
SAOUHSC_00124	SAUSA300_0162	A0A0H2XF06	SAUSA300_RS00855	capK	1206	907	1.04631	-1.63718	-3.11058	3.32183	31.8612	9.26246e-05	0.000541411	DOWN	3.26647
SAOUHSC_00125	SAUSA300_0163	A0A0H2XIL1	SAUSA300_RS00860	capL	1206	907	1	-0.912687	-1.88255	4.06152	8.22555	0.0136399	0.0346122	NC	1.46077
SAOUHSC_00126	SAUSA300_0164	A0A0H2XIY7	SAUSA300_RS00865	capM	558	259	1.0502	-1.22839	-2.34306	2.59833	13.5235	0.00296266	0.00940581	DOWN	2.0266
SAOUHSC_00127	SAUSA300_0165	A0A0H2XGX2	SAUSA300_RS00870	capN	888	589	1.06319	-1.15509	-2.22699	3.73869	18.0647	0.00102973	0.0038331	DOWN	2.41645
SAOUHSC_00128	SAUSA300_0166	A0A0H2XF11	SAUSA300_RS00875	capO	1263	964	1.01753	-1.2493	-2.37725	4.68734	25.0355	0.0002714	0.00127912	DOWN	2.89309
SAOUHSC_00129	SAUSA300_0167	A0A0H2XG11	SAUSA300_RS00880	capP	1146	847	1	-0.986395	-1.98123	5.62821	51.3942	9.02643e-06	9.81282e-05	NC	4.00821
SAOUHSC_00130	SAUSA300_0168	Q2FK96	SAUSA300_RS00885	isdI	327	37.5845	1.07285	2.24964	4.75563	4.99634	20.2901	0.000651414	0.00260022	UP	2.58499
SAOUHSC_00131	SAUSA300_0169	A0A0H2XIE7	SAUSA300_RS00890	-	384	85.2271	1.02532	2.33845	5.0576	4.1201	42.4389	2.35995e-05	0.000198624	UP	3.70197
SAOUHSC_00132	SAUSA300_0170	Q2FK94	SAUSA300_RS00895	aldA	1488	1189	1	2.67691	6.39486	6.98173	183.615	7.62579e-09	6.07945e-07	UP	6.21614
SAOUHSC_00133	SAUSA300_0171	A0A0H2XI44	SAUSA300_RS00900	-	960	661	1.02848	0.4134	1.33182	5.22316	4.16049	0.0630836	0.124948	NC	0.90327
SAOUHSC_00134	SAUSA300_0172	A0A0H2XGJ8	SAUSA300_RS00905	-	204	8.62912	1	0	0	-2.91485	0	1	1	NC	0
SAOUHSC_00135	SAUSA300_0173	A0A0H2XJL5	SAUSA300_RS00910	-	513	214	1	-1.03626	-2.0509	5.25677	3.52032	0.084149	0.15847	NC	0.800054
SAOUHSC_00136	SAUSA300_0174	A0A0H2XGQ8	SAUSA300_RS00915	ssuB	741	442	1	-1.67349	-3.18986	4.11665	5.6772	0.033828	0.0746817	DOWN	1.12679
SAOUHSC_00137	SAUSA300_0175	A0A0H2XJJ1	SAUSA300_RS00920	ssuA	975	676	1.01841	-1.26926	-2.41038	4.51301	3.96691	0.0687027	0.133927	NC	0.873132
SAOUHSC_00138	SAUSA300_0176	A0A0H2XGU9	SAUSA300_RS00925	ssuC	762	463	1.02672	-1.42909	-2.69277	4.31424	4.01456	0.0672656	0.131686	NC	0.880459
SAOUHSC_00139	SAUSA300_0177	A0A0H2XHB0	SAUSA300_RS00930	-	1032	733	1.03345	-0.967745	-1.95578	5.56399	2.19577	0.163144	0.277219	NC	0.557176
SAOUHSC_00141	SAUSA300_0178	A0A0H2XFK5	SAUSA300_RS00935	-	360	62.6012	1.0624	0.755951	1.68874	8.46956	5.17152	0.0413009	0.088129	NC	1.05488
SAOUHSC_00142	SAUSA300_0179	A0A0H2XFP0	SAUSA300_RS00940	fdh	1026	727	1.04554	0.256708	1.19475	5.1306	3.65672	0.079022	0.150793	NC	0.821618
SAOUHSC_00143	SAUSA300_0180	A0A0H2XJX7	SAUSA300_RS00945	-	1251	952	1.03038	-0.294284	-1.22628	6.84631	0.409603	0.533722	0.716455	NC	0.144811
SAOUHSC_00144	SAUSA300_0181	A0A0H2XH05	SAUSA300_RS00950	ausA	7176	6877	1.1289	-0.913779	-1.88397	9.50861	3.62412	0.0802122	0.152355	NC	0.817142
SAOUHSC_00145	SAUSA300_0182	A0A0H2XG80	SAUSA300_RS00955	-	645	346	1	-0.427765	-1.34515	6.58039	1.32948	0.270461	0.41845	NC	0.378357
SAOUHSC_00146	SAUSA300_0183	A0A0H2XEP6	SAUSA300_RS00960	-	480	181	1	-0.722984	-1.65059	4.80543	4.2788	0.0599209	0.120009	NC	0.920786
SAOUHSC_00147	SAUSA300_0184	Q2FK80	SAUSA300_RS00965	argB	765	466	1.00048	-1.38595	-2.61344	3.60239	28.3004	0.000158551	0.000827346	DOWN	3.08231
SAOUHSC_00148	SAUSA300_0185	A0A0H2XJM9	SAUSA300_RS00970	argJ	1242	943	1	-1.51961	-2.86713	4.26824	36.8262	4.69559e-05	0.000331674	DOWN	3.47929
SAOUHSC_00149	SAUSA300_0186	Q2FK78	SAUSA300_RS00975	argC	1032	733	1	-1.89713	-3.72472	3.16356	22.1099	0.000458755	0.00196219	DOWN	2.70726
SAOUHSC_00150	SAUSA300_0187	A0A0H2XHG0	SAUSA300_RS00980	argD	1185	886	1	-1.937	-3.82909	3.66206	39.1301	3.50771e-05	0.000271743	DOWN	3.56584
SAOUHSC_00151	SAUSA300_0188	A0A0H2XHJ7	SAUSA300_RS00985	brnQ1	1356	1057	1.0185	-1.27694	-2.42324	9.38799	4.46422	0.0553384	0.112639	NC	0.948311
SAOUHSC_00152	SAUSA300_0189	A0A0H2XIB1	SAUSA300_RS00990	-	558	259	1	1.94665	3.8548	7.20027	42.4452	2.35824e-05	0.000198624	UP	3.70197
SAOUHSC_00153	SAUSA300_0190	A0A0H2XEM7	SAUSA300_RS00995	-	1641	1342	1	1.85293	3.61233	9.13427	35.9521	5.2644e-05	0.000360593	UP	3.44298
			SAUSA300_RS01000		102	4.88581	1	0	0	-2.91485	0	1	1	NC	0
SAOUHSC_00155	SAUSA300_0191	Q2FK73	SAUSA300_RS01005	glcA	2046	1747	1	-0.727958	-1.65629	10.3274	20.8881	0.000579236	0.00235414	NC	2.62817
SAOUHSC_00156	SAUSA300_0192	A0A0H2XHV5	SAUSA300_RS01010	mupG	1056	757	1.02393	-0.439044	-1.35571	2.80872	0.440042	0.519144	0.70148	NC	0.153985
SAOUHSC_00157	SAUSA300_0193	Q2FK71	SAUSA300_RS01015	murQ	897	598	1	-0.813786	-1.75782	2.35649	1.40467	0.257977	0.40217	NC	0.39559
SAOUHSC_00158	SAUSA300_0194	Q2FK70	SAUSA300_RS01020	murP	1455	1156	1	-0.260093	-1.19756	4.51582	0.665212	0.429987	0.601395	NC	0.22084
SAOUHSC_00160	SAUSA300_0195	A0A0H2XFS2	SAUSA300_RS01025	murR	876	577	1	-0.147049	-1.1073	4.15876	0.368455	0.554709	0.738411	NC	0.131702
			SAUSA300_RS01030		282	19.08	1.04251	0.350365	1.27488	-1.54197	0.114614	0.765996	0.95293	NC	0.0209389
SAOUHSC_00162	SAUSA300_0196	A0A0H2XKA8	SAUSA300_RS01035	hsdR	2790	2491	1	-0.0920221	-1.06586	8.56734	0.764883	0.39829	0.565607	NC	0.247485
SAOUHSC_00163	SAUSA300_0197	A0A0H2XJ26	SAUSA300_RS01040	-	843	544	1.00809	0.055563	1.03926	6.73981	0.148371	0.706568	0.892933	NC	0.0491812
SAOUHSC_00164	SAUSA300_0198	A0A0H2XFU2	SAUSA300_RS01045	-	924	625	1	0.123659	1.08949	6.65313	0.167285	0.689454	0.878264	NC	0.0563748
SAOUHSC_00166	SAUSA300_0199	A0A0H2XEV6	SAUSA300_RS01050	-	1113	814	1	0.296106	1.22783	6.93911	0.332476	0.574437	0.756254	NC	0.121332
SAOUHSC_00167	SAUSA300_0200	A0A0H2XI71	SAUSA300_RS01055	-	1593	1294	1	-0.144653	-1.10546	6.22444	0.130437	0.724007	0.910163	NC	0.040881
SAOUHSC_00168	SAUSA300_0201	A0A0H2XEQ5	SAUSA300_RS01060	-	1479	1180	1.09228	-0.462718	-1.37814	5.66688	0.257929	0.620386	0.80384	NC	0.0948302
SAOUHSC_00169	SAUSA300_0202	A0A0H2XDZ1	SAUSA300_RS01065	-	1164	865	1.01579	-0.616273	-1.53291	5.44935	0.3185	0.582492	0.765898	NC	0.115829
SAOUHSC_00170	SAUSA300_0203	A0A0H2XIF6	SAUSA300_RS01070	-	1776	1477	1	-0.390285	-1.31065	6.46433	0.135975	0.718483	0.905668	NC	0.0430311
SAOUHSC_00171	SAUSA300_0204	A0A0H2XIS9	SAUSA300_RS01075	ggt	2007	1708	1	-0.17267	-1.12714	7.43208	0.0456291	0.834294	1	NC	0
SAOUHSC_00172	SAUSA300_0205	Q2FK59	SAUSA300_RS01080	-	774	475	1	-1.59273	-3.0162	4.47108	14.486	0.00233082	0.00762766	DOWN	2.11761
SAOUHSC_00173	SAUSA300_0206	Q2FK58	SAUSA300_RS01085	azoR	627	328	1	0.615936	1.53255	7.52326	2.02326	0.179368	0.29912	NC	0.524155
SAOUHSC_00174	SAUSA300_0207	A0A0H2XGS4	SAUSA300_RS01090	-	579	280	1	1.77805	3.42963	6.98277	10.5079	0.00672878	0.0189701	UP	1.72193
SAOUHSC_00175	SAUSA300_0208	A0A0H2XK78	SAUSA300_RS01095	malK	1098	799	1	-1.91232	-3.76415	3.12974	26.2153	0.000222274	0.00108861	DOWN	2.96313
SAOUHSC_00176	SAUSA300_0209	A0A0H2XEQ7	SAUSA300_RS01100	malE	1272	973	1	-1.49393	-2.81655	3.56224	11.7726	0.00470478	0.014007	DOWN	1.85366
SAOUHSC_00177	SAUSA300_0210	A0A0H2XGF9	SAUSA300_RS01105	malF	1269	970	1	-1.43771	-2.70891	4.05983	20.6956	0.000601397	0.00241815	DOWN	2.61652
SAOUHSC_00178	SAUSA300_0211	A0A0H2XH51	SAUSA300_RS01110	-	840	541	1	-1.54396	-2.91593	3.2298	22.2376	0.000447933	0.0019245	DOWN	2.71568
SAOUHSC_00179	SAUSA300_0212	A0A0H2XDN2	SAUSA300_RS01115	-	1077	778	1.0247	-1.19914	-2.29603	4.52204	11.5323	0.0050275	0.0147837	DOWN	1.83022
SAOUHSC_00180	SAUSA300_0213	A0A0H2XGR9	SAUSA300_RS01120	-	1041	742	1	-0.992972	-1.99028	4.66544	11.1996	0.00551811	0.0159808	NC	1.7964
SAOUHSC_00181	SAUSA300_0214	A0A0H2XE52	SAUSA300_RS01125	-	969	670	1	-0.172083	-1.12668	5.36376	1.18797	0.296296	0.448034	NC	0.348689
SAOUHSC_00182	SAUSA300_0215	A0A0H2XFV0	SAUSA300_RS01130	-	495	196	1	-2.52434	-5.7531	8.1631	32.5856	8.34868e-05	0.000502321	DOWN	3.29902
SAOUHSC_00183	SAUSA300_0216	A0A0H2XIQ8	SAUSA300_RS01135	uhpT	1380	1081	1	-0.539044	-1.45301	3.2156	4.77332	0.0485967	0.101287	NC	0.994445
SAOUHSC_00184	SAUSA300_0217	Q2FK47	SAUSA300_RS01140	hptR	759	460	1.02889	-0.346076	-1.2711	5.34363	5.67085	0.0339113	0.0748081	NC	1.12605
SAOUHSC_00185	SAUSA300_0218	Q2FK46	SAUSA300_RS01145	hptS	1557	1258	1.00558	-0.78366	-1.72149	5.673	25.5842	0.000247132	0.00118219	NC	2.92731
SAOUHSC_00186	SAUSA300_0219	A0A0H2XH19	SAUSA300_RS01150	hptA	969	670	1.03797	-0.537889	-1.45185	5.07044	14.9887	0.00206393	0.0068718	NC	2.16293
SAOUHSC_00187	SAUSA300_0220	Q2FK44	SAUSA300_RS01155	pflB	2250	1951	1	-0.874582	-1.83348	6.79283	0.944372	0.349578	0.512405	NC	0.290387
SAOUHSC_00188	SAUSA300_0221	Q2FK43	SAUSA300_RS01160	pflA	756	457	1	0.146582	1.10694	5.02289	0.0841796	0.776466	0.963033	NC	0.0163589
SAOUHSC_00190	SAUSA300_0222	A0A0H2XG75	SAUSA300_RS01170	-	1764	1465	1	-0.845799	-1.79726	7.10396	38.2874	3.89645e-05	0.000291979	NC	3.53465
SAOUHSC_00191	SAUSA300_0223	A0A0H2XHP7	SAUSA300_RS01175	-	345	50.0508	1	0.566042	1.48046	4.86095	0.411968	0.532561	0.715567	NC	0.14535
SAOUHSC_00192	SAUSA300_0224	A0A0H2XHP9	SAUSA300_RS01180	coa	1830	1531	1	-2.053	-4.14967	7.08433	5.0006	0.0442602	0.0936086	DOWN	1.02868
			SAUSA300_RS01185		108	5.01091	1	0	0	-2.91485	0	1	1	NC	0
SAOUHSC_00195	SAUSA300_0225	A0A0H2XKL6	SAUSA300_RS01195	fadA	1185	886	1	-0.929942	-1.9052	3.07206	14.1961	0.00250298	0.00812618	NC	2.09011
SAOUHSC_00196	SAUSA300_0226	A0A0H2XFB6	SAUSA300_RS01200	fadB	2262	1963	1	-0.836572	-1.7858	2.84327	10.3544	0.00703822	0.0196878	NC	1.7058
SAOUHSC_00197	SAUSA300_0227	A0A0H2XHZ4	SAUSA300_RS01205	fadD	1212	913	1.05899	-1.05055	-2.07131	0.628784	4.79062	0.0482495	0.10093	NC	0.995979
SAOUHSC_00198	SAUSA300_0228	A0A0H2XJY2	SAUSA300_RS01210	fadE	1506	1207	1.01644	-0.064123	-1.04545	2.35428	0.0293265	0.866767	1	NC	0
SAOUHSC_00199	SAUSA300_0229	A0A0H2XGT7	SAUSA300_RS01215	fadX	1578	1279	1.02027	0.2814	1.21537	3.24319	0.692125	0.421045	0.592644	NC	0.227206
SAOUHSC_00200	SAUSA300_0230	A0A0H2XIH0	SAUSA300_RS01220	prsS	1143	844	1	-0.0810249	-1.05777	7.5889	0.589417	0.456897	0.631754	NC	0.199452
SAOUHSC_00201	SAUSA300_0231	A0A0H2XGI8	SAUSA300_RS01225	opp-5A	1476	1177	1	0.202566	1.15074	5.94979	0.15406	0.701293	0.88783	NC	0.0516701
SAOUHSC_00202	SAUSA300_0232	A0A0H2XGA2	SAUSA300_RS01230	-	357	59.9608	1	0.321804	1.24989	1.29296	0.885554	0.565973	0.748897	NC	0.125578
SAOUHSC_00203	SAUSA300_0233	A0A0H2XE79	SAUSA300_RS01235	-	174	7.0319	1	0	0	-2.91485	0	1	1	NC	0
SAOUHSC_00204	SAUSA300_0234	A0A0H2XKK6	SAUSA300_RS01240	hmp	1146	847	1	2.44665	5.45148	7.96231	225.058	2.28825e-09	2.73443e-07	UP	6.56313
			SAUSA300_RS01245		108	5.01091	1	0	0	-2.91485	0	1	1	NC	0
SAOUHSC_00206	SAUSA300_0235	Q2FK29	SAUSA300_RS01250	ldh1	954	655	1.01434	-1.26659	-2.40592	8.45924	1.20271	0.29345	0.444904	NC	0.351734
SAOUHSC_00209	SAUSA300_0236	A0A0H2XGK7	SAUSA300_RS01260	glcC	1530	1231	1.02309	-0.578947	-1.49376	5.12062	3.9658	0.0687368	0.133927	NC	0.873132
SAOUHSC_00211	SAUSA300_0237	A0A0H2XG26	SAUSA300_RS01265	-	936	637	1.08794	-0.1098	-1.07908	7.06904	0.651585	0.434631	0.607303	NC	0.216594
			SAUSA300_RS01270		99	4.82576	1	0	0	-2.91485	0	1	1	NC	0
SAOUHSC_00213	SAUSA300_0238	A0A0H2XGU7	SAUSA300_RS01275	-	2097	1798	1	-1.06967	-2.09895	3.2252	20.4226	0.000634561	0.00254356	DOWN	2.59456
SAOUHSC_00214	SAUSA300_0239	A0A0H2XFP4	SAUSA300_RS01280	-	468	169	1	-2.63892	-6.22864	-0.454835	12.5465	0.00381805	0.0117447	DOWN	1.93016
SAOUHSC_00215	SAUSA300_0240	A0A0H2XJV4	SAUSA300_RS01285	-	279	18.3371	1	-1.4581	-2.74747	-2.43792	1.39619	0.26608	0.412337	NC	0.384747
SAOUHSC_00216	SAUSA300_0241	A0A0H2XH38	SAUSA300_RS01290	-	1260	961	1	-0.750972	-1.68293	1.98243	5.29086	0.0393738	0.0847795	NC	1.07171
SAOUHSC_00217	SAUSA300_0242	A0A0H2XGC2	SAUSA300_RS01295	-	1056	757	1	-0.8772	-1.83681	2.75903	16.5231	0.00144462	0.00506853	NC	2.29512
SAOUHSC_00218	SAUSA300_0243	A0A0H2XI80	SAUSA300_RS01300	-	147	6.02864	1	0	0	-2.91485	0	1	1	NC	0
SAOUHSC_00219	SAUSA300_0244	A0A0H2XHY8	SAUSA300_RS01305	-	1044	745	1	0.124201	1.0899	4.65121	0.627351	0.443094	0.617021	NC	0.2097
SAOUHSC_00220	SAUSA300_0245	A0A0H2XIF7	SAUSA300_RS01310	tarI'	717	418	1.01628	-0.41431	-1.33266	6.45999	6.55243	0.0243458	0.0569459	NC	1.24454
SAOUHSC_00221	SAUSA300_0246	A0A0H2XG77	SAUSA300_RS01315	tarJ'	1026	727	1	-0.417414	-1.33553	7.82561	3.84671	0.0724962	0.140205	NC	0.853237
SAOUHSC_00222	SAUSA300_0247	A0A0H2XHX1	SAUSA300_RS01320	tarL'	1695	1396	1.00049	-0.219189	-1.16408	9.00442	1.46676	0.248248	0.390609	NC	0.408258
SAOUHSC_00223	SAUSA300_0248	A0A0H2XKA0	SAUSA300_RS01325	tarF	1170	871	1	-0.830007	-1.77769	7.69248	43.8337	2.01144e-05	0.000177081	NC	3.75183
SAOUHSC_00225	SAUSA300_0249	Q2FK15	SAUSA300_RS01330	tarI	717	418	1.09197	-0.693662	-1.61738	7.90182	15.4375	0.00185539	0.0062943	NC	2.20105
SAOUHSC_00226	SAUSA300_0250	A0A0H2XJ21	SAUSA300_RS01335	tarJ	1026	727	1.06508	-0.850041	-1.80255	8.90782	16.6863	0.00139253	0.00490978	NC	2.30894
SAOUHSC_00227	SAUSA300_0251	A0A0H2XIC9	SAUSA300_RS01340	tarL	1689	1390	1.07489	-0.883304	-1.8446	9.8144	23.2625	0.000371055	0.00163835	NC	2.78559
SAOUHSC_00228	SAUSA300_0252	A0A0H2XF10	SAUSA300_RS01345	tarS	1725	1426	1	-0.55032	-1.46441	10.6635	19.5822	0.000750786	0.00295943	NC	2.52879
SAOUHSC_00229	SAUSA300_0253	Q2FK11	SAUSA300_RS01350	scdA	675	376	1	-0.461508	-1.37698	4.65909	12.0129	0.00440592	0.0132521	NC	1.87771
SAOUHSC_00230	SAUSA300_0254	Q2FK10	SAUSA300_RS01355	lytS	1755	1456	1.03916	-0.706809	-1.63219	7.36748	15.4053	0.00186952	0.00632727	NC	2.19878
SAOUHSC_00231	SAUSA300_0255	Q2FK09	SAUSA300_RS01360	lytR	741	442	1.05108	-0.544043	-1.45805	6.38406	6.30481	0.0266672	0.061228	NC	1.21305
SAOUHSC_00232	SAUSA300_0256	Q2FK08	SAUSA300_RS01365	lrgA	444	145	1.0212	-0.632628	-1.55039	1.45273	3.55499	0.0828089	0.156383	NC	0.805811
SAOUHSC_00233	SAUSA300_0257	Q2FK07	SAUSA300_RS01370	lrgB	702	403	1	-0.692179	-1.61572	3.38868	6.75844	0.0225948	0.0535041	NC	1.27161
SAOUHSC_00234	SAUSA300_0258	A0A0H2XG90	SAUSA300_RS01375	bglR	705	406	1	-0.579443	-1.49427	7.21255	9.69666	0.00856674	0.023349	NC	1.63173
SAOUHSC_00235	SAUSA300_0259	A0A0H2XE58	SAUSA300_RS01380	-	792	493	1	-1.47088	-2.77192	4.31119	5.89931	0.0310598	0.0695876	DOWN	1.15747
SAOUHSC_00236	SAUSA300_0260	A0A0H2XH86	SAUSA300_RS01385	bglA	1437	1138	1.01869	-1.30966	-2.47883	5.74596	7.36443	0.0182426	0.0445585	DOWN	1.35107
SAOUHSC_00237	SAUSA300_0261	A0A0H2XF57	SAUSA300_RS01395	-	762	463	1.01279	1.60413	3.04013	5.01704	42.2333	2.41704e-05	0.000200547	UP	3.69778
			SAUSA300_RS01400		135	5.67153	1	0	0	-2.91485	0	1	1	NC	0
SAOUHSC_00239	SAUSA300_0262	A0A0H2XI12	SAUSA300_RS01405	rbsK	915	616	1	0.0340168	1.02386	5.70471	0.0285515	0.868521	1	NC	0
SAOUHSC_00240	SAUSA300_0263	Q2FK01	SAUSA300_RS01410	rbsD	405	106.025	1.00008	-0.10753	-1.07738	3.14773	0.0934454	0.764871	0.951942	NC	0.0213893
SAOUHSC_00241	SAUSA300_0264	A0A0H2XHB6	SAUSA300_RS01415	rbsU	882	583	1.00916	-0.177954	-1.13128	4.90561	0.302158	0.592214	0.77539	NC	0.11048
SAOUHSC_00242	SAUSA300_0265	A0A0H2XFC5	SAUSA300_RS01420	rbsR	999	700	1.05612	-0.735989	-1.66554	5.16974	24.011	0.000324531	0.00147619	NC	2.83086
SAOUHSC_00244	SAUSA300_0266	A0A0H2XIJ2	SAUSA300_RS01430	-	393	94.0931	1	-0.728924	-1.6574	4.31332	3.89306	0.0710041	0.137783	NC	0.860803
SAOUHSC_00245	SAUSA300_0267	A0A0H2XET8	SAUSA300_RS01435	-	351	54.8653	1.02289	1.98289	3.95284	4.20525	23.5039	0.000355249	0.00158317	UP	2.80047
SAOUHSC_00246	SAUSA300_0268	A0A0H2XGE4	SAUSA300_RS01440	-	1377	1078	1.0203	2.05502	4.1555	7.38821	53.7411	7.17792e-06	8.27334e-05	UP	4.08232
SAOUHSC_00247	SAUSA300_0269	A0A0H2XHR9	SAUSA300_RS01445	-	993	694	1	2.18556	4.54903	6.17869	47.8323	1.29988e-05	0.000126738	UP	3.89709
SAOUHSC_00248	SAUSA300_0270	A0A0H2XF37	SAUSA300_RS01450	lytM	951	652	1	0.560077	1.47435	8.58687	1.27929	0.279255	0.427903	NC	0.368655
SAOUHSC_00249	SAUSA300_0271	A0A0H2XFY2	SAUSA300_RS01455	-	660	361	1	-2.15416	-4.45108	4.76243	123.433	7.6435e-08	3.07024e-06	DOWN	5.51283
SAOUHSC_00250	SAUSA300_0272	A0A0H2XFR0	SAUSA300_RS01460	-	921	622	1	-2.61895	-6.14304	4.65284	222.074	2.47718e-09	2.73443e-07	DOWN	6.56313
SAOUHSC_00251	SAUSA300_0273	A0A0H2XGN4	SAUSA300_RS01465	-	1167	868	1	-2.5519	-5.86407	4.94266	333.364	2.16898e-10	6.22496e-08	DOWN	7.20586
SAOUHSC_00253	SAUSA300_0274	A0A0H2XDX3	SAUSA300_RS01470	-	1524	1225	1.0293	-3.75811	-13.5302	7.9201	183.83	7.57341e-09	6.07945e-07	DOWN	6.21614
SAOUHSC_00254	SAUSA300_0275	A0A0H2XFX1	SAUSA300_RS01475	-	654	355	1	-2.80287	-6.97826	3.83209	115.006	1.14368e-07	3.95466e-06	DOWN	5.40289
SAOUHSC_00255	SAUSA300_0276	A0A0H2XF61	SAUSA300_RS01480	-	588	289	1	-1.70157	-3.25254	5.03274	103.484	2.07732e-07	6.01858e-06	DOWN	5.22051
SAOUHSC_00256	SAUSA300_0277	A0A0H2XFX2	SAUSA300_RS01485	-	894	595	1	-1.64484	-3.12713	5.40819	21.0039	0.00056636	0.00231546	DOWN	2.63536
SAOUHSC_00257	SAUSA300_0278	A0A0H2XI99	SAUSA300_RS01490	esxA	294	22.5458	1.0293	-0.619989	-1.53686	3.28314	2.33461	0.151417	0.259754	NC	0.585438
SAOUHSC_00258	SAUSA300_0279	A0A0H2XFP1	SAUSA300_RS01495	esaA	3030	2731	1	-1.95511	-3.87746	6.7508	80.4674	8.39003e-07	1.73233e-05	DOWN	4.76137
SAOUHSC_00259	SAUSA300_0280	A0A0H2XEI5	SAUSA300_RS01500	essA	459	160	1	-1.38938	-2.61966	2.56705	9.48136	0.0091493	0.0247022	DOWN	1.60726
SAOUHSC_00260	SAUSA300_0281	A0A0H2XJU9	SAUSA300_RS01505	esaB	243	12.1143	1	0	0	-2.91485	0	1	1	NC	0
SAOUHSC_00261	SAUSA300_0282	A0A0H2XG66	SAUSA300_RS01510	essB	1335	1036	1	-1.66358	-3.16801	3.07415	26.1244	0.00022567	0.00110148	DOWN	2.95802
SAOUHSC_00262	SAUSA300_0283	A0A0H2XEV3	SAUSA300_RS01515	essC	4440	4141	1.06973	-2.43105	-5.39284	4.99808	34.7788	6.15847e-05	0.000399883	DOWN	3.39807
SAOUHSC_00264	SAUSA300_0284	A0A0H2XIK2	SAUSA300_RS01520	esxC	393	94.0931	1	-2.12272	-4.35514	0.78804	9.24723	0.00983623	0.026236	DOWN	1.5811
SAOUHSC_00265	SAUSA300_0285	A0A0H2XIE9	SAUSA300_RS01525	esxB	315	31.0194	1	-2.47745	-5.56914	-0.179908	14.6532	0.00223785	0.0073654	DOWN	2.1328
SAOUHSC_00266	SAUSA300_0286	A0A0H2XFI6	SAUSA300_RS01530	esaE	675	376	1.02737	-2.18627	-4.55126	1.69719	16.5549	0.00143431	0.00504549	DOWN	2.2971
SAOUHSC_00267	SAUSA300_0287	A0A0H2XDF9	SAUSA300_RS01535	esxD	318	32.5326	1	-1.41026	-2.65784	-0.402101	3.41339	0.0884528	0.165489	NC	0.781232
SAOUHSC_00268	SAUSA300_0288	A0A0H2XIV9	SAUSA300_RS01540	esaD	1845	1546	1.01912	-1.26035	-2.39553	6.66425	21.2636	0.000538667	0.00222521	DOWN	2.65263
SAOUHSC_00269	SAUSA300_0289	A0A0H2XH25	SAUSA300_RS01545	esaG	492	193	1.07316	-1.00728	-2.01012	7.41445	16.7896	0.00136066	0.00485104	DOWN	2.31417
SAOUHSC_00270	SAUSA300_0290	A0A0H2XGH2	SAUSA300_RS01550	-	684	385	1.02796	-1.78132	-3.4374	3.71071	52.9027	7.78268e-06	8.79382e-05	DOWN	4.05582
SAOUHSC_00271	SAUSA300_0291	A0A0H2XG35	SAUSA300_RS01555	-	612	313	1.03719	-0.664492	-1.58501	4.71865	6.26258	0.0270888	0.0619458	NC	1.20799
SAOUHSC_00272	SAUSA300_0292	A0A0H2XI59	SAUSA300_RS01560	-	219	9.72137	1	0	0	-2.91485	0	1	1	NC	0
	SAUSA300_0293	A0A0H2XHM6	SAUSA300_RS01565	-	501	202	1.27015	-1.42697	-2.68882	1.25248	14.9362	0.0020901	0.00694281	DOWN	2.15846
	SAUSA300_0294	A0A0H2XDV0	SAUSA300_RS01570	-	501	202	1.0346	-1.14453	-2.21074	1.68204	5.60546	0.0347839	0.0764393	DOWN	1.11668
			SAUSA300_RS01575		496	197	1.47474	-1.57931	-2.98828	2.58207	11.5978	0.00493704	0.0145896	DOWN	1.83596
	SAUSA300_0296	A0A0H2XG60	SAUSA300_RS01580		492	193	1.01093	-0.48262	-1.39728	3.43725	3.21879	0.0969951	0.180062	NC	0.744578
	SAUSA300_0297	A0A0H2XIU8	SAUSA300_RS01585	-	684	385	1.03793	-0.336075	-1.26232	4.10662	4.41194	0.0565866	0.114611	NC	0.940774
	SAUSA300_0298	A0A0H2XIK1	SAUSA300_RS01590	-	501	202	1	-2.27261	-4.83196	2.216	18.4871	0.000941491	0.00355537	DOWN	2.44912
	SAUSA300_0299	A0A0H2XFU4	SAUSA300_RS01595		501	202	1	-2.1098	-4.31632	2.57585	17.9163	0.00106299	0.00392635	DOWN	2.40601
	SAUSA300_0300	A0A0H2XGS6	SAUSA300_RS01600	-	501	202	1.06762	-2.10792	-4.3107	2.5493	24.7177	0.000286717	0.00134457	DOWN	2.87142
SAOUHSC_00277	SAUSA300_0301	A0A0H2XJA6	SAUSA300_RS01605	-	501	202	1.00969	-1.50267	-2.83366	3.47495	17.866	0.00107453	0.00395371	DOWN	2.403
SAOUHSC_00278	SAUSA300_0302	A0A0H2XKD6	SAUSA300_RS01610	-	489	190	1.0113	-1.12425	-2.17988	3.91104	14.5529	0.00229311	0.00752141	DOWN	2.1237
SAOUHSC_00279	SAUSA300_0303	A0A0H2XGB8	SAUSA300_RS01615	-	375	76.5072	1.00131	-0.92078	-1.89314	4.44838	5.25967	0.0398669	0.0855683	NC	1.06769
SAOUHSC_00280	SAUSA300_0304	A0A0H2XHN3	SAUSA300_RS01620	-	399	100.049	1	-1.03282	-2.04602	5.45462	9.07903	0.0103672	0.0274989	DOWN	1.56068
SAOUHSC_00281	SAUSA300_0305	A0A0H2XJA1	SAUSA300_RS01625	-	825	526	1.01674	-1.81897	-3.52829	5.0154	4.07022	0.0656322	0.129162	NC	0.888865
SAOUHSC_00282	SAUSA300_0306	A0A0H2XJ87	SAUSA300_RS01630	brnQ2	1308	1009	1	0.271339	1.20693	10.0554	0.260873	0.618418	0.801653	NC	0.0960138
SAOUHSC_00284	SAUSA300_0307	A0A0H2XKC1	SAUSA300_RS01635	-	891	592	1	-0.63197	-1.54968	8.6388	5.56145	0.0353861	0.0775845	NC	1.11022
SAOUHSC_00285	SAUSA300_0308	A0A0H2XFL7	SAUSA300_RS01645	-	1050	751	1.01518	0.0351311	1.02465	5.44966	0.0717626	0.793155	0.97992	NC	0.00880927
SAOUHSC_00287	SAUSA300_0309	A0A0H2XG18	SAUSA300_RS01650	-	678	379	1	0.278295	1.21276	5.51135	2.37169	0.148466	0.255915	NC	0.591905
SAOUHSC_00290	SAUSA300_0310	A0A0H2XIE4	SAUSA300_RS01655	-	1032	733	1.03907	-0.519472	-1.43343	7.88758	3.9844	0.0681711	0.133277	NC	0.875244
SAOUHSC_00291	SAUSA300_0311	A0A0H2XHP2	SAUSA300_RS01660	-	1119	820	1	-0.761289	-1.695	1.19292	2.52993	0.136655	0.239438	NC	0.620807
SAOUHSC_00292	SAUSA300_0312	A0A0H2XJC6	SAUSA300_RS01665	psuG	924	625	1	-0.825184	-1.77176	1.59621	8.28638	0.0133699	0.0339938	NC	1.4686
SAOUHSC_00293	SAUSA300_0313	A0A0H2XIZ1	SAUSA300_RS01670	-	1221	922	1.01145	-0.215499	-1.16111	3.18864	0.598972	0.453354	0.628865	NC	0.201443
SAOUHSC_00294	SAUSA300_0314	A0A0H2XJ46	SAUSA300_RS01675	nanT	1533	1234	1.03721	-1.00494	-2.00686	3.65043	15.342	0.00189763	0.00639226	DOWN	2.19435
SAOUHSC_00295	SAUSA300_0315	Q2FJU9	SAUSA300_RS01680	nanA	882	583	1	-1.20255	-2.30147	1.69344	11.9564	0.00447405	0.0133895	DOWN	1.87324
SAOUHSC_00296	SAUSA300_0316	A0A0H2XJN5	SAUSA300_RS01685	nanK	861	562	1	-2.0778	-4.22163	1.95933	34.8472	6.10169e-05	0.000397996	DOWN	3.40012
SAOUHSC_00297	SAUSA300_0317	A0A0H2XEN1	SAUSA300_RS01690	nanR	801	502	1.01933	0.0972369	1.06972	6.40896	0.299794	0.593649	0.776207	NC	0.110023
SAOUHSC_00298	SAUSA300_0318	Q2FJU6	SAUSA300_RS01695	nanE	669	370	1.03847	-1.05771	-2.08163	4.7971	48.7714	1.17824e-05	0.000118849	DOWN	3.92501
SAOUHSC_00299	SAUSA300_0319	A0A0H2XIT8	SAUSA300_RS01700	-	1314	1015	1	-0.630375	-1.54797	2.99323	4.43497	0.0560326	0.113649	NC	0.944434
SAOUHSC_00300	SAUSA300_0320	A0A0H2XI72	SAUSA300_RS01705	gehB	2073	1774	1	-0.819066	-1.76426	10.4497	4.66333	0.0508768	0.105199	NC	0.977988
SAOUHSC_00301	SAUSA300_0321	A0A0H2XFI2	SAUSA300_RS01710	-	828	529	1	-0.54936	-1.46344	6.13676	22.8139	0.000402648	0.00176158	NC	2.7541
SAOUHSC_00302	SAUSA300_0322	A0A0H2XJ96	SAUSA300_RS01715	-	1200	901	1.03819	-1.1468	-2.21422	5.31918	31.5834	9.6434e-05	0.000559122	DOWN	3.25249
SAOUHSC_00303	SAUSA300_0323	A0A0H2XIN8	SAUSA300_RS01720	-	93	4.71038	1	0	0	-2.91485	0	1	1	NC	0
SAOUHSC_00304	SAUSA300_0324	A0A0H2XJA0	SAUSA300_RS01725	-	1002	703	1.0341	1.2126	2.31755	5.17336	14.4544	0.00234891	0.0076781	UP	2.11475
SAOUHSC_00305	SAUSA300_0325	A0A0H2XG03	SAUSA300_RS01730	gcvH-L	333	41.392	1	0.73332	1.66246	3.12649	2.98051	0.108872	0.197512	NC	0.704407
SAOUHSC_00306	SAUSA300_0326	A0A0H2XG50	SAUSA300_RS01735	-	801	502	1.04108	0.665295	1.58589	4.84351	3.06523	0.104455	0.190462	NC	0.720192
SAOUHSC_00307	SAUSA300_0327	A0A0H2XHK5	SAUSA300_RS01740	sirTM	945	646	1.05043	0.332779	1.25944	5.21642	0.895307	0.361968	0.526266	NC	0.278795
SAOUHSC_00308	SAUSA300_0328	A0A0H2XIN3	SAUSA300_RS01745	lplA2	1023	724	1.06687	0.273798	1.20899	5.32506	0.549314	0.472287	0.649168	NC	0.187643
SAOUHSC_00309	SAUSA300_0329	A0A0H2XG46	SAUSA300_RS01750	-	1026	727	1	0.30285	1.23358	6.8899	2.46456	0.141386	0.246524	NC	0.60814
SAOUHSC_00310	SAUSA300_0330	A0A0H2XGD3	SAUSA300_RS01755	ulaA	1347	1048	1.03163	-0.849826	-1.80228	4.15309	30.0099	0.000121778	0.000676018	NC	3.17004
SAOUHSC_00311	SAUSA300_0331	A0A0H2XHI0	SAUSA300_RS01760	-	285	19.8693	1	-1.17797	-2.26259	-1.27993	2.7548	0.140716	0.245654	NC	0.609676
SAOUHSC_00312	SAUSA300_0332	A0A0H2XFR4	SAUSA300_RS01765	-	444	145	1.0122	-0.656932	-1.57673	0.879362	2.18721	0.163904	0.278181	NC	0.555673
SAOUHSC_00313	SAUSA300_0333	A0A0H2XGW6	SAUSA300_RS01770	-	1956	1657	1	-1.06235	-2.08834	4.37703	49.1234	1.1361e-05	0.000115216	DOWN	3.93849
SAOUHSC_00314	SAUSA300_0334	A0A0H2XFP7	SAUSA300_RS01775	mepR	420	121.004	1	-0.702511	-1.62733	3.73503	3.06599	0.104416	0.190462	NC	0.720192
SAOUHSC_00315	SAUSA300_0335	Q2FJS9	SAUSA300_RS01780	mepA	1356	1057	1	-1.04341	-2.06109	5.76495	49.3982	1.10441e-05	0.000112799	DOWN	3.9477
SAOUHSC_00316	SAUSA300_0336	A0A0H2XG21	SAUSA300_RS01785	mepB	441	142	1.05514	-0.912247	-1.88197	4.54639	7.86756	0.0153648	0.0385462	NC	1.41402
SAOUHSC_00317	SAUSA300_0337	A0A0H2XKL1	SAUSA300_RS01790	glpT	1359	1060	1.01429	-2.20109	-4.59827	5.77648	46.1926	1.549e-05	0.000144809	DOWN	3.8392
SAOUHSC_00318	SAUSA300_0338	A0A0H2XJG1	SAUSA300_RS01795	-	927	628	1	-0.213471	-1.15947	4.07351	0.853291	0.373103	0.538365	NC	0.268924
SAOUHSC_00319	SAUSA300_0339	A0A0H2XGT1	SAUSA300_RS01800	-	1062	763	1	0.148016	1.10804	4.63109	0.636059	0.440023	0.613205	NC	0.212394
SAOUHSC_00320	SAUSA300_0340	A0A0H2XJZ0	SAUSA300_RS01805	-	567	268	1	0.318932	1.24741	4.05272	2.9376	0.111197	0.201094	NC	0.696601
SAOUHSC_00322	SAUSA300_0341	A0A0H2XIH2	SAUSA300_RS01810	-	996	697	1.00509	-0.639553	-1.55785	6.535	8.34566	0.0131128	0.0335716	NC	1.47403
	SAUSA300_0342	A0A0H2XHK9	SAUSA300_RS01815	-	297	23.5517	1.02738	1.10531	2.15145	-2.30376	0.996223	0.34066	0.50164	NC	0.299608
SAOUHSC_00324	SAUSA300_0343	A0A0H2XG13	SAUSA300_RS01820	-	546	247	1	-0.586069	-1.50115	5.05326	2.36341	0.149119	0.256577	NC	0.590782
SAOUHSC_00325	SAUSA300_0344	Q2FJS0	SAUSA300_RS01825	fepA	855	556	1	-1.44183	-2.71665	2.16211	22.5313	0.000424151	0.0018333	DOWN	2.73677
SAOUHSC_00326	SAUSA300_0345	A0A0H2XH72	SAUSA300_RS01830	fepB	1230	931	1	-0.794231	-1.73415	2.78997	9.87363	0.00812022	0.0222801	NC	1.65208
SAOUHSC_00327	SAUSA300_0346	A0A0H2XJ28	SAUSA300_RS01835	fepC	1713	1414	1	-0.730689	-1.65943	4.57667	20.7399	0.000596218	0.00240667	NC	2.61858
SAOUHSC_00328	SAUSA300_0347	A0A0H2XJ13	SAUSA300_RS01840	tatC	702	403	1.02997	-0.177112	-1.13062	5.82846	0.528026	0.480819	0.657746	NC	0.181942
SAOUHSC_00329	SAUSA300_0348	A0A0H2XEX2	SAUSA300_RS01845	tatA	225	10.234	1	0	0	-2.91485	0	1	1	NC	0
SAOUHSC_00330	SAUSA300_0349	A0A0H2XGL5	SAUSA300_RS01850	-	390	91.1266	1	0.821498	1.76724	4.92701	4.33561	0.0584701	0.117678	NC	0.929304
SAOUHSC_00331	SAUSA300_0350	A0A0H2XGL7	SAUSA300_RS01855	-	204	8.62912	1	0	0	-2.91485	0	1	1	NC	0
SAOUHSC_00332	SAUSA300_0351	A0A0H2XIB9	SAUSA300_RS01860	-	714	415	1	-0.719833	-1.64699	5.12413	6.77983	0.0224216	0.0531818	NC	1.27424
SAOUHSC_00333	SAUSA300_0352	A0A0H2XH88	SAUSA300_RS01865	-	843	544	1.01474	-0.47641	-1.39128	6.07477	11.1563	0.00558589	0.0161445	NC	1.79197
SAOUHSC_00334	SAUSA300_0353	A0A0H2XFW1	SAUSA300_RS01870	-	630	331	1.00572	-0.0914605	-1.06545	7.62434	0.221413	0.646066	0.831484	NC	0.080146
SAOUHSC_00335	SAUSA300_0354	A0A0H2XG93	SAUSA300_RS01875	-	1134	835	1.05776	-1.56473	-2.95821	6.0419	32.0634	8.99619e-05	0.000532352	DOWN	3.2738
SAOUHSC_00336	SAUSA300_0355	Q2FJQ9	SAUSA300_RS01885	-	1182	883	1	-0.753767	-1.68619	9.11962	5.9688	0.0302496	0.0679314	NC	1.16793
SAOUHSC_00337	SAUSA300_0356	A0A0H2XFA3	SAUSA300_RS01890	mdh	753	454	1	-1.61995	-3.07365	8.48708	2.66808	0.127288	0.225227	NC	0.64738
SAOUHSC_00338	SAUSA300_0357	Q2FJQ7	SAUSA300_RS01895	metE	2229	1930	1	-2.28741	-4.8818	9.60242	2.88006	0.114411	0.205869	NC	0.68641
SAOUHSC_00339	SAUSA300_0358	A0A0H2XJ45	SAUSA300_RS01900	metF	1842	1543	1	-2.4611	-5.50635	8.35086	3.55462	0.082823	0.156383	NC	0.805811
SAOUHSC_00340	SAUSA300_0359	A0A0H2XG37	SAUSA300_RS01905	metC	1161	862	1.04916	-3.05597	-8.31648	6.22708	5.09864	0.042533	0.0904221	DOWN	1.04373
SAOUHSC_00341	SAUSA300_0360	A0A0H2XFH9	SAUSA300_RS01910	metI	1104	805	1.00199	-3.02495	-8.13953	6.03231	6.24406	0.0272761	0.0621781	DOWN	1.20636
SAOUHSC_00342	SAUSA300_0361	A0A0H2XGE1	SAUSA300_RS01915	parB	846	547	1.01874	-1.71893	-3.29191	5.04237	43.9639	1.98209e-05	0.000175574	DOWN	3.75554
SAOUHSC_00344	SAUSA300_0362	A0A0H2XJS2	SAUSA300_RS01920	-	882	583	1.04351	-2.26922	-4.82062	7.04541	36.8182	4.70044e-05	0.000331674	DOWN	3.47929
SAOUHSC_00345	SAUSA300_0363	A0A0H2XF96	SAUSA300_RS01925	-	204	8.62912	1	0	0	-2.91485	0	1	1	NC	0
SAOUHSC_00346	SAUSA300_0364	A0A0H2XG28	SAUSA300_RS01930	ychF	1098	799	1	-1.80269	-3.4887	8.5924	40.9021	2.82802e-05	0.000225456	DOWN	3.64694
SAOUHSC_00347	SAUSA300_0365	A0A0H2XIP5	SAUSA300_RS01935	-	192	7.91184	1	0	0	-2.91485	0	1	1	NC	0
SAOUHSC_00348	SAUSA300_0366	Q2FJP8	SAUSA300_RS01940	rpsF	297	23.5517	1	-1.64387	-3.12503	7.86142	40.7094	2.894e-05	0.000230077	DOWN	3.63813
SAOUHSC_00349	SAUSA300_0367	A0A0H2XGI6	SAUSA300_RS01945	ssb	504	205	1	-2.02037	-4.05687	9.89489	20.3064	0.000649305	0.00259541	DOWN	2.58579
SAOUHSC_00350	SAUSA300_0368	Q2FJP6	SAUSA300_RS01950	rpsR	243	12.1143	1	0	0	-2.91485	0	1	1	NC	0
SAOUHSC_00351	SAUSA300_0369	A0A0H2XGS9	SAUSA300_RS01955	-	939	640	1.01531	-0.521079	-1.43503	4.34403	3.44029	0.0873458	0.163631	NC	0.786135
SAOUHSC_00354	SAUSA300_0370	A0A0H2XIS3	SAUSA300_RS01970	selX	612	313	1	0.606513	1.52257	5.59151	9.32677	0.00959631	0.0256438	NC	1.59102
SAOUHSC_00355	SAUSA300_0371	A0A0H2XFJ3	SAUSA300_RS01975	-	369	70.826	1	-0.737906	-1.66775	1.21814	3.72477	0.0766059	0.147063	NC	0.832497
SAOUHSC_00356	SAUSA300_0372	A0A0H2XH82	SAUSA300_RS01980	-	573	274	1.00994	0.434012	1.35099	9.32801	1.61552	0.226851	0.363043	NC	0.440042
SAOUHSC_00357	SAUSA300_0373	A0A0H2XH76	SAUSA300_RS01985	-	264	15.2193	1	1.14265	2.20787	1.22911	4.94425	0.045291	0.095507	UP	1.01996
SAOUHSC_00358	SAUSA300_0374	A0A0H2XI38	SAUSA300_RS01990	-	252	13.2996	1	0	0	-2.91485	0	1	1	NC	0
			SAUSA300_RS01995		210	9.03676	1	0	0	-2.91485	0	1	1	NC	0
SAOUHSC_00359	SAUSA300_0375	A0A0H2XI74	SAUSA300_RS02000	-	582	283	1	-0.900959	-1.86731	5.49962	25.2248	0.000262729	0.00124428	NC	2.90508
SAOUHSC_00360	SAUSA300_0376	A0A0H2XG65	SAUSA300_RS02005	-	384	85.2271	1	-1.52111	-2.87011	4.32397	21.8079	0.000485582	0.00205853	DOWN	2.68644
SAOUHSC_00362	SAUSA300_0377	A0A0H2XHE2	SAUSA300_RS02010	-	627	328	1	0.258481	1.19622	7.88454	0.879261	0.366161	0.530749	NC	0.275111
SAOUHSC_00363	SAUSA300_0378	A0A0H2XJ14	SAUSA300_RS02015	-	243	12.1143	1	0	0	-2.91485	0	1	1	NC	0
SAOUHSC_00364	SAUSA300_0379	A0A0H2XHQ4	SAUSA300_RS02020	ahpF	1524	1225	1.01975	2.09585	4.27477	14.1945	128.193	6.15459e-08	2.68564e-06	UP	5.57095
SAOUHSC_00365	SAUSA300_0380	Q2FJN4	SAUSA300_RS02025	ahpC	570	271	1	2.52991	5.77534	12.8759	229.23	2.0514e-09	2.73443e-07	UP	6.56313
SAOUHSC_00366	SAUSA300_0381	Q2FJN3	SAUSA300_RS02030	nfrA	756	457	1.04185	2.90518	7.4911	8.70392	77.3926	1.0377e-06	1.9339e-05	UP	4.71357
SAOUHSC_00367	SAUSA300_0382	A0A0H2XGF4	SAUSA300_RS02035	tcyP	1389	1090	1.00799	1.02939	2.04117	7.7938	3.9755	0.068441	0.133623	NC	0.874119
			SAUSA300_RS02040		102	4.88581	1	0	0	-2.91485	0	1	1	NC	0
SAOUHSC_00369	SAUSA300_0383	A0A0H2XIC4	SAUSA300_RS02045	-	957	658	1.02903	-0.158758	-1.11633	9.32427	1.46362	0.248728	0.390936	NC	0.407894
SAOUHSC_00370	SAUSA300_0384	A0A0H2XEY5	SAUSA300_RS02050	-	663	364	1.02219	0.787468	1.72604	6.95635	24.6407	0.000290577	0.00135603	NC	2.86773
SAOUHSC_00371	SAUSA300_0385	A0A0H2XJ55	SAUSA300_RS02055	-	408	109.017	1	2.27492	4.8397	8.26537	178.37	9.04155e-09	6.78751e-07	UP	6.16829
SAOUHSC_00372	SAUSA300_0386	Q2FJM8	SAUSA300_RS02060	xpt	579	280	1.02549	-1.44915	-2.73048	6.66294	126.573	6.61983e-08	2.79396e-06	DOWN	5.55378
SAOUHSC_00373	SAUSA300_0387	A0A0H2XGA9	SAUSA300_RS02065	pbuX	1269	970	1	-1.48301	-2.79532	8.60528	120.812	8.64016e-08	3.22042e-06	DOWN	5.49209
SAOUHSC_00374	SAUSA300_0388	Q2FJM6	SAUSA300_RS02070	guaB	1467	1168	1	-1.23397	-2.35214	9.59299	28.2357	0.000160176	0.000834312	DOWN	3.07867
SAOUHSC_00375	SAUSA300_0389	Q2FJM5	SAUSA300_RS02075	guaA	1542	1243	1	-0.636315	-1.55435	10.394	29.569	0.000130215	0.00070914	NC	3.14927
SAOUHSC_00376	SAUSA300_0390	A0A0H2XHI4	SAUSA300_RS02080	-	537	238	1	0.540418	1.45439	4.70599	4.77544	0.0485542	0.101272	NC	0.99451
SAOUHSC_00377	SAUSA300_0391	A0A0H2XK32	SAUSA300_RS02085	-	705	406	1	-0.265185	-1.20179	4.88195	0.452927	0.513193	0.695732	NC	0.157558
			SAUSA300_RS02090		273	16.9784	1	-0.543663	-1.45767	-1.7168	0.362539	0.572394	0.754697	NC	0.122227
	SAUSA300_0392	A0A0H2XEM5	SAUSA300_RS02095	-	153	6.2254	1	0	0	-2.91485	0	1	1	NC	0
SAOUHSC_00381	SAUSA300_0393	A0A0H2XGP7	SAUSA300_RS02100	-	360	62.6012	1.06045	0.283548	1.21718	1.97498	0.558891	0.468533	0.644626	NC	0.190692
SAOUHSC_00382	SAUSA300_0394	A0A0H2XHY2	SAUSA300_RS02105	-	846	547	1	0.847063	1.79883	4.66647	8.31602	0.0132406	0.0338384	NC	1.47059
SAOUHSC_00383	SAUSA300_0395	A0A0H2XEC0	SAUSA300_RS02110	ssl1	681	382	1	0.848038	1.80005	5.1756	12.5313	0.00383344	0.0117794	NC	1.92888
SAOUHSC_00384	SAUSA300_0396	A0A0H2XI97	SAUSA300_RS02115	ssl2	696	397	1	1.06218	2.08809	4.46229	15.7113	0.00174019	0.00598124	UP	2.22321
SAOUHSC_00386	SAUSA300_0397	A0A0H2XHG5	SAUSA300_RS02120	ssl3	1059	760	1	0.363133	1.28622	2.66709	1.02742	0.329976	0.489675	NC	0.310092
			SAUSA300_RS02125		138	5.75659	1	0	0	-2.91485	0	1	1	NC	0
SAOUHSC_00389	SAUSA300_0398	A0A0H2XEA8	SAUSA300_RS02130	ssl4	927	628	1.01276	-0.261789	-1.19896	2.0324	0.846295	0.375007	0.540659	NC	0.267076
SAOUHSC_00390	SAUSA300_0399	A0A0H2XG85	SAUSA300_RS02135	ssl5	705	406	1.0302	0.392632	1.31279	3.15159	0.819199	0.382521	0.547003	NC	0.26201
SAOUHSC_00391	SAUSA300_0400	A0A0H2XF02	SAUSA300_RS02145	ssl6	696	397	1	0.298994	1.23029	3.86812	0.578335	0.461064	0.635874	NC	0.196629
SAOUHSC_00392	SAUSA300_0401	A0A0H2XIH5	SAUSA300_RS02150	ssl7	696	397	1	0.934727	1.91153	5.59241	9.53069	0.00901184	0.0244	NC	1.61261
SAOUHSC_00393	SAUSA300_0402	A0A0H2XES7	SAUSA300_RS02155	ssl8	699	400	1.01699	0.421494	1.33931	2.99568	2.05093	0.176631	0.295415	NC	0.529567
SAOUHSC_00394	SAUSA300_0403	A0A0H2XII7	SAUSA300_RS02160	ssl9	699	400	1.02029	0.0808203	1.05762	3.13315	0.0791394	0.783068	0.970382	NC	0.0130573
SAOUHSC_00395	SAUSA300_0404	A0A0H2XKK3	SAUSA300_RS02165	ssl10	684	385	1.05003	0.625962	1.54324	4.18954	5.414	0.0374962	0.0815877	NC	1.08838
			SAUSA300_RS02170		102	4.88581	1	0	0	-2.91485	0	1	1	NC	0
SAOUHSC_00397	SAUSA300_0405	A0A0H2XEM4	SAUSA300_RS02175	hsdM1	1557	1258	2.21526	-0.566162	-1.48058	5.62722	11.6635	0.00484816	0.014389	NC	1.84197
SAOUHSC_00398	SAUSA300_0406	A0A0H2XDI6	SAUSA300_RS02180	hsdS1	1212	913	1	-0.200199	-1.14886	6.8973	1.60445	0.228358	0.364467	NC	0.438342
SAOUHSC_00399	SAUSA300_0407	A0A0H2XFM7	SAUSA300_RS02185	ssl11	678	379	1	-1.82641	-3.54653	5.91683	2.89131	0.113774	0.205108	NC	0.688018
SAOUHSC_00400	SAUSA300_0408	A0A0H2XJZ9	SAUSA300_RS02190	-	1509	1210	1	-1.20631	-2.30747	8.12991	2.0915	0.172715	0.289878	NC	0.537785
SAOUHSC_00401	SAUSA300_0409	A0A0H2XGR0	SAUSA300_RS02195	-	309	28.2352	1.04259	0.732721	1.66177	8.34509	0.557799	0.468958	0.644902	NC	0.190506
	SAUSA300_0410	Q2FJK4	SAUSA300_RS02200	lpl1	774	475	1.06119	-1.16534	-2.24286	1.21763	5.23577	0.0402498	0.0862067	DOWN	1.06446
	SAUSA300_0411	Q2FJK3	SAUSA300_RS02205		801	502	1.03579	-1.70844	-3.26806	1.32531	10.469	0.00680577	0.0191496	DOWN	1.71784
			SAUSA300_RS02210		808	509	1	-1.68204	-3.2088	1.25966	11.6898	0.00481319	0.0143	DOWN	1.84466
SAOUHSC_00402	SAUSA300_0413	Q2FJK2	SAUSA300_RS02215	lpl3	801	502	1.01647	-1.1893	-2.28042	0.651348	8.48522	0.0125301	0.0324213	DOWN	1.48917
	SAUSA300_0414	Q2FJK1	SAUSA300_RS02220	lpl4	771	472	1.06833	-1.02725	-2.03813	0.785968	8.54678	0.0122828	0.0318443	DOWN	1.49697
	SAUSA300_0415	Q2FJK0	SAUSA300_RS02225	lpl5	792	493	1	-0.455844	-1.37158	1.403	0.900423	0.360646	0.524609	NC	0.280164
	SAUSA300_0416	Q2FJJ9	SAUSA300_RS02230	lpl6	777	478	1.00232	-0.733735	-1.66294	1.62208	3.80709	0.0738017	0.14225	NC	0.846946
	SAUSA300_0417	Q2FJJ8	SAUSA300_RS02235	lpl7	813	514	1	-0.978794	-1.97082	2.48868	5.66406	0.0340007	0.0748902	NC	1.12557
SAOUHSC_00404	SAUSA300_0418	Q2FJJ7	SAUSA300_RS02240	lpl8	786	487	1	-0.496612	-1.4109	2.95526	3.1172	0.101854	0.186668	NC	0.72893
SAOUHSC_00405	SAUSA300_0419	Q2FJJ6	SAUSA300_RS02245	lpl9	813	514	1	-1.29872	-2.46011	4.79355	24.1917	0.000314337	0.00144113	DOWN	2.8413
SAOUHSC_00406	SAUSA300_0420	A0A0H2XKB6	SAUSA300_RS02250	-	1329	1030	1	-0.670315	-1.59142	7.00751	21.2743	0.000537563	0.00222521	NC	2.65263
SAOUHSC_00407	SAUSA300_0421	A0A0H2XHM9	SAUSA300_RS02255	-	324	35.8135	1.02446	-0.616381	-1.53303	3.14907	6.98351	0.0208488	0.0498219	NC	1.30258
SAOUHSC_00408	SAUSA300_0422	A0A0H2XEM1	SAUSA300_RS02260	-	315	31.0194	1	-0.199581	-1.14837	4.83193	0.301095	0.592859	0.775538	NC	0.110397
			SAUSA300_RS02265		261	14.6978	1	-1.81463	-3.51769	-2.21884	1.29487	0.278294	0.427123	NC	0.369447
SAOUHSC_00410	SAUSA300_0424	A0A0H2XH14	SAUSA300_RS02270	zagA	1203	904	1.04261	-0.36359	-1.28662	4.194	0.477392	0.50223	0.683128	NC	0.165498
SAOUHSC_00412	SAUSA300_0425	A0A0H2XIS4	SAUSA300_RS02280	mpsA	1485	1186	1	-0.610051	-1.52631	7.28084	4.76844	0.0486954	0.101419	NC	0.99388
SAOUHSC_00413	SAUSA300_0426	Q2FJI9	SAUSA300_RS02285	mpsB	2706	2407	1	-0.193412	-1.14346	8.99371	0.429667	0.524028	0.706748	NC	0.150735
SAOUHSC_00414	SAUSA300_0427	A0A0H2XFD8	SAUSA300_RS02290	mpsC	363	65.296	1.00822	0.297551	1.22906	6.98662	1.00197	0.33581	0.49628	NC	0.304273
SAOUHSC_00416	SAUSA300_0429	A0A0H2XHI6	SAUSA300_RS02300	-	675	376	1.05066	0.140484	1.10227	6.85516	0.686902	0.422757	0.593728	NC	0.226413
SAOUHSC_00417	SAUSA300_0430	A0A0H2XI47	SAUSA300_RS02305	-	735	436	1.02907	0.11358	1.08191	7.92632	0.424103	0.526683	0.709329	NC	0.149152
SAOUHSC_00418	SAUSA300_0431	A0A0H2XIU3	SAUSA300_RS02310	-	114	5.14315	1	0	0	-2.91485	0	1	1	NC	0
SAOUHSC_00420	SAUSA300_0432	A0A0H2XK25	SAUSA300_RS02315	-	1338	1039	1	-2.17555	-4.51758	8.95606	32.3127	8.68007e-05	0.000517917	DOWN	3.28574
SAOUHSC_00421	SAUSA300_0433	A0A0H2XG73	SAUSA300_RS02320	mccA	915	616	1	0.0619722	1.04389	5.54364	0.0863228	0.773724	0.960462	NC	0.0175196
SAOUHSC_00422	SAUSA300_0434	A0A0H2XFF8	SAUSA300_RS02325	mccB	1143	844	1.01725	0.516597	1.43058	7.21836	7.42157	0.0178856	0.0438733	NC	1.3578
SAOUHSC_00423	SAUSA300_0435	Q2FJI0	SAUSA300_RS02330	gmpA	1026	727	1	-1.23954	-2.36124	6.74681	1.02862	0.329705	0.489525	NC	0.310225
SAOUHSC_00424	SAUSA300_0436	A0A0H2XHC9	SAUSA300_RS02335	gmpB	660	361	1	-1.25316	-2.38362	5.66149	1.04811	0.32534	0.484284	NC	0.3149
SAOUHSC_00426	SAUSA300_0437	A0A0H2XFT9	SAUSA300_RS02340	gmpC	843	544	1.03978	-0.670823	-1.59198	8.14461	0.456444	0.511591	0.693887	NC	0.158711
SAOUHSC_00427	SAUSA300_0438	Q2FJH7	SAUSA300_RS02345	sle1	1005	706	1	-0.144135	-1.10507	9.46387	0.85997	0.371299	0.536426	NC	0.27049
SAOUHSC_00428	SAUSA300_0439	A0A0H2XEB3	SAUSA300_RS02350	-	270	16.3573	1.01412	0.140289	1.10213	-0.146681	0.0691806	0.796817	0.983598	NC	0.00718242
SAOUHSC_00429	SAUSA300_0440	A0A0H2XIF0	SAUSA300_RS02355	-	396	97.0678	1.01457	-0.0319735	-1.02241	4.21921	0.02694	0.872249	1	NC	0
SAOUHSC_00430	SAUSA300_0441	A0A0H2XIC5	SAUSA300_RS02360	-	486	187	1	-0.271281	-1.20688	5.85797	2.78271	0.120114	0.214383	NC	0.66881
SAOUHSC_00431	SAUSA300_0442	A0A0H2XGV1	SAUSA300_RS02365	-	783	484	1	0.35469	1.27871	7.92226	3.64056	0.0796095	0.151814	NC	0.818689
SAOUHSC_00433	SAUSA300_0443	A0A0H2XGH7	SAUSA300_RS02370	-	1119	820	1	0.403548	1.32276	7.63519	8.35343	0.0130795	0.0335163	NC	1.47474
SAOUHSC_00434	SAUSA300_0444	A0A0H2XGH0	SAUSA300_RS02375	gltC	885	586	1	-0.2218	-1.16619	4.6027	0.688512	0.422228	0.593726	NC	0.226414
SAOUHSC_00435	SAUSA300_0445	A0A0H2XEH4	SAUSA300_RS02380	gltB	4500	4201	1.08191	0.225342	1.16905	8.36972	0.133556	0.72088	0.907424	NC	0.0421898
SAOUHSC_00436	SAUSA300_0446	A0A0H2XIU7	SAUSA300_RS02385	gltD	1464	1165	1	0.329738	1.25679	7.337	0.463298	0.508494	0.690993	NC	0.160527
SAOUHSC_T00048	SAUSA300_0447		SAUSA300_RS02390	-	93	4.71038	1	0	0	-2.91485	0	1	1	NC	0
SAOUHSC_00437	SAUSA300_0448	A0A0H2XIT5	SAUSA300_RS02395	treP	1428	1129	1.05385	-0.848321	-1.8004	4.51299	31.4413	9.84531e-05	0.000568532	NC	3.24525
SAOUHSC_00438	SAUSA300_0449	A0A0H2XEH0	SAUSA300_RS02400	treC	1641	1342	1.07833	-0.741798	-1.67226	5.65546	11.2436	0.00545014	0.0157999	NC	1.80135
SAOUHSC_00439	SAUSA300_0450	A0A0H2XE82	SAUSA300_RS02405	treR	729	430	1.03822	-0.0120347	-1.00838	5.85512	0.00185571	0.96632	1	NC	0
			SAUSA300_RS02410		102	4.88581	1	0	0	-2.91485	0	1	1	NC	0
SAOUHSC_00441	SAUSA300_0451	A0A0H2XJT5	SAUSA300_RS02415	-	525	226	1	-0.875671	-1.83486	4.49827	19.1362	0.000822464	0.00318983	NC	2.49623
SAOUHSC_00442	SAUSA300_0452	A0A0H2XIT2	SAUSA300_RS02420	dnaX	1698	1399	1	-0.225071	-1.16883	8.54587	1.31265	0.273367	0.422262	NC	0.374418
SAOUHSC_00444	SAUSA300_0453	Q2FJG3	SAUSA300_RS02425	-	318	32.5326	1	-0.363236	-1.28631	6.4526	0.975695	0.341991	0.503082	NC	0.298361
SAOUHSC_00445	SAUSA300_0454	Q2FJG2	SAUSA300_RS02430	recR	597	298	1	-0.132039	-1.09584	8.74228	0.32034	0.581418	0.765093	NC	0.116286
			SAUSA300_RS02435		99	4.82576	1	0	0	-2.91485	0	1	1	NC	0
SAOUHSC_R0001	SAUSA300_0455		SAUSA300_RS02440	rrsA	1552	1253	1.10872	2.61875	6.14216	11.6776	3.67878	0.0782289	0.149479	NC	0.825421
SAOUHSC_R0006	SAUSA300_0456		SAUSA300_RS02445	rrl1	2923	2624	12.324	2.01087	4.03025	9.45576	1.94014	0.187921	0.310675	NC	0.507694
SAOUHSC_R00011	SAUSA300_0457		SAUSA300_RS02450	rrfA	115	5.16592	1	0	0	-2.91485	0	1	1	NC	0
SAOUHSC_00450	SAUSA300_0458	A0A0H2XII6	SAUSA300_RS02455	-	1338	1039	1.02349	-0.830245	-1.77799	5.15198	31.9595	9.13197e-05	0.000535966	NC	3.27086
SAOUHSC_00451	SAUSA300_0459	Q2FJG0	SAUSA300_RS02460	tmk	618	319	1	-0.836383	-1.78557	5.1705	33.6129	7.22623e-05	0.000448902	NC	3.34785
SAOUHSC_00452	SAUSA300_0460	A0A0H2XH20	SAUSA300_RS02465	darA/pstA	330	39.4439	1	-0.413447	-1.33186	6.85844	3.97626	0.0684179	0.133623	NC	0.874119
SAOUHSC_00454	SAUSA300_0461	A0A0H2XHN8	SAUSA300_RS02475	holB	927	628	1	-0.750706	-1.68262	6.99981	21.5264	0.000512232	0.00213989	NC	2.66961
SAOUHSC_00455	SAUSA300_0462	A0A0H2XEM8	SAUSA300_RS02480	-	804	505	1.06018	-0.762211	-1.69609	6.96514	28.3504	0.000157306	0.000823845	NC	3.08415
SAOUHSC_00456	SAUSA300_0463	A0A0H2XF94	SAUSA300_RS02485	-	348	52.4205	1	-0.460878	-1.37638	5.82402	3.4611	0.0865006	0.162259	NC	0.78979
SAOUHSC_00457	SAUSA300_0464	A0A0H2XE11	SAUSA300_RS02490	-	726	427	1	-1.45978	-2.75067	3.94602	23.2628	0.000371034	0.00163835	DOWN	2.78559
SAOUHSC_00458	SAUSA300_0465	Q2FJF4	SAUSA300_RS02495	-	249	12.883	1	0	0	-2.91485	0	1	1	NC	0
SAOUHSC_00459	SAUSA300_0466	A0A0H2XEL0	SAUSA300_RS02500	rsmI	840	541	1	-1.38794	-2.61704	5.5406	29.6592	0.000128435	0.000702113	DOWN	3.15359
SAOUHSC_00461	SAUSA300_0467	A0A0H2XID2	SAUSA300_RS02510	metS	1974	1675	1	-0.891482	-1.85508	9.56013	42.3482	2.38494e-05	0.000198976	NC	3.7012
SAOUHSC_00462	SAUSA300_0468	A0A0H2XI16	SAUSA300_RS02515	-	774	475	1	-0.607677	-1.5238	8.44294	21.1881	0.000546546	0.00225048	NC	2.64772
SAOUHSC_00463	SAUSA300_0469	A0A0H2XGL4	SAUSA300_RS02520	rnmV	537	238	1.05533	-1.2409	-2.36346	4.82686	23.0753	0.000383875	0.00168459	DOWN	2.77351
SAOUHSC_00464	SAUSA300_0470	Q2FJE9	SAUSA300_RS02525	ksgA	894	595	1	-0.596649	-1.5122	6.19438	7.78696	0.0157878	0.0395038	NC	1.40336
SAOUHSC_00465	SAUSA300_0471	A0A0H2XJ47	SAUSA300_RS02530	veg	264	15.2193	1	0.407719	1.32659	7.55998	1.10461	0.313144	0.470289	NC	0.327635
SAOUHSC_00466	SAUSA300_0472	Q2FJE7	SAUSA300_RS02535	ipk	849	550	1.07974	0.0934621	1.06693	8.71412	0.803623	0.386944	0.552885	NC	0.257365
SAOUHSC_00467	SAUSA300_0473	A0A0H2XHX4	SAUSA300_RS02540	purR	825	526	1	-0.086659	-1.06191	9.11993	0.43188	0.522979	0.705997	NC	0.151197
SAOUHSC_00468	SAUSA300_0474	A0A0H2XK95	SAUSA300_RS02545	yabJ	381	82.2997	1.026	0.17692	1.13047	7.38954	0.639374	0.438863	0.612389	NC	0.212973
SAOUHSC_00469	SAUSA300_0475	Q2FJE4	SAUSA300_RS02550	spoVG	303	25.7547	1.02624	-0.31357	-1.24278	6.64459	1.03349	0.328605	0.488146	NC	0.311451
SAOUHSC_00470	SAUSA300_0476	A0A0H2XHW7	SAUSA300_RS02555	-	132	5.58907	1	0	0	-2.91485	0	1	1	NC	0
SAOUHSC_00471	SAUSA300_0477	Q2FJE2	SAUSA300_RS02560	glmU	1353	1054	1.01256	-1.42767	-2.69013	8.4288	27.4144	0.000182615	0.000917872	DOWN	3.03722
SAOUHSC_00472	SAUSA300_0478	A0A0H2XHB4	SAUSA300_RS02565	prs	966	667	1	-1.06352	-2.09003	9.11409	89.4221	4.69414e-07	1.06922e-05	DOWN	4.97093
SAOUHSC_00474	SAUSA300_0479	Q2FJE0	SAUSA300_RS02575	rplY	654	355	1	-1.35843	-2.56407	12.7144	37.4971	4.30712e-05	0.000312505	DOWN	3.50514
SAOUHSC_00475	SAUSA300_0480	Q2FJD9	SAUSA300_RS02580	pth	573	274	1	-0.0320908	-1.02249	6.01349	0.0234606	0.880709	1	NC	0
SAOUHSC_00477	SAUSA300_0481	Q2FJD8	SAUSA300_RS02585	mfd	3507	3208	1.04928	-0.830265	-1.77801	8.57543	7.02892	0.0205161	0.0491087	NC	1.30884
SAOUHSC_00479	SAUSA300_0482	A0A0H2XI36	SAUSA300_RS02590	-	1527	1228	1.01553	-0.566739	-1.48117	7.88375	5.809	0.0321517	0.0714206	NC	1.14618
SAOUHSC_00480	SAUSA300_0483	A0A0H2XGV2	SAUSA300_RS02595	-	1194	895	1	-0.170257	-1.12526	8.37743	1.41312	0.256624	0.400931	NC	0.39693
SAOUHSC_00481	SAUSA300_0484	A0A0H2XIW6	SAUSA300_RS02600	-	264	15.2193	1.04269	0.0219207	1.01531	1.69165	0.000835002	0.977403	1	NC	0
SAOUHSC_00482	SAUSA300_0485	A0A0H2XFQ2	SAUSA300_RS02605	divIC	393	94.0931	1	0.104549	1.07516	6.37602	0.381876	0.54769	0.731103	NC	0.136022
SAOUHSC_00483	SAUSA300_0486	A0A0H2XEG5	SAUSA300_RS02610	-	402	103.035	1.04779	0.274203	1.20933	9.4819	2.6907	0.125831	0.222923	NC	0.651845
SAOUHSC_00484	SAUSA300_0487	A0A0H2XJL1	SAUSA300_RS02615	tilS	1296	997	1	-0.796595	-1.737	7.87257	5.93736	0.030613	0.0686402	NC	1.16342
SAOUHSC_00485	SAUSA300_0488	A0A0H2XGC3	SAUSA300_RS02620	hprT	540	241	1.05726	-1.03453	-2.04845	7.44372	8.33292	0.0131676	0.0336817	DOWN	1.47261
SAOUHSC_00486	SAUSA300_0489	A0A0H2XGW5	SAUSA300_RS02625	ftsH	2094	1795	1.02239	0.420769	1.33864	12.3606	5.44459	0.0370465	0.0808542	NC	1.0923
SAOUHSC_00487	SAUSA300_0490	Q2FJC9	SAUSA300_RS02630	hslO	882	583	1.02799	0.404021	1.32319	8.16385	1.24191	0.286064	0.436471	NC	0.360044
SAOUHSC_00488	SAUSA300_0491	A0A0H2XFQ3	SAUSA300_RS02635	cysK	933	634	1	0.289439	1.22217	11.0792	2.32594	0.152118	0.260799	NC	0.583694
SAOUHSC_00489	SAUSA300_0492	A0A0H2XK99	SAUSA300_RS02640	folP	804	505	1.03773	-0.631868	-1.54957	5.75683	6.54588	0.0244041	0.0570357	NC	1.24385
SAOUHSC_00490	SAUSA300_0493	A0A0H2XEF4	SAUSA300_RS02645	folB	366	68.0394	1	-0.810954	-1.75437	3.99575	10.026	0.00775746	0.0214489	NC	1.6686
SAOUHSC_00491	SAUSA300_0494	A0A0H2XIX7	SAUSA300_RS02650	folK	477	178	1	-1.11611	-2.16762	6.93896	107.047	1.71664e-07	5.47416e-06	DOWN	5.26168
SAOUHSC_00492	SAUSA300_0495	A0A0H2XJB5	SAUSA300_RS02655	-	93	4.71038	1	0	0	-2.91485	0	1	1	NC	0
SAOUHSC_00493	SAUSA300_0496	Q2FJC3	SAUSA300_RS02660	lysS	1488	1189	1.0468	-0.692606	-1.6162	10.5359	47.2075	1.38888e-05	0.000133762	NC	3.87367
SAOUHSC_R00016	SAUSA300_0497		SAUSA300_RS02665	rrfC	115	5.16592	1	0	0	-2.91485	0	1	1	NC	0
SAOUHSC_T0001	SAUSA300_0498		SAUSA300_RS02670	trnaA	76	4.41401	1	0	0	-2.91485	0	1	1	NC	0
SAOUHSC_R0002	SAUSA300_0499		SAUSA300_RS02675	rrsB	1552	1253	1.10872	2.61875	6.14216	11.6776	3.67878	0.0782289	0.149479	NC	0.825421
	SAUSA300_0500		SAUSA300_RS02680	trnaI	77	4.4303	1	0	0	-2.91485	0	1	1	NC	0
	SAUSA300_0501		SAUSA300_RS02685	rrlB	2923	2624	2.61275	2.04954	4.13975	12.3662	1.9275	0.189267	0.312362	NC	0.505342
SAOUHSC_R00012	SAUSA300_0502		SAUSA300_RS02690	rrfB	115	5.16592	1	0	0	-2.91485	0	1	1	NC	0
SAOUHSC_00497	SAUSA300_0503	A0A0H2XF80	SAUSA300_RS02695	pdxR	1383	1084	1	-1.01096	-2.01525	5.63904	31.0901	0.000103655	0.000591429	DOWN	3.2281
SAOUHSC_00499	SAUSA300_0504	Q2FJC1	SAUSA300_RS02700	pdxS	888	589	1	-2.49208	-5.62587	8.80341	157.438	1.87618e-08	1.11957e-06	DOWN	5.95095
SAOUHSC_00500	SAUSA300_0505	Q2FJC0	SAUSA300_RS02705	pdxT	561	262	1	-2.13673	-4.39763	8.37423	344.954	1.76408e-10	5.62546e-08	DOWN	7.24984
SAOUHSC_00501	SAUSA300_0506	A0A0H2XKF0	SAUSA300_RS02710	nupC	1215	916	1.03574	-1.40884	-2.65524	9.6327	155.755	1.99735e-08	1.14648e-06	DOWN	5.94063
SAOUHSC_00502	SAUSA300_0507	Q2FJB8	SAUSA300_RS02715	ctsR	462	163	1.01737	0.893451	1.85761	8.6214	2.1534	0.16695	0.282515	NC	0.548958
SAOUHSC_00503	SAUSA300_0508	A0A0H2XEU5	SAUSA300_RS02720	mcsA	567	268	1.03969	0.954793	1.9383	9.15238	2.6313	0.129702	0.229073	NC	0.640026
SAOUHSC_00504	SAUSA300_0509	Q2FJB6	SAUSA300_RS02725	mcsB	1008	709	1	0.682471	1.60489	9.98615	1.47345	0.247229	0.38922	NC	0.409805
SAOUHSC_00505	SAUSA300_0510	Q2FJB5	SAUSA300_RS02730	clpC	2457	2158	1	1.00708	2.00983	12.2054	4.5418	0.0535466	0.109692	NC	0.959825
SAOUHSC_00507	SAUSA300_0511	A0A0H2XI63	SAUSA300_RS02740	radA	1365	1066	1	-0.885986	-1.84803	8.98276	15.5104	0.00182385	0.00619681	NC	2.20783
SAOUHSC_00508	SAUSA300_0512	A0A0H2XH87	SAUSA300_RS02745	-	1074	775	1	-0.675246	-1.59687	8.48383	26.4377	0.000214218	0.00105456	NC	2.97693
SAOUHSC_00509	SAUSA300_0513	Q2FJB2	SAUSA300_RS02750	gltX	1455	1156	1.02649	-0.726222	-1.6543	9.51258	48.0931	1.2647e-05	0.000125595	NC	3.90103
SAOUHSC_00510	SAUSA300_0514	A0A0H2XK24	SAUSA300_RS02755	cysE	648	349	1.00769	-0.838727	-1.78847	5.25871	7.1621	0.0195758	0.0473059	NC	1.32508
SAOUHSC_00511	SAUSA300_0515	Q2FJB0	SAUSA300_RS02760	cysS	1401	1102	1	-1.26458	-2.40257	6.91255	18.5496	0.000929182	0.00351351	DOWN	2.45426
SAOUHSC_00512	SAUSA300_0516	A0A0H2XHH0	SAUSA300_RS02765	mrnC	405	106.025	1	-1.26146	-2.39738	3.89123	14.1224	0.00254904	0.00821993	DOWN	2.08513
SAOUHSC_00513	SAUSA300_0517	A0A0H2XIQ1	SAUSA300_RS02770	-	747	448	1	-1.09955	-2.14288	5.79325	12.4926	0.00387313	0.0118759	DOWN	1.92533
SAOUHSC_00514	SAUSA300_0518	A0A0H2XF92	SAUSA300_RS02775	-	525	226	1.04214	-0.791501	-1.73087	5.68418	10.6471	0.0064621	0.0183626	NC	1.73607
SAOUHSC_00515	SAUSA300_0519	A0A0H2XHV7	SAUSA300_RS02780	sigH	570	271	1.0543	-1.34609	-2.54222	5.08927	22.5019	0.000426472	0.00184056	DOWN	2.73505
SAOUHSC_00516	SAUSA300_0520	A0A0H2XIZ3	SAUSA300_RS02785	secE	183	7.44613	1	0	0	-2.91485	0	1	1	NC	0
SAOUHSC_00517	SAUSA300_0521	A0A0H2XEI4	SAUSA300_RS02790	nusG	549	250	1.03646	-0.67163	-1.59287	8.56527	7.85774	0.0154156	0.03864	NC	1.41296
SAOUHSC_00518	SAUSA300_0522	Q2FJA3	SAUSA300_RS02795	rplK	423	124.002	1.08603	-1.20829	-2.31063	11.4249	27.3206	0.000185404	0.00092864	DOWN	3.03215
SAOUHSC_00519	SAUSA300_0523	Q2FJA2	SAUSA300_RS02800	rplA	693	394	1	-1.26236	-2.39888	12.5198	32.736	8.17229e-05	0.000493778	DOWN	3.30647
SAOUHSC_00520	SAUSA300_0524	Q2FJA1	SAUSA300_RS02805	rplJ	501	202	1	-1.59846	-3.02821	11.1342	243.478	1.43206e-09	2.56877e-07	DOWN	6.59028
SAOUHSC_00521	SAUSA300_0525	Q2FJA0	SAUSA300_RS02810	rplL	369	70.826	1.07888	-1.67136	-3.18515	11.1012	60.6405	3.82818e-06	5.25688e-05	DOWN	4.27927
SAOUHSC_00523	SAUSA300_0526	A0A0H2XI40	SAUSA300_RS02815	rsmC	609	310	1	-1.59953	-3.03044	6.74557	34.7454	6.18641e-05	0.000399887	DOWN	3.39806
SAOUHSC_00524	SAUSA300_0527	Q2FJ98	SAUSA300_RS02820	rpoB	3552	3253	1	-0.959891	-1.94516	12.8449	12.4348	0.00393316	0.0120087	NC	1.9205
SAOUHSC_00525	SAUSA300_0528	Q2FJ97	SAUSA300_RS02825	rpoC	3597	3298	1	-0.930988	-1.90658	13.2599	15.7752	0.00171454	0.00590015	NC	2.22914
SAOUHSC_00526	SAUSA300_0529	Q2FJ96	SAUSA300_RS02830	rplGB	255	13.7399	1	0	0	-2.91485	0	1	1	NC	0
SAOUHSC_00527	SAUSA300_0530	Q2FJ95	SAUSA300_RS02835	rpsL	414	115.008	1.02487	-2.43277	-5.39928	9.76286	88.7323	4.89975e-07	1.10727e-05	DOWN	4.95575
SAOUHSC_00528	SAUSA300_0531	Q2FJ94	SAUSA300_RS02840	rpsG	495	196	1.03765	-2.7102	-6.54412	10.336	86.3606	5.69078e-07	1.25351e-05	DOWN	4.90187
SAOUHSC_00529	SAUSA300_0532	Q2FJ93	SAUSA300_RS02845	fusA	2082	1783	1	-2.66948	-6.362	13.2628	42.3555	2.38294e-05	0.000198976	DOWN	3.7012
SAOUHSC_00530	SAUSA300_0533	Q2FJ92	SAUSA300_RS02850	tuf	1185	886	1	-1.03716	-2.05219	13.8051	13.214	0.00320686	0.0100918	DOWN	1.99603
SAOUHSC_00531	SAUSA300_0534	A0A0H2XE49	SAUSA300_RS02855	-	1176	877	1	1.4032	2.64487	8.21602	79.6389	8.87826e-07	1.78186e-05	UP	4.74913
SAOUHSC_00532	SAUSA300_0535	A0A0H2XJW8	SAUSA300_RS02860	kbl	1188	889	1.05007	-0.285441	-1.21878	8.3126	3.49522	0.0851363	0.160119	NC	0.795558
SAOUHSC_00533	SAUSA300_0536	Q2FJ89	SAUSA300_RS02865	hchA	879	580	1	1.29115	2.44723	11.0438	33.6868	7.15255e-05	0.000445289	UP	3.35136
SAOUHSC_00534	SAUSA300_0537	Q2FJ88	SAUSA300_RS02870	araB	1638	1339	1	-0.636577	-1.55464	4.94765	18.3406	0.00097106	0.00363968	NC	2.43894
SAOUHSC_00535	SAUSA300_0538	Q2FJ87	SAUSA300_RS02875	-	966	667	1.08116	0.822146	1.76803	6.97067	1.79764	0.203845	0.333734	NC	0.476599
SAOUHSC_00536	SAUSA300_0539	A0A0H2XIS2	SAUSA300_RS02880	ilvE	1077	778	1.03035	-0.269059	-1.20502	9.61567	0.334228	0.573443	0.755639	NC	0.121685
SAOUHSC_00538	SAUSA300_0540	A0A0H2XFV1	SAUSA300_RS02885	-	684	385	1	-0.0724074	-1.05147	7.50548	0.0236919	0.880128	1	NC	0
SAOUHSC_00539	SAUSA300_0541	A0A0H2XHX5	SAUSA300_RS02890	dck	663	364	1.0309	-0.487464	-1.40198	8.32536	6.19513	0.0277785	0.063123	NC	1.19981
SAOUHSC_00540	SAUSA300_0542	A0A0H2XGW9	SAUSA300_RS02895	dgk	618	319	1	-1.06501	-2.09219	6.63566	34.5164	6.38179e-05	0.000407683	DOWN	3.38968
SAOUHSC_00541	SAUSA300_0543	A0A0H2XFN7	SAUSA300_RS02900	tadA	471	172	1.0225	-0.528115	-1.44204	6.20308	14.1897	0.00250694	0.00812984	NC	2.08992
SAOUHSC_00542	SAUSA300_0544	A0A0H2XEE1	SAUSA300_RS02905	-	870	571	1	1.57894	2.98751	8.35189	123.064	7.77522e-08	3.07024e-06	UP	5.51283
SAOUHSC_00543	SAUSA300_0545	Q2FJ80	SAUSA300_RS02910	azo1	567	268	1	1.68854	3.22331	8.38903	70.4411	1.72633e-06	2.84746e-05	UP	4.54554
SAOUHSC_00544	SAUSA300_0546	Q2FJ79	SAUSA300_RS02915	sdrC	2844	2545	1	-0.90592	-1.87374	4.77467	38.1078	3.9856e-05	0.000295394	NC	3.5296
SAOUHSC_00545	SAUSA300_0547	Q2FJ78	SAUSA300_RS02920	sdrD	4146	3847	1.02507	-0.542078	-1.45607	6.28325	2.71633	0.124205	0.220371	NC	0.656846
	SAUSA300_0548	Q2FJ77	SAUSA300_RS02925	sdrE	3465	3166	1	-1.71614	-3.28556	6.70617	109.816	1.48596e-07	4.95896e-06	DOWN	5.30461
SAOUHSC_00547	SAUSA300_0549	A0A0H2XI10	SAUSA300_RS02930	-	1473	1174	1	-0.296462	-1.22813	7.26268	2.17285	0.165189	0.279904	NC	0.55299
SAOUHSC_00548	SAUSA300_0550	A0A0H2XGN0	SAUSA300_RS02935	-	1491	1192	1	-0.51445	-1.42845	8.06862	14.154	0.00252915	0.00817416	NC	2.08756
SAOUHSC_00549	SAUSA300_0551	Q2FJ74	SAUSA300_RS02940	folE2	879	580	1.04137	1.43688	2.70734	10.5665	138.471	3.94923e-08	1.92107e-06	UP	5.71646
SAOUHSC_00550	SAUSA300_0552	A0A0H2XIE3	SAUSA300_RS02945	bshB2	666	367	1	1.38247	2.60715	9.46769	122.352	8.03755e-08	3.11727e-06	UP	5.50623
SAOUHSC_00551	SAUSA300_0553	A0A0H2XJ34	SAUSA300_RS02950	-	363	65.296	1.0131	1.36543	2.57653	7.92199	96.5531	3.06369e-07	7.64591e-06	UP	5.11657
SAOUHSC_00552	SAUSA300_0554	Q2FJ71	SAUSA300_RS02955	nagB	759	460	1	1.06494	2.09209	6.89105	25.035	0.000271423	0.00127912	UP	2.89309
SAOUHSC_00553	SAUSA300_0555	Q2FJ70	SAUSA300_RS02960	hxlA	633	334	1.02296	0.547757	1.46181	9.13546	22.6231	0.000417028	0.00180523	NC	2.74347
SAOUHSC_00554	SAUSA300_0556	A0A0H2XGT0	SAUSA300_RS02965	hxlB	549	250	1.03321	0.577101	1.49185	9.37401	31.2433	0.000101348	0.000584072	NC	3.23353
SAOUHSC_00555	SAUSA300_0557	A0A0H2XIY3	SAUSA300_RS02970	-	648	349	1	-0.252298	-1.1911	6.92006	2.99222	0.108248	0.196628	NC	0.706354
SAOUHSC_00556	SAUSA300_0558	A0A0H2XGD5	SAUSA300_RS02975	proP	1401	1102	1.05194	-0.778423	-1.71526	9.08199	26.0736	0.000227594	0.00110711	NC	2.95581
SAOUHSC_00557	SAUSA300_0559	A0A0H2XIA4	SAUSA300_RS02985	vraA	1377	1078	1.01219	-1.05883	-2.08324	5.43657	10.6181	0.00651664	0.0184993	DOWN	1.73285
SAOUHSC_00558	SAUSA300_0560	A0A0H2XIB7	SAUSA300_RS02990	vraB	1140	841	1	-1.07626	-2.10856	5.47162	14.4424	0.0023558	0.00769187	DOWN	2.11397
SAOUHSC_00559	SAUSA300_0561	A0A0H2XJK5	SAUSA300_RS02995	vraC	366	68.0394	1.01534	-1.10159	-2.14591	2.00555	5.85899	0.0315418	0.0703927	DOWN	1.15247
			SAUSA300_RS03000		270	16.3573	1.04845	-0.719662	-1.6468	1.06538	3.12331	0.101554	0.186236	NC	0.729937
			SAUSA300_RS03005		168	6.78053	1	0	0	-2.91485	0	1	1	NC	0
SAOUHSC_00562	SAUSA300_0562	A0A0H2XGZ0	SAUSA300_RS03010	pdxK	831	532	1	0.511806	1.42583	8.75083	14.7641	0.00217855	0.00719499	NC	2.14297
SAOUHSC_00564	SAUSA300_0563	Q2FJ62	SAUSA300_RS03015	ung	657	358	1	-0.833549	-1.78206	6.49789	44.91	1.78301e-05	0.000162969	NC	3.78789
SAOUHSC_00565	SAUSA300_0564	A0A0H2XED8	SAUSA300_RS03020	-	381	82.2997	1.01612	-0.679735	-1.60185	4.95038	19.2333	0.000806208	0.00313525	NC	2.50373
SAOUHSC_00567	SAUSA300_0565	Q2FJ60	SAUSA300_RS03025	-	369	70.826	1.01347	-0.540378	-1.45435	5.30491	7.11989	0.0198682	0.0478795	NC	1.31985
SAOUHSC_00569	SAUSA300_0566	A0A0H2XJ17	SAUSA300_RS03030	-	1485	1186	1.03176	-1.55284	-2.93394	8.23394	23.9687	0.000326973	0.00147619	DOWN	2.83086
SAOUHSC_00571	SAUSA300_0567	A0A0H2XHW6	SAUSA300_RS03035	-	453	154	1	-0.40201	-1.32135	5.04875	6.12261	0.0285433	0.0645034	NC	1.19042
SAOUHSC_00572	SAUSA300_0568	A0A0H2XED1	SAUSA300_RS03040	-	765	466	1.08276	-0.309687	-1.23944	6.25898	9.92169	0.00800368	0.0219814	NC	1.65794
SAOUHSC_00573	SAUSA300_0569	Q2FJ56	SAUSA300_RS03045	hemQ	753	454	1	1.86743	3.64881	10.2094	51.7775	8.68978e-06	9.48277e-05	UP	4.02306
SAOUHSC_00574	SAUSA300_0570	A0A0H2XHL4	SAUSA300_RS03050	pta	987	688	1.02404	0.740532	1.67079	10.0388	35.4328	5.64008e-05	0.000379088	NC	3.42126
SAOUHSC_00575	SAUSA300_0571	A0A0H2XIP4	SAUSA300_RS03055	lipL	837	538	1	0.779956	1.71708	10.1357	39.0497	3.54278e-05	0.000272021	NC	3.5654
SAOUHSC_00577	SAUSA300_0572	A0A0H2XHE9	SAUSA300_RS03060	mvaK1	921	622	1.0232	-0.882117	-1.84308	6.55769	7.10788	0.0199524	0.0479592	NC	1.31913
SAOUHSC_00578	SAUSA300_0573	A0A0H2XIV6	SAUSA300_RS03065	mvaD	984	685	1	-0.885401	-1.84728	7.59962	9.71858	0.0085099	0.0232162	NC	1.63421
SAOUHSC_00579	SAUSA300_0574	A0A0H2XEZ9	SAUSA300_RS03070	mvaK2	1077	778	1.03707	-1.06923	-2.09831	7.96343	21.0303	0.000563462	0.00231019	DOWN	2.63635
SAOUHSC_00580	SAUSA300_0575	Q2FJ50	SAUSA300_RS03075	-	342	47.76	1	-0.481971	-1.39665	6.26711	2.44037	0.143189	0.249213	NC	0.603428
SAOUHSC_00581	SAUSA300_0576	A0A0H2XJ58	SAUSA300_RS03080	-	1323	1024	1.03462	0.982486	1.97587	8.06889	59.1336	4.36831e-06	5.80735e-05	NC	4.23602
SAOUHSC_00582	SAUSA300_0577	A0A0H2XE63	SAUSA300_RS03085	-	441	142	1	1.18948	2.28071	4.73495	61.6682	3.50414e-06	5.02845e-05	UP	4.29857
SAOUHSC_00583	SAUSA300_0578	A0A0H2XHA8	SAUSA300_RS03090	-	102	4.88581	1	0	0	-2.91485	0	1	1	NC	0
SAOUHSC_00584	SAUSA300_0579	A0A0H2XH53	SAUSA300_RS03095	-	1410	1111	1.00549	-2.02958	-4.08286	5.08392	55.3753	6.14897e-06	7.47778e-05	DOWN	4.12623
SAOUHSC_00585	SAUSA300_0580	A0A0H2XEN2	SAUSA300_RS03100	-	627	328	1	-2.90543	-7.49244	2.87015	31.5941	9.62842e-05	0.000559122	DOWN	3.25249
SAOUHSC_00586	SAUSA300_0581	A0A0H2XGV8	SAUSA300_RS03105	-	642	343	1	-1.8066	-3.49817	3.49045	14.8522	0.00213275	0.00705997	DOWN	2.1512
SAOUHSC_00587	SAUSA300_0582	A0A0H2XE50	SAUSA300_RS03110	-	618	319	1.06721	-1.3071	-2.47444	3.68882	16.6924	0.00139062	0.00490978	DOWN	2.30894
			SAUSA300_RS03115		630	331	1	-1.45773	-2.74676	3.71415	22.1383	0.000456321	0.00195469	DOWN	2.70892
			SAUSA300_RS03120		117	5.21213	1	0	0	-2.91485	0	1	1	NC	0
SAOUHSC_00591	SAUSA300_0583	A0A0H2XJ59	SAUSA300_RS03125	-	621	322	1.02313	-0.935682	-1.91279	3.57248	15.1276	0.00199661	0.00666439	NC	2.17624
SAOUHSC_00592	SAUSA300_0584	A0A0H2XJB7	SAUSA300_RS03130	-	642	343	1.02346	-1.42774	-2.69024	3.55256	21.0777	0.000558319	0.00229238	DOWN	2.63971
SAOUHSC_00596	SAUSA300_0585	A0A0H2XGR1	SAUSA300_RS03140	-	630	331	1.02364	-1.47337	-2.77669	3.01266	19.1366	0.000822393	0.00318983	DOWN	2.49623
SAOUHSC_00598	SAUSA300_0586	A0A0H2XK36	SAUSA300_RS03145	-	642	343	1	-0.586895	-1.50201	3.36457	2.95563	0.110213	0.199439	NC	0.700189
SAOUHSC_00599	SAUSA300_0587	A0A0H2XJV0	SAUSA300_RS03150	-	636	337	1.00029	-1.0194	-2.02707	4.16984	17.0816	0.00127508	0.00459734	DOWN	2.33749
			SAUSA300_RS03155		246	12.4884	1	0	0	-2.91485	0	1	1	NC	0
SAOUHSC_00602	SAUSA300_0588	A0A0H2XH42	SAUSA300_RS03160	-	627	328	1	-1.24135	-2.3642	3.79304	33.0741	7.79145e-05	0.000477664	DOWN	3.32088
SAOUHSC_00603	SAUSA300_0589	A0A0H2XGD8	SAUSA300_RS03165	iolS	939	640	1	-0.889292	-1.85227	6.08381	33.9695	6.87833e-05	0.00043091	NC	3.36561
SAOUHSC_00604	SAUSA300_0590	A0A0H2XDU3	SAUSA300_RS03170	-	537	238	1	0.163221	1.11978	6.5282	1.74621	0.21002	0.341119	NC	0.467094
SAOUHSC_00605	SAUSA300_0591	A0A0H2XEU1	SAUSA300_RS03175	-	477	178	1.02346	0.50482	1.41895	6.27073	5.85438	0.0315975	0.0704621	NC	1.15204
SAOUHSC_00606	SAUSA300_0592	A0A0H2XE39	SAUSA300_RS03180	-	1296	997	1.0132	0.7572	1.69021	9.21517	42.1436	2.44246e-05	0.000200855	NC	3.69712
SAOUHSC_00607	SAUSA300_0593	A0A0H2XIK9	SAUSA300_RS03185	-	522	223	1	0.853921	1.80741	8.15669	30.5034	0.000113077	0.00063385	NC	3.19801
SAOUHSC_00608	SAUSA300_0594	Q2FJ31	SAUSA300_RS03190	adh1	1011	712	1	0.263035	1.2	6.39445	0.22352	0.644515	0.829861	NC	0.0809948
			SAUSA300_RS03195		108	5.01091	1	0	0	-2.91485	0	1	1	NC	0
SAOUHSC_00610	SAUSA300_0595	A0A0H2XHG2	SAUSA300_RS03200	-	417	118.006	1	-0.465631	-1.38092	5.20861	2.18558	0.164049	0.278263	NC	0.555545
SAOUHSC_00611	SAUSA300_0596	Q2FJ29	SAUSA300_RS03205	argS	1662	1363	1.04891	-0.462033	-1.37748	9.60724	5.31567	0.0389866	0.0842557	NC	1.0744
SAOUHSC_00612	SAUSA300_0597	A0A0H2XJ49	SAUSA300_RS03210	-	636	337	1.00637	-0.893804	-1.85807	3.04551	5.37477	0.0380826	0.0825506	NC	1.08328
SAOUHSC_00613	SAUSA300_0598	A0A0H2XHC8	SAUSA300_RS03215	-	888	589	1.0297	-0.642804	-1.56136	7.64613	12.4718	0.00389457	0.0119162	NC	1.92386
SAOUHSC_00614	SAUSA300_0599	A0A0H2XJA3	SAUSA300_RS03220	-	951	652	1	-1.16742	-2.2461	5.71606	59.2394	4.32763e-06	5.80735e-05	DOWN	4.23602
SAOUHSC_00615	SAUSA300_0600	A0A0H2XI27	SAUSA300_RS03225	-	720	421	1	-0.378705	-1.30017	6.24271	6.49289	0.0248815	0.0578912	NC	1.23739
SAOUHSC_00616	SAUSA300_0601	A0A0H2XGG7	SAUSA300_RS03230	-	801	502	1.01396	-0.151952	-1.11107	7.37152	2.54911	0.135304	0.237506	NC	0.624325
SAOUHSC_00617	SAUSA300_0602	A0A0H2XG24	SAUSA300_RS03235	-	507	208	1.0001	0.26556	1.2021	9.936	2.81556	0.118151	0.211274	NC	0.675154
SAOUHSC_00618	SAUSA300_0603	A0A0H2XHI5	SAUSA300_RS03240	-	717	418	1	0.208685	1.15563	7.67247	0.726525	0.410039	0.579425	NC	0.237002
SAOUHSC_00619	SAUSA300_0604	A0A0H2XGC7	SAUSA300_RS03245	-	789	490	1.00211	0.285788	1.21908	6.32002	1.0651	0.321601	0.480674	NC	0.318149
SAOUHSC_00620	SAUSA300_0605	Q2FJ20	SAUSA300_RS03250	sarA	375	76.5072	1	-1.10776	-2.15511	10.0073	19.3578	0.000785907	0.00306878	DOWN	2.51303
SAOUHSC_00621	SAUSA300_0606	A0A0H2XFH0	SAUSA300_RS03255	-	930	631	1.00408	-0.559246	-1.4735	6.00608	7.20096	0.0193111	0.0467702	NC	1.33003
SAOUHSC_00622	SAUSA300_0607	A0A0H2XE53	SAUSA300_RS03260	-	225	10.234	1	0	0	-2.91485	0	1	1	NC	0
	SAUSA300_0608	A0A0H2XKE0	SAUSA300_RS03265	-	204	8.62912	1	0	0	-2.91485	0	1	1	NC	0
SAOUHSC_00624	SAUSA300_0609	A0A0H2XHD8	SAUSA300_RS03270	-	561	262	1	0	0	-2.91485	0	1	1	NC	0
SAOUHSC_00625	SAUSA300_0610	Q2FJ15	SAUSA300_RS03275	mnhA2	2403	2104	1	0	0	-2.91485	0	1	1	NC	0
SAOUHSC_00626	SAUSA300_0611	Q2FJ14	SAUSA300_RS03280	mnhB2	426	127.002	1.05956	-0.568482	-1.48296	-1.70405	0.154904	0.700521	0.88783	NC	0.0516701
SAOUHSC_00627	SAUSA300_0612	Q2FJ13	SAUSA300_RS03285	mnhC2	345	50.0508	1	0.392443	1.31261	0.526019	0.84219	0.376131	0.541644	NC	0.266286
SAOUHSC_00628	SAUSA300_0613	Q2FJ12	SAUSA300_RS03290	mnhD2	1497	1198	1.03409	-1.85361e-05	-1.00001	3.07091	8.20484e-09	0.999929	1	NC	0
SAOUHSC_00629	SAUSA300_0614	Q2FJ11	SAUSA300_RS03295	mnhE2	483	184	1	-0.344721	-1.26991	0.858541	0.882581	0.365288	0.529751	NC	0.275929
SAOUHSC_00630.1	SAUSA300_0615	Q2FJ10	SAUSA300_RS03300	mnhF2	303	25.7547	1.0768	-1.197	-2.29262	-1.86961	1.08615	0.317055	0.47492	NC	0.323379
SAOUHSC_00632	SAUSA300_0616	Q2FJ09	SAUSA300_RS03305	mnhG2	438	139	1.04823	0.479145	1.39392	1.98866	3.018	0.244651	0.386008	NC	0.413403
SAOUHSC_00633	SAUSA300_0617	A0A0H2XKF9	SAUSA300_RS03310	-	2043	1744	1	1.51377	2.85555	9.98474	134.973	4.5767e-08	2.08494e-06	UP	5.68091
SAOUHSC_00634	SAUSA300_0618	A0A0H2XI48	SAUSA300_RS03315	mntC	930	631	1	-0.56203	-1.47634	12.4075	10.5601	0.00662732	0.0187578	NC	1.72682
SAOUHSC_00636	SAUSA300_0619	A0A0H2XIN2	SAUSA300_RS03320	mntB	837	538	1.00877	-0.821299	-1.767	11.413	28.2145	0.000160713	0.00083559	NC	3.07801
SAOUHSC_00637	SAUSA300_0620	A0A0H2XHW1	SAUSA300_RS03325	mntA	744	445	1	-0.589837	-1.50508	11.7137	24.2822	0.000309373	0.00142292	NC	2.84682
SAOUHSC_00638	SAUSA300_0621	A0A0H2XHK6	SAUSA300_RS03330	mntR	645	346	1	0.495887	1.41019	8.79628	4.46842	0.0552395	0.112564	NC	0.948602
SAOUHSC_00639	SAUSA300_0622	A0A0H2XF59	SAUSA300_RS03335	-	753	454	1	0.501072	1.41527	6.80048	4.06509	0.0657806	0.129248	NC	0.888576
SAOUHSC_00640	SAUSA300_0623	A0A0H2XFK6	SAUSA300_RS03340	tagA	765	466	1.02704	0.246682	1.18648	8.41233	2.53638	0.136199	0.238808	NC	0.621952
SAOUHSC_00641	SAUSA300_0624	Q2FJ01	SAUSA300_RS03345	tagH	795	496	1	1.42853	2.69172	9.93346	79.4654	8.98463e-07	1.78289e-05	UP	4.74888
SAOUHSC_00642	SAUSA300_0625	A0A0H2XIF1	SAUSA300_RS03350	tagG	813	514	1	-0.000395676	-1.00027	9.69594	4.53767e-06	0.998334	1	NC	0
SAOUHSC_00643	SAUSA300_0626	A0A0H2XHY7	SAUSA300_RS03355	tagB	1104	805	1.04676	-0.355298	-1.27925	6.80767	6.69837	0.0230896	0.054505	NC	1.26356
SAOUHSC_00644	SAUSA300_0627	A0A0H2XFP2	SAUSA300_RS03360	tagX	1062	763	1.05067	-0.280065	-1.21425	7.04825	2.91237	0.112593	0.203233	NC	0.692005
SAOUHSC_00645	SAUSA300_0628	A0A0H2XED9	SAUSA300_RS03365	tagD	399	100.049	1	-0.278661	-1.21307	5.73156	1.08949	0.316342	0.474099	NC	0.324131
SAOUHSC_00646	SAUSA300_0629	A0A0H2XG19	SAUSA300_RS03370	pbp4	1296	997	1	-0.485909	-1.40047	7.54643	1.97569	0.1842	0.305758	NC	0.514622
SAOUHSC_00647	SAUSA300_0630	A0A0H2XKC5	SAUSA300_RS03375	abcA	1728	1429	1	1.36466	2.57516	9.95189	21.7437	0.000491511	0.00207142	UP	2.68373
SAOUHSC_00648	SAUSA300_0631	A0A0H2XES0	SAUSA300_RS03380	nupG	1230	931	1	-0.573326	-1.48795	9.56264	35.8848	5.31137e-05	0.000362944	NC	3.44016
			SAUSA300_RS03385		93	4.71038	1	0	0	-2.91485	0	1	1	NC	0
SAOUHSC_00651	SAUSA300_0632	A0A0H2XJK1	SAUSA300_RS03390	-	834	535	1.01585	-0.144899	-1.10565	7.27265	0.465219	0.507631	0.690148	NC	0.161058
SAOUHSC_00652	SAUSA300_0633	A0A0H2XEK5	SAUSA300_RS03395	fhuC	798	499	1.02874	1.70974	3.27101	8.55935	12.6894	0.00367656	0.0113704	UP	1.94422
SAOUHSC_00653	SAUSA300_0634	A0A0H2XHA5	SAUSA300_RS03400	fhuB	1005	706	1.02226	1.27162	2.41432	7.81805	14.9008	0.00210795	0.00698592	UP	2.15578
SAOUHSC_00654	SAUSA300_0635	A0A0H2XG48	SAUSA300_RS03405	fhuG	1017	718	1	1.18976	2.28115	8.73392	21.2617	0.000538858	0.00222521	UP	2.65263
SAOUHSC_00655	SAUSA300_0636	A0A0H2XGF3	SAUSA300_RS03410	dhaK	969	670	1	0.628496	1.54595	4.42631	5.89256	0.03114	0.0696682	NC	1.15697
SAOUHSC_00656	SAUSA300_0637	A0A0H2XFB7	SAUSA300_RS03415	dhaL	585	286	1	0.45502	1.3708	3.59882	7.93311	0.0150306	0.0377409	NC	1.42319
SAOUHSC_00658	SAUSA300_0638	A0A0H2XIP0	SAUSA300_RS03420	dhaM	363	65.296	1.01711	0.393104	1.31322	2.5422	3.14162	0.100659	0.185084	NC	0.73263
SAOUHSC_00659	SAUSA300_0639	A0A0H2XIM3	SAUSA300_RS03425	-	498	199	1	-0.0739742	-1.05261	9.80579	0.308288	0.588527	0.772077	NC	0.112339
SAOUHSC_00660	SAUSA300_0640	A0A0H2XHX2	SAUSA300_RS03430	-	1068	769	1.05284	-0.913826	-1.88404	10.3475	46.9945	1.42084e-05	0.000135501	NC	3.86806
SAOUHSC_00661	SAUSA300_0641	A0A0H2XHH9	SAUSA300_RS03435	-	1044	745	1	0.138582	1.10082	7.76166	1.16358	0.301092	0.454329	NC	0.342629
SAOUHSC_00662	SAUSA300_0642	A0A0H2XEB1	SAUSA300_RS03445	-	429	130.001	1.01243	0.276153	1.21096	7.39628	0.918255	0.356094	0.519567	NC	0.284358
SAOUHSC_00663	SAUSA300_0643	A0A0H2XJQ4	SAUSA300_RS03450	-	507	208	1	1.52996	2.88779	7.36313	83.6336	6.79026e-07	1.45433e-05	UP	4.83734
SAOUHSC_00664	SAUSA300_0644	A0A0H2XH73	SAUSA300_RS03455	graX	924	625	1	0.49317	1.40753	7.34928	27.3266	0.000185223	0.00092864	NC	3.03215
SAOUHSC_00665	SAUSA300_0645	Q2FIY0	SAUSA300_RS03460	graR	675	376	1.0344	0.428692	1.34601	6.39518	13.6367	0.00287879	0.00916996	NC	2.03763
SAOUHSC_00666	SAUSA300_0646	Q2FIX9	SAUSA300_RS03465	graS	1041	742	1	0.511092	1.42513	7.80468	25.574	0.00024756	0.00118219	NC	2.92731
SAOUHSC_00667	SAUSA300_0647	A0A0H2XIN0	SAUSA300_RS03470	vraF	762	463	1	-0.144943	-1.10569	6.02675	1.23497	0.287352	0.437972	NC	0.358554
SAOUHSC_00668	SAUSA300_0648	A0A0H2XG05	SAUSA300_RS03475	vraG	1890	1591	1	-0.0297716	-1.02085	8.07618	0.0366594	0.851234	1	NC	0
SAOUHSC_00669	SAUSA300_0649	A0A0H2XED3	SAUSA300_RS03480	pitR	618	319	1.02064	-1.50198	-2.83231	7.76966	71.8931	1.54682e-06	2.6114e-05	DOWN	4.58313
SAOUHSC_00670	SAUSA300_0650	A0A0H2XH71	SAUSA300_RS03485	pitA	1008	709	1	-1.65146	-3.14152	9.18545	68.3114	2.03525e-06	3.28156e-05	DOWN	4.48392
SAOUHSC_00671	SAUSA300_0651	A0A0H2XHA3	SAUSA300_RS03490	-	798	499	1	-0.137606	-1.10008	11.065	0.392899	0.542054	0.725265	NC	0.139503
SAOUHSC_00672	SAUSA300_0652	A0A0H2XE41	SAUSA300_RS03495	-	645	346	1.04493	0.330953	1.25784	6.89111	2.5362	0.136212	0.238808	NC	0.621952
SAOUHSC_00673	SAUSA300_0653	A0A0H2XHX9	SAUSA300_RS03500	rbf	2150	1851	1	-0.064574	-1.04578	7.80448	0.138996	0.715523	0.90266	NC	0.0444757
SAOUHSC_00674	SAUSA300_0654	Q2FIX1	SAUSA300_RS03505	sarX	360	62.6012	1	-0.350743	-1.27522	3.41769	1.01944	0.331789	0.491603	NC	0.308385
SAOUHSC_00675	SAUSA300_0655	Q2FIX0	SAUSA300_RS03510	-	717	418	1	0.0612141	1.04334	8.43931	0.139047	0.715474	0.90266	NC	0.0444757
SAOUHSC_00676	SAUSA300_0656	A0A0H2XI13	SAUSA300_RS03515	-	474	175	1.04392	0.0222865	1.01557	7.91766	0.0347759	0.855057	1	NC	0
			SAUSA300_RS03520		117	5.21213	1	0	0	-2.91485	0	1	1	NC	0
SAOUHSC_00678	SAUSA300_0657	A0A0H2XF83	SAUSA300_RS03525	-	645	346	1.00116	0.07914	1.05639	7.25702	0.598381	0.453571	0.628865	NC	0.201443
SAOUHSC_00679	SAUSA300_0658	A0A0H2XI88	SAUSA300_RS03530	ccpE	867	568	1	0.042409	1.02983	8.07695	0.111149	0.744363	0.930048	NC	0.0314945
SAOUHSC_00681	SAUSA300_0659	A0A0H2XH13	SAUSA300_RS03540	-	1221	922	1.01003	-0.0307393	-1.02154	8.16238	0.0382692	0.848046	1	NC	0
SAOUHSC_00682	SAUSA300_0660	A0A0H2XJD5	SAUSA300_RS03545	-	489	190	1	-0.0313621	-1.02198	7.11348	0.0241306	0.879032	1	NC	0
SAOUHSC_00683	SAUSA300_0661	A0A0H2XE24	SAUSA300_RS03550	-	690	391	1.01993	-0.87379	-1.83247	5.90013	12.6221	0.00374244	0.0115528	NC	1.93731
SAOUHSC_00684	SAUSA300_0662	A0A0H2XFP8	SAUSA300_RS03555	-	444	145	1	-0.45655	-1.37226	1.80385	1.63977	0.223598	0.358798	NC	0.44515
SAOUHSC_00685	SAUSA300_0663	A0A0H2XGB5	SAUSA300_RS03560	-	396	97.0678	1.01207	0.129821	1.09416	6.33418	0.333479	0.573868	0.755852	NC	0.121563
SAOUHSC_00686	SAUSA300_0664	A0A0H2XK60	SAUSA300_RS03565	-	300	24.6202	1	0.418109	1.33617	5.59308	1.07288	0.31991	0.478697	NC	0.319939
SAOUHSC_00687	SAUSA300_0665	A0A0H2XHS4	SAUSA300_RS03570	-	543	244	1.0194	0.0403992	1.0284	5.59625	0.097646	0.759823	0.94648	NC	0.0238884
SAOUHSC_00688	SAUSA300_0666	A0A0H2XHT4	SAUSA300_RS03575	-	567	268	1.031	-0.161066	-1.11811	7.53236	2.37912	0.147884	0.255259	NC	0.593019
SAOUHSC_00689	SAUSA300_0667	Q2FIV8	SAUSA300_RS03580	-	459	160	1	-0.129726	-1.09409	5.99961	0.462402	0.508896	0.691213	NC	0.160388
SAOUHSC_00690	SAUSA300_0668	A0A0H2XG53	SAUSA300_RS03585	-	684	385	1	0.312173	1.24158	7.98326	2.25313	0.158165	0.269798	NC	0.568961
SAOUHSC_00691	SAUSA300_0669	Q2FIV6	SAUSA300_RS03590	uppP	876	577	1	-1.65078	-3.14003	9.4405	75.0062	1.23011e-06	2.22039e-05	DOWN	4.65357
SAOUHSC_00692	SAUSA300_0670	A0A0H2XFC0	SAUSA300_RS03595	cydD	1632	1333	1	0.770165	1.70546	8.12596	25.7595	0.000239919	0.00115921	NC	2.93584
SAOUHSC_00693	SAUSA300_0671	A0A0H2XIM2	SAUSA300_RS03600	cydC	1674	1375	1	0.59723	1.51281	8.48723	21.2928	0.000535656	0.00222158	NC	2.65334
SAOUHSC_00694	SAUSA300_0672	A0A0H2XDE4	SAUSA300_RS03605	mgrA	444	145	1.00759	-0.560816	-1.4751	11.1052	2.98165	0.108812	0.197512	NC	0.704407
SAOUHSC_00695	SAUSA300_0673	A0A0H2XH85	SAUSA300_RS03610	-	927	628	1	0.0729076	1.05183	6.50148	0.102835	0.753749	0.940548	NC	0.0266191
SAOUHSC_00696	SAUSA300_0674	A0A0H2XJB2	SAUSA300_RS03615	-	909	610	1.00232	-0.12873	-1.09333	7.95053	0.35332	0.562839	0.747019	NC	0.126668
SAOUHSC_00697	SAUSA300_0675	A0A0H2XHN6	SAUSA300_RS03620	-	288	20.7079	1.02261	-1.26701	-2.40662	2.88216	29.7822	0.000126054	0.000690851	DOWN	3.16062
SAOUHSC_00698	SAUSA300_0676	A0A0H2XFJ2	SAUSA300_RS03625	-	1554	1255	1	-0.865582	-1.82207	6.56333	18.3611	0.000966857	0.0036368	NC	2.43928
SAOUHSC_00699	SAUSA300_0677	A0A0H2XJF9	SAUSA300_RS03630	-	1374	1075	1	-0.660299	-1.58041	6.92583	17.0379	0.00128748	0.00462509	NC	2.33488
			SAUSA300_RS03635		285	19.8693	1	-1.04112	-2.05782	4.51123	13.4785	0.00299678	0.0094931	DOWN	2.02259
SAOUHSC_00701	SAUSA300_0678	A0A0H2XH67	SAUSA300_RS03640	-	618	319	1.11651	-0.635332	-1.5533	7.07821	14.1174	0.0025522	0.00822088	NC	2.08508
SAOUHSC_00702	SAUSA300_0679	A0A0H2XI15	SAUSA300_RS03645	-	423	124.002	1	-0.475707	-1.3906	5.01576	5.98737	0.0300372	0.0675603	NC	1.17031
SAOUHSC_00703	SAUSA300_0680	A0A0H2XGK0	SAUSA300_RS03650	norA	1167	868	1	-0.793546	-1.73333	6.80631	6.32863	0.0264329	0.0607872	NC	1.21619
SAOUHSC_00704	SAUSA300_0681	A0A0H2XEE5	SAUSA300_RS03655	-	453	154	1	-0.175873	-1.12965	8.31133	0.145499	0.709277	0.895961	NC	0.0477107
SAOUHSC_00705	SAUSA300_0682	A0A0H2XIY2	SAUSA300_RS03660	-	483	184	1	0.0447102	1.03148	4.36859	0.0237212	0.880054	1	NC	0
SAOUHSC_00706	SAUSA300_0683	A0A0H2XH29	SAUSA300_RS03665	fruR	765	466	1.0292	-1.5613	-2.9512	4.84125	27.4503	0.00018156	0.000917388	DOWN	3.03745
SAOUHSC_00707	SAUSA300_0684	A0A0H2XHH7	SAUSA300_RS03670	fruB	921	622	1	-1.34309	-2.53695	4.81272	33.3096	7.53839e-05	0.00046328	DOWN	3.33416
SAOUHSC_00708	SAUSA300_0685	A0A0H2XDY2	SAUSA300_RS03675	fruA	1959	1660	1.03635	-0.814105	-1.75821	7.24364	26.0965	0.000226726	0.00110476	NC	2.95673
SAOUHSC_00710	SAUSA300_0686	A0A0H2XGG9	SAUSA300_RS03685	nagA	1182	883	1.03499	0.97687	1.96819	8.29566	37.0143	4.5827e-05	0.000327173	NC	3.48522
SAOUHSC_00711	SAUSA300_0687	A0A0H2XI09	SAUSA300_RS03690	mpfA	1350	1051	1	0.391955	1.31217	10.3397	9.50328	0.00908791	0.0245596	NC	1.60978
SAOUHSC_00712	SAUSA300_0688	A0A0H2XG74	SAUSA300_RS03695	-	840	541	1	1.34651	2.54296	7.48203	119.288	9.28908e-08	3.41791e-06	UP	5.46624
SAOUHSC_00713	SAUSA300_0689	A0A0H2XEV7	SAUSA300_RS03700	csbB	984	685	1.03835	1.06376	2.09038	8.142	132.232	5.15031e-08	2.30959e-06	UP	5.63646
SAOUHSC_00714	SAUSA300_0690	Q2FIT5	SAUSA300_RS03705	saeS	1056	757	1	0.0285981	1.02002	10.5321	0.00825535	0.929044	1	NC	0
SAOUHSC_00715	SAUSA300_0691	Q2FIT4	SAUSA300_RS03710	saeR	687	388	1.01224	0.0683869	1.04854	9.36209	0.0419973	0.840923	1	NC	0
SAOUHSC_00716	SAUSA300_0692	A0A0H2XK77	SAUSA300_RS03715	saeQ	474	175	1.00692	0.0905865	1.0648	7.55686	0.0338919	0.856889	1	NC	0
SAOUHSC_00717	SAUSA300_0693	A0A0H2XH45	SAUSA300_RS03720	saeP	441	142	1.02787	0.691421	1.61487	8.27946	3.43371	0.087615	0.164028	NC	0.785082
SAOUHSC_00718	SAUSA300_0694	A0A0H2XE89	SAUSA300_RS03725	-	585	286	1.00167	0.299843	1.23101	8.73839	1.36381	0.264662	0.410955	NC	0.386206
SAOUHSC_00719	SAUSA300_0695	A0A0H2XIN6	SAUSA300_RS03730	queE	714	415	1	-0.222265	-1.16656	7.42504	4.27528	0.0600122	0.120108	NC	0.920428
SAOUHSC_00720	SAUSA300_0696	A0A0H2XFD7	SAUSA300_RS03735	queD	420	121.004	1	-0.103679	-1.07451	5.42481	0.350116	0.564592	0.748097	NC	0.126042
SAOUHSC_00721	SAUSA300_0697	Q2FIS8	SAUSA300_RS03740	queC	669	370	1.04399	-0.3304	-1.25736	6.55468	4.39597	0.0569747	0.115315	NC	0.938113
SAOUHSC_00722	SAUSA300_0698	A0A0H2XK89	SAUSA300_RS03745	pabA	594	295	1	-1.17315	-2.25504	4.19265	42.4518	2.35642e-05	0.000198624	DOWN	3.70197
SAOUHSC_00723	SAUSA300_0699	A0A0H2XIN7	SAUSA300_RS03750	pabB	1152	853	1.04542	-1.0521	-2.07354	5.78344	42.6897	2.29241e-05	0.000195665	DOWN	3.70849
SAOUHSC_00724	SAUSA300_0700	A0A0H2XIU9	SAUSA300_RS03755	pabC	609	310	1	-0.676616	-1.59839	4.7731	17.5646	0.00114691	0.00419317	NC	2.37746
			SAUSA300_RS03760		207	8.82844	1	0	0	-2.91485	0	1	1	NC	0
SAOUHSC_00726	SAUSA300_0701	A0A0H2XGR7	SAUSA300_RS03765	-	711	412	1.023	-0.834353	-1.78306	6.20693	26.7903	0.000202125	0.00100103	NC	2.99955
SAOUHSC_00727	SAUSA300_0702	A0A0H2XHY6	SAUSA300_RS03770	-	1005	706	1	-0.901447	-1.86794	7.21594	54.8898	6.43565e-06	7.66403e-05	NC	4.11554
SAOUHSC_00728	SAUSA300_0703	Q2FIS2	SAUSA300_RS03775	ltaS	1941	1642	1	-0.0512407	-1.03616	12.5815	0.216994	0.649349	0.834213	NC	0.0787232
SAOUHSC_00729	SAUSA300_0704	A0A0H2XIP2	SAUSA300_RS03785	-	1884	1585	1.01727	-0.276892	-1.21158	8.63593	3.0951	0.102951	0.188316	NC	0.725112
SAOUHSC_00730	SAUSA300_0705	A0A0H2XEG6	SAUSA300_RS03790	recQ1	1782	1483	1.02842	-0.202137	-1.1504	9.33537	1.77992	0.205946	0.336789	NC	0.472642
SAOUHSC_00731	SAUSA300_0706	A0A0H2XET0	SAUSA300_RS03795	opuBA	978	679	1	1.44356	2.71991	7.9784	166.454	1.35572e-08	8.84296e-07	UP	6.0534
SAOUHSC_00732	SAUSA300_0707	A0A0H2XK79	SAUSA300_RS03800	opuBB	1515	1216	1	1.35167	2.55208	9.47191	128.115	6.17604e-08	2.68564e-06	UP	5.57095
SAOUHSC_00733	SAUSA300_0708	Q2FIR7	SAUSA300_RS03805	hisC	1059	760	1	0.25097	1.19001	6.24926	0.303256	0.59155	0.77518	NC	0.110598
SAOUHSC_00734	SAUSA300_0709	A0A0H2XJ65	SAUSA300_RS03810	-	543	244	1	0.202688	1.15084	6.74801	0.699195	0.418745	0.590275	NC	0.228946
SAOUHSC_00736	SAUSA300_0711	Q2FIR4	SAUSA300_RS03815	bmrU	918	619	1	0.545774	1.4598	6.45373	4.85262	0.0470284	0.0988079	NC	1.00521
			SAUSA300_RS03820		102	4.88581	1	0	0	-2.91485	0	1	1	NC	0
SAOUHSC_00738	SAUSA300_0712	A0A0H2XIN4	SAUSA300_RS03825	dtpT	1506	1207	1	-0.86247	-1.81815	9.50422	96.0922	3.14664e-07	7.71868e-06	NC	5.11246
SAOUHSC_00739	SAUSA300_0713	Q2FIR2	SAUSA300_RS03830	queF	501	202	1.00094	-0.509306	-1.42337	7.36165	3.93295	0.0697496	0.135624	NC	0.867662
SAOUHSC_00740	SAUSA300_0714	A0A0H2XE62	SAUSA300_RS03835	-	867	568	1	-0.650944	-1.57019	7.66807	14.2706	0.00245736	0.00799158	NC	2.09737
SAOUHSC_00741	SAUSA300_0715	Q2FIR0	SAUSA300_RS03840	nrdI	399	100.049	1.05632	0.5958	1.51131	8.31643	9.77804	0.00835791	0.0228667	NC	1.6408
SAOUHSC_00742	SAUSA300_0716	A0A0H2XES4	SAUSA300_RS03845	nrdE	2106	1807	1	0.504657	1.41879	12.6433	17.1665	0.00125139	0.004529	NC	2.344
SAOUHSC_00743	SAUSA300_0717	A0A0H2XI26	SAUSA300_RS03850	nrdF	972	673	1	0.723336	1.651	12.1245	15.3286	0.00190365	0.00640502	NC	2.19348
			SAUSA300_RS03860		156	6.32885	1	0	0	-2.91485	0	1	1	NC	0
SAOUHSC_00746	SAUSA300_0718	A0A0H2XIG1	SAUSA300_RS03865	sstA	972	673	1	-0.161549	-1.11849	5.26225	0.0775754	0.785162	0.97167	NC	0.0124813
SAOUHSC_00747	SAUSA300_0719	A0A0H2XDN8	SAUSA300_RS03870	sstB	957	658	1	-0.601918	-1.51773	4.73416	1.32446	0.271324	0.419557	NC	0.377209
SAOUHSC_00748	SAUSA300_0720	A0A0H2XFV3	SAUSA300_RS03875	sstC	762	463	1	-0.341112	-1.26673	4.78705	0.290725	0.599225	0.782735	NC	0.106385
SAOUHSC_00749	SAUSA300_0721	A0A0H2XKM7	SAUSA300_RS03880	sstD	1029	730	1.05358	0.110792	1.07982	7.29796	0.0329812	0.858801	1	NC	0
			SAUSA300_RS03885		315	31.0194	1	-0.561119	-1.47541	4.21434	5.69407	0.0336077	0.0743079	NC	1.12897
SAOUHSC_00752	SAUSA300_0722	Q2FIQ3	SAUSA300_RS03890	murB	924	625	1	-1.17742	-2.26171	7.34607	70.0794	1.77474e-06	2.91058e-05	DOWN	4.53602
SAOUHSC_00753	SAUSA300_0723	A0A0H2XIG2	SAUSA300_RS03895	-	519	220	1	-0.120331	-1.08698	5.881	0.446496	0.516147	0.698583	NC	0.155782
SAOUHSC_00754	SAUSA300_0724	A0A0H2XIF2	SAUSA300_RS03900	-	879	580	1	0.277692	1.21225	7.83812	2.64803	0.128597	0.227262	NC	0.643474
SAOUHSC_00755	SAUSA300_0725	A0A0H2XHU8	SAUSA300_RS03905	-	321	34.13	1.00653	-0.519733	-1.43369	7.34527	1.73086	0.211911	0.343413	NC	0.464183
SAOUHSC_00756	SAUSA300_0726	A0A0H2XG63	SAUSA300_RS03910	-	1125	826	1	0.501062	1.41526	8.43055	4.89561	0.0462035	0.0972883	NC	1.01194
SAOUHSC_00757	SAUSA300_0727	Q2FIP8	SAUSA300_RS03915	pepT	1227	928	1	0.0187849	1.01311	9.0738	0.0436742	0.837827	1	NC	0
SAOUHSC_00758	SAUSA300_0728	A0A0H2XK68	SAUSA300_RS03920	-	495	196	1.01868	0.043799	1.03082	5.29392	0.115594	0.739505	0.925844	NC	0.0334622
SAOUHSC_00759	SAUSA300_0729	A0A0H2XEB7	SAUSA300_RS03925	-	762	463	1.01106	-0.0399426	-1.02807	6.16854	0.0570683	0.815061	1	NC	0
SAOUHSC_00760	SAUSA300_0730	Q2FIP5	SAUSA300_RS03930	gdpS	1071	772	1	-0.918204	-1.88976	8.34647	26.8708	0.00019948	0.000992215	NC	3.00339
SAOUHSC_00762	SAUSA300_0731	A0A0H2XJ02	SAUSA300_RS03935	tagO	1056	757	1	-0.98378	-1.97764	7.76822	61.2767	3.62367e-06	5.14848e-05	NC	4.28832
SAOUHSC_00763	SAUSA300_0732	A0A0H2XGV6	SAUSA300_RS03940	-	642	343	1	1.80559	3.49573	8.26076	86.276	5.7216e-07	1.25351e-05	UP	4.90187
SAOUHSC_00764	SAUSA300_0733	A0A0H2XED7	SAUSA300_RS03945	fakB1	867	568	1	-0.70649	-1.63183	9.15491	17.341	0.0012043	0.0043751	NC	2.35901
SAOUHSC_00765	SAUSA300_0734	A0A0H2XJ41	SAUSA300_RS03950	comFA	1083	784	1	-0.298654	-1.23	3.46505	3.57797	0.0819345	0.155011	NC	0.809637
SAOUHSC_00766	SAUSA300_0735	A0A0H2XGS3	SAUSA300_RS03955	comFC	675	376	1.03881	0.273523	1.20876	3.06178	1.94614	0.187286	0.309983	NC	0.508663
SAOUHSC_00767	SAUSA300_0736	Q2FIN9	SAUSA300_RS03960	saHPF	573	274	1	1.49328	2.81528	11.7977	6.44013	0.0253677	0.0588564	UP	1.23021
SAOUHSC_00769	SAUSA300_0737	Q2FIN8	SAUSA300_RS03965	secA	2532	2233	1	0.176365	1.13003	11.3479	3.10678	0.102369	0.187492	NC	0.727018
			SAUSA300_RS03970		105	4.9475	1	0	0	-2.91485	0	1	1	NC	0
			SAUSA300_RS03975		1110	811	1.01657	-0.121371	-1.08777	8.06427	0.828039	0.380045	0.544275	NC	0.264181
			SAUSA300_RS03980		108	5.01091	1	0	0	-2.91485	0	1	1	NC	0
SAOUHSC_00773	SAUSA300_0739	A0A0H2XEQ0	SAUSA300_RS03985	-	840	541	1.00274	0.132311	1.09605	4.84051	0.217685	0.648833	0.834213	NC	0.0787232
SAOUHSC_00774	SAUSA300_0740	A0A0H2XJ54	SAUSA300_RS03990	-	651	352	1	0.546935	1.46098	7.47633	19.2651	0.000800958	0.00311906	NC	2.50598
			SAUSA300_RS03995		237	11.4228	1	0	0	-2.91485	0	1	1	NC	0
SAOUHSC_00776	SAUSA300_0741	A0A0H2XGZ8	SAUSA300_RS04000	uvrB	1986	1687	1	0.818985	1.76416	8.97812	7.42163	0.0178853	0.0438733	NC	1.3578
SAOUHSC_00780	SAUSA300_0742	A0A0H2XF85	SAUSA300_RS04005	uvrA	2847	2548	1	1.00304	2.00422	10.072	15.8647	0.00167932	0.0057998	UP	2.23659
SAOUHSC_00781	SAUSA300_0743	Q2FIN3	SAUSA300_RS04010	hprK	933	634	1	-1.08603	-2.12289	7.08588	28.1963	0.000161177	0.00083649	DOWN	3.07754
SAOUHSC_00782	SAUSA300_0744	Q2FIN2	SAUSA300_RS04015	lgt	840	541	1	-1.11332	-2.16343	6.58269	13.0764	0.00332294	0.0104001	DOWN	1.98296
SAOUHSC_00783	SAUSA300_0745	A0A0H2XH79	SAUSA300_RS04020	-	486	187	1.0304	-0.67758	-1.59945	5.65375	15.2897	0.00192124	0.00644907	NC	2.1905
SAOUHSC_00784	SAUSA300_0746	A0A0H2XHY9	SAUSA300_RS04025	-	1440	1141	1	-1.19923	-2.29618	7.50276	24.4452	0.000300659	0.00139176	DOWN	2.85644
SAOUHSC_00785	SAUSA300_0747	A0A0H2XHQ2	SAUSA300_RS04030	trxB	936	637	1.00658	0.883842	1.84528	10.1417	10.3867	0.00697177	0.0195603	NC	1.70862
SAOUHSC_00787	SAUSA300_0748	Q2FIM8	SAUSA300_RS04040	-	912	613	1.03617	0.361479	1.28474	7.2644	7.73724	0.0160555	0.0400342	NC	1.39757
SAOUHSC_00788	SAUSA300_0749	A0A0H2XK03	SAUSA300_RS04045	-	996	697	1	0.279331	1.21363	8.25373	4.65401	0.0510759	0.105459	NC	0.976917
SAOUHSC_00789	SAUSA300_0750	Q2FIM6	SAUSA300_RS04050	whiA	945	646	1.00619	0.507795	1.42188	8.95159	21.4273	0.000522018	0.00216815	NC	2.66391
SAOUHSC_00790	SAUSA300_0752	Q2FIM5	SAUSA300_RS04060	clpP	588	289	1	1.59257	3.01586	11.9645	18.7846	0.00088461	0.00338511	UP	2.47043
SAOUHSC_00792	SAUSA300_0753	Q2FIM4	SAUSA300_RS04065	-	903	604	1	0.0104635	1.00728	6.92722	0.00599435	0.939512	1	NC	0
SAOUHSC_00793	SAUSA300_0754	A0A0H2XEX8	SAUSA300_RS04070	-	630	331	1	1.01449	2.02019	7.23578	31.7344	9.4342e-05	0.000549212	UP	3.26026
SAOUHSC_00794	SAUSA300_0755	A0A0H2XJN3	SAUSA300_RS04075	gapR	1014	715	1.02308	-1.11474	-2.16556	11.5035	60.7565	3.78989e-06	5.22932e-05	DOWN	4.28155
SAOUHSC_00795	SAUSA300_0756	A0A0H2XHX6	SAUSA300_RS04080	gapA	1011	712	1	-0.795823	-1.73607	12.9201	37.723	4.18481e-05	0.000304844	NC	3.51592
SAOUHSC_00796	SAUSA300_0757	Q2FIM0	SAUSA300_RS04085	pgk	1191	892	1	-2.03669	-4.10304	9.53524	42.0097	2.48096e-05	0.000203439	DOWN	3.69157
SAOUHSC_00797	SAUSA300_0758	Q2FIL9	SAUSA300_RS04090	tpiA	762	463	1	-1.83706	-3.57282	8.92915	24.5002	0.000297783	0.00138067	DOWN	2.85991
SAOUHSC_00798	SAUSA300_0759	A0A0H2XHC4	SAUSA300_RS04095	pgm	1518	1219	1	-1.53205	-2.89197	10.4545	19.5346	0.000758077	0.00298038	DOWN	2.52573
SAOUHSC_00799	SAUSA300_0760	Q2FIL7	SAUSA300_RS04100	eno	1305	1006	1.02056	-0.279548	-1.21381	12.0513	2.73246	0.123196	0.219066	NC	0.659426
SAOUHSC_00800	SAUSA300_0761	A0A0H2XFD2	SAUSA300_RS04105	-	459	160	1.00008	-0.174757	-1.12877	6.30464	2.06472	0.175288	0.293682	NC	0.532123
SAOUHSC_00801	SAUSA300_0762	A0A0H2XGK5	SAUSA300_RS04110	secG	234	11.1029	1	0	0	-2.91485	0	1	1	NC	0
SAOUHSC_00802	SAUSA300_0763	A0A0H2XJL0	SAUSA300_RS04115	est	741	442	1	-0.673709	-1.59517	7.53262	17.8456	0.00107927	0.00396224	NC	2.40206
SAOUHSC_00803	SAUSA300_0764	A0A0H2XHF1	SAUSA300_RS04120	rnr	2373	2074	1	-0.974785	-1.96535	9.92623	80.2887	8.49264e-07	1.74099e-05	NC	4.7592
SAOUHSC_00804	SAUSA300_0765	Q2FIL2	SAUSA300_RS04125	smpB	465	166	1	-0.881291	-1.84202	7.23734	57.2874	5.15516e-06	6.60505e-05	NC	4.18012
SAOUHSC_00806	SAUSA300_0767	A0A0H2XFY7	SAUSA300_RS04135	-	324	35.8135	1	-0.136574	-1.09929	4.86225	0.160767	0.695218	0.883647	NC	0.0537211
SAOUHSC_00808	SAUSA300_0769	A0A0H2XHH4	SAUSA300_RS04145	-	729	430	1.00419	-0.429759	-1.34701	4.96434	4.4579	0.0554877	0.112783	NC	0.947756
			SAUSA300_RS04150		156	6.32885	1	0	0	-2.91485	0	1	1	NC	0
SAOUHSC_00810	SAUSA300_0770	A0A0H2XE99	SAUSA300_RS04155	-	522	223	1.02347	-1.45647	-2.74437	0.890829	11.0833	0.00570261	0.0164653	DOWN	1.78343
SAOUHSC_00811	SAUSA300_0771	A0A0H2XHJ1	SAUSA300_RS04160	-	531	232	1.00102	-2.09562	-4.27409	3.6996	60.9995	3.71118e-06	5.17043e-05	DOWN	4.28647
SAOUHSC_00812	SAUSA300_0772	A0A0H2XG16	SAUSA300_RS04165	clfA	2802	2503	1.0057	-0.404221	-1.32337	9.01396	3.13277	0.10109	0.185742	NC	0.731089
SAOUHSC_00814	SAUSA300_0773	A0A0H2XEN7	SAUSA300_RS04170	vwb	1527	1228	1	-2.12767	-4.3701	5.54875	6.17828	0.027954	0.0634716	DOWN	1.19742
SAOUHSC_00816	SAUSA300_0774	Q2FIK4	SAUSA300_RS04175	emp	1023	724	1	-0.296275	-1.22797	4.8038	0.991785	0.338186	0.498508	NC	0.302328
SAOUHSC_00817	SAUSA300_0775	A0A0H2XGA3	SAUSA300_RS04180	-	471	172	1.12582	-1.13335	-2.19367	2.38102	3.70604	0.0772622	0.148026	NC	0.829663
SAOUHSC_00818	SAUSA300_0776	A0A0H2XHI2	SAUSA300_RS04185	nuc	687	388	1.03946	-0.719552	-1.64667	9.97813	0.79819	0.388505	0.554455	NC	0.256134
SAOUHSC_00819	SAUSA300_0777	A0A0H2XII8	SAUSA300_RS04190	cspC	201	8.43826	1	0	0	-2.91485	0	1	1	NC	0
SAOUHSC_00820	SAUSA300_0778	A0A0H2XI58	SAUSA300_RS04195	-	219	9.72137	1	0	0	-2.91485	0	1	1	NC	0
SAOUHSC_00821	SAUSA300_0779	A0A0H2XE07	SAUSA300_RS04200	-	285	19.8693	1.03658	-0.911019	-1.88037	1.87429	13.0307	0.00336253	0.0104896	NC	1.97924
SAOUHSC_00822	SAUSA300_0780	A0A0H2XF79	SAUSA300_RS04205	lnsA	570	271	1	-1.06399	-2.0907	5.52888	27.9538	0.000167498	0.000863051	DOWN	3.06396
			SAUSA300_RS04210		189	7.75035	1	0	0	-2.91485	0	1	1	NC	0
			SAUSA300_RS04215		261	14.6978	1	0	0	-2.32782	0	1	1	NC	0
SAOUHSC_00825	SAUSA300_0782	A0A0H2XEC8	SAUSA300_RS04220	-	204	8.62912	1	0	0	-2.91485	0	1	1	NC	0
SAOUHSC_00826	SAUSA300_0781	A0A0H2XJM6	SAUSA300_RS04225	-	237	11.4228	1	0	0	-2.91485	0	1	1	NC	0
SAOUHSC_00827	SAUSA300_0783	A0A0H2XI45	SAUSA300_RS04230	-	582	283	1	-1.22934	-2.34459	6.69493	32.0278	9.04246e-05	0.000533989	DOWN	3.27247
SAOUHSC_00828	SAUSA300_0784	A0A0H2XGK1	SAUSA300_RS04235	-	618	319	1.07427	-0.52013	-1.43408	7.70079	0.863123	0.370452	0.535616	NC	0.271146
SAOUHSC_00830	SAUSA300_0785	A0A0H2XEG8	SAUSA300_RS04240	-	495	196	1	-0.783191	-1.72093	8.50122	16.7428	0.00137498	0.00488389	NC	2.31123
SAOUHSC_00831	SAUSA300_0786	Q2FIJ2	SAUSA300_RS04245	ohr	423	124.002	1.01348	0.312733	1.24206	4.84239	1.36882	0.263829	0.409957	NC	0.387262
SAOUHSC_00832	SAUSA300_0787	Q2FIJ1	SAUSA300_RS04250	aroD	717	418	1.02377	0.393131	1.31324	5.02402	2.21659	0.161314	0.274597	NC	0.561304
SAOUHSC_00833	SAUSA300_0788	A0A0H2XFZ3	SAUSA300_RS04255	-	540	241	1	1.87492	3.66781	8.3613	34.9953	5.98096e-05	0.000393701	UP	3.40483
SAOUHSC_00834	SAUSA300_0789	A0A0H2XHS5	SAUSA300_RS04260	-	321	34.13	1.04186	2.12893	4.37394	8.45862	63.6811	2.95726e-06	4.39758e-05	UP	4.35679
SAOUHSC_00835	SAUSA300_0790	A0A0H2XJ60	SAUSA300_RS04265	-	357	59.9608	1	0.492059	1.40645	6.97767	3.77318	0.0749417	0.144061	NC	0.841454
SAOUHSC_00836	SAUSA300_0791	Q2FII7	SAUSA300_RS04270	gcvH	381	82.2997	1	-0.41424	-1.3326	8.84199	4.05744	0.0660029	0.129395	NC	0.888082
SAOUHSC_00838	SAUSA300_0793	A0A0H2XEM2	SAUSA300_RS04280	-	879	580	1.0991	-0.922045	-1.8948	5.11866	14.1628	0.00252368	0.0081657	NC	2.08801
SAOUHSC_00840	SAUSA300_0794	A0A0H2XKE5	SAUSA300_RS04290	-	387	88.1704	1	-0.60535	-1.52135	4.43517	8.7737	0.0114193	0.0299574	NC	1.5235
SAOUHSC_00841	SAUSA300_0795	A0A0H2XJP4	SAUSA300_RS04295	-	297	23.5517	1.01445	-0.749479	-1.68119	2.46529	13.6161	0.00289388	0.0091976	NC	2.03633
SAOUHSC_00842	SAUSA300_0796	Q2FII2	SAUSA300_RS04300	metN	1026	727	1	-1.05569	-2.07872	6.86545	2.7328	0.123175	0.219066	NC	0.659426
SAOUHSC_00843	SAUSA300_0797	A0A0H2XH94	SAUSA300_RS04305	metP	696	397	1	-0.870779	-1.82865	5.99631	1.61492	0.226933	0.363043	NC	0.440042
SAOUHSC_00844	SAUSA300_0798	A0A0H2XEA1	SAUSA300_RS04310	metQ	822	523	1	-0.635991	-1.554	7.4261	0.900852	0.360536	0.524609	NC	0.280164
	SAUSA300_0799	A0A0H2XIJ4	SAUSA300_RS04315	int	1221	922	1.01769	-1.54571	-2.91948	6.06915	32.1164	8.92791e-05	0.000529403	DOWN	3.27621
	SAUSA300_0800	A0A0H2XJE8	SAUSA300_RS04320	sek	729	430	1.01762	-1.54476	-2.91756	6.68239	36.2585	5.05635e-05	0.000351373	DOWN	3.45423
	SAUSA300_0801	A0A0H2XFV8	SAUSA300_RS04325	seq	729	430	1	-1.55933	-2.94717	6.11335	39.0621	3.53736e-05	0.000272021	DOWN	3.5654
	SAUSA300_0802	A0A0H2XGX8	SAUSA300_RS04330	-	459	160	1	-1.46272	-2.75627	4.94115	40.4887	2.97179e-05	0.000234314	DOWN	3.6302
	SAUSA300_0803	A0A0H2XGM4	SAUSA300_RS04335	-	333	41.392	1.02879	-1.40701	-2.65187	4.87684	31.8076	9.33455e-05	0.000544516	DOWN	3.26399
	SAUSA300_0804	A0A0H2XGJ9	SAUSA300_RS04340	-	264	15.2193	1.06536	0	0	-2.84549	0	1	1	NC	0
	SAUSA300_0805	A0A0H2XDW8	SAUSA300_RS04345	-	273	16.9784	1.04734	1.13726	2.19963	-0.583721	0.831235	0.379155	0.543273	NC	0.264982
	SAUSA300_0806	A0A0H2XF76	SAUSA300_RS04350	-	204	8.62912	1	0	0	-2.91485	0	1	1	NC	0
	SAUSA300_0807	A0A0H2XH41	SAUSA300_RS04355	-	384	85.2271	1	-0.495268	-1.40958	1.62755	0.30287	0.591784	0.77518	NC	0.110598
	SAUSA300_0808	A0A0H2XIP3	SAUSA300_RS04360	-	249	12.883	1	0	0	-2.91485	0	1	1	NC	0
	SAUSA300_0809	A0A0H2XIZ8	SAUSA300_RS04365	-	2373	2074	1	-0.222599	-1.16683	6.0972	0.158152	0.697568	0.885458	NC	0.0528319
	SAUSA300_0810	A0A0H2XK54	SAUSA300_RS04370	-	345	50.0508	1	0.385829	1.30661	2.63602	0.858954	0.371573	0.536426	NC	0.27049
	SAUSA300_0811	A0A0H2XGY6	SAUSA300_RS04375	-	207	8.82844	1	0	0	-2.91485	0	1	1	NC	0
	SAUSA300_0812	A0A0H2XJ51	SAUSA300_RS04380	-	1059	760	1	0.407605	1.32648	6.98343	1.44215	0.252044	0.395283	NC	0.403092
	SAUSA300_0813	A0A0H2XEB8	SAUSA300_RS04385	-	492	193	1.02923	0.469657	1.38478	4.69269	1.18273	0.297317	0.449342	NC	0.347423
	SAUSA300_0814	A0A0H2XGY2	SAUSA300_RS04390	-	969	670	1	-0.245181	-1.18524	9.55131	1.49165	0.244486	0.38596	NC	0.413458
	SAUSA300_0815	A0A0H2XJB4	SAUSA300_RS04395	ear	555	256	1.08023	0.431508	1.34864	8.40448	0.309166	0.588003	0.77199	NC	0.112388
SAOUHSC_00845	SAUSA300_0816	Q2FIG2	SAUSA300_RS04400	-	195	8.08005	1	0	0	-2.91485	0	1	1	NC	0
SAOUHSC_00846	SAUSA300_0817	A0A0H2XFX4	SAUSA300_RS04405	-	852	553	1	-0.623675	-1.5408	7.8747	14.2825	0.00245017	0.00798181	NC	2.0979
SAOUHSC_00847	SAUSA300_0818	A0A0H2XG15	SAUSA300_RS04410	sufC	762	463	1.0446	0.0222242	1.01552	8.7335	0.0300837	0.865076	1	NC	0
SAOUHSC_00848	SAUSA300_0819	A0A0H2XGY0	SAUSA300_RS04415	sufD	1308	1009	1	-0.350634	-1.27512	9.50818	3.20978	0.0974145	0.180258	NC	0.744106
SAOUHSC_00849	SAUSA300_0820	A0A0H2XHJ5	SAUSA300_RS04420	sufS	1251	952	1	-0.255298	-1.19358	9.5526	1.21385	0.291325	0.442617	NC	0.353972
SAOUHSC_00850	SAUSA300_0821	A0A0H2XJC0	SAUSA300_RS04425	sufU	465	166	1	-0.170168	-1.12519	7.97192	0.47909	0.501485	0.682438	NC	0.165937
SAOUHSC_00851	SAUSA300_0822	Q2FIF6	SAUSA300_RS04430	sufB	1398	1099	1	0.561412	1.47571	11.0773	28.7148	0.000148571	0.000786715	NC	3.10418
			SAUSA300_RS04435		138	5.75659	1	0	0	-2.91485	0	1	1	NC	0
SAOUHSC_00853	SAUSA300_0823	A0A0H2XG86	SAUSA300_RS04440	-	315	31.0194	1	-1.39543	-2.63068	1.80004	28.8013	0.00014658	0.00078049	DOWN	3.10763
SAOUHSC_00854	SAUSA300_0824	A0A0H2XIX5	SAUSA300_RS04445	mpfB	1041	742	1.02446	1.00087	2.0012	7.15986	38.1129	3.98304e-05	0.000295394	UP	3.5296
SAOUHSC_00855	SAUSA300_0825	Q2FIF3	SAUSA300_RS04450	-	1068	769	1	0.945758	1.9262	7.12132	21.8216	0.000484321	0.00205621	NC	2.68693
			SAUSA300_RS04455		99	4.82576	1	0	0	-2.91485	0	1	1	NC	0
SAOUHSC_00858	SAUSA300_0826	A0A0H2XFH4	SAUSA300_RS04460	-	849	550	1.02509	0.676948	1.59875	6.8246	18.0996	0.00102208	0.00381454	NC	2.41856
SAOUHSC_00859	SAUSA300_0827	A0A0H2XE34	SAUSA300_RS04465	-	828	529	1.02797	0.486375	1.40092	6.63328	7.74247	0.0160271	0.0399981	NC	1.39796
SAOUHSC_00860	SAUSA300_0828	A0A0H2XKC2	SAUSA300_RS04470	-	1320	1021	1	0.573562	1.48819	7.87825	13.1439	0.00326539	0.0102423	NC	1.9896
SAOUHSC_00861	SAUSA300_0829	Q2FIE9	SAUSA300_RS04475	lipA	918	619	1.02366	0.333752	1.26029	10.2165	4.46085	0.0554179	0.112721	NC	0.947995
SAOUHSC_00862	SAUSA300_0830	A0A0H2XGQ7	SAUSA300_RS04480	-	384	85.2271	1	0.716812	1.64355	7.39723	6.51097	0.0247174	0.057627	NC	1.23937
SAOUHSC_00863	SAUSA300_0831	A0A0H2XHL7	SAUSA300_RS04485	-	267	15.7717	1.00765	0.265685	1.20221	-0.530437	0.14946	0.70555	0.892432	NC	0.049425
SAOUHSC_00864	SAUSA300_0832	A0A0H2XE12	SAUSA300_RS04490	-	435	136	1	-0.478463	-1.39326	5.88263	2.35298	0.149946	0.257538	NC	0.589159
SAOUHSC_00865	SAUSA300_0833	Q2FIE5	SAUSA300_RS04495	nagD	780	481	1.02333	-0.481981	-1.39666	7.51249	4.32531	0.0587301	0.1179	NC	0.928485
SAOUHSC_00866	SAUSA300_0834	A0A0H2XIS1	SAUSA300_RS04500	-	960	661	1	-0.180634	-1.13338	8.38305	0.846063	0.375071	0.540659	NC	0.267076
			SAUSA300_RS04505		111	5.0761	1	0	0	-2.91485	0	1	1	NC	0
			SAUSA300_RS04510		153	6.2254	1	0	0	-2.91485	0	1	1	NC	0
SAOUHSC_00869	SAUSA300_0835	Q2FIE3	SAUSA300_RS04515	dltA	1458	1159	1	-2.38648	-5.22879	9.09846	237.862	1.64597e-09	2.73443e-07	DOWN	6.56313
SAOUHSC_00870	SAUSA300_0836	A0A0H2XHC5	SAUSA300_RS04520	dltB	1215	916	1	-1.93953	-3.83581	9.0781	226.596	2.19739e-09	2.73443e-07	DOWN	6.56313
SAOUHSC_00871	SAUSA300_0837	Q2FIE1	SAUSA300_RS04525	dltC	237	11.4228	1	0	0	-2.91485	0	1	1	NC	0
SAOUHSC_00872	SAUSA300_0838	A0A0H2XH34	SAUSA300_RS04530	dltD	1176	877	1	-1.88611	-3.69637	9.84004	324.821	2.53714e-10	6.61962e-08	DOWN	7.17917
SAOUHSC_00873	SAUSA300_0839	A0A0H2XDZ0	SAUSA300_RS04535	nfu	243	12.1143	1	0	0	-2.91485	0	1	1	NC	0
SAOUHSC_00874	SAUSA300_0840	A0A0H2XGP2	SAUSA300_RS04540	-	324	35.8135	1	-0.873308	-1.83186	5.20442	6.86245	0.0217673	0.0516727	NC	1.28674
SAOUHSC_00875	SAUSA300_0841	A0A0H2XK09	SAUSA300_RS04545	-	1065	766	1.01363	-0.726801	-1.65497	8.5572	29.1011	0.000139921	0.000750604	NC	3.12459
SAOUHSC_00876	SAUSA300_0842	Q2FID6	SAUSA300_RS04550	-	237	11.4228	1	0	0	-2.91485	0	1	1	NC	0
SAOUHSC_00877	SAUSA300_0843	A0A0H2XH04	SAUSA300_RS04555	sufA	360	62.6012	1.0911	1.25558	2.38763	7.75627	22.6704	0.00041341	0.00179499	UP	2.74594
SAOUHSC_00878	SAUSA300_0844	Q2FID4	SAUSA300_RS04560	ndh2	1209	910	1	-1.04924	-2.06944	11.3288	82.279	7.427e-07	1.56952e-05	DOWN	4.80423
SAOUHSC_00879	SAUSA300_0845	A0A0H2XDZ4	SAUSA300_RS04565	pepZ	1476	1177	1	1.19691	2.29248	9.15827	78.6605	9.49789e-07	1.86705e-05	UP	4.72884
SAOUHSC_00880	SAUSA300_0846	A0A0H2XHJ2	SAUSA300_RS04570	-	1317	1018	1.02325	-2.73299	-6.64832	7.9346	402.474	6.92476e-11	3.31234e-08	DOWN	7.47986
SAOUHSC_00881	SAUSA300_0847	A0A0H2XGD6	SAUSA300_RS04575	-	375	76.5072	1.01547	-1.58114	-2.99206	6.34983	23.3714	0.000363825	0.00161388	DOWN	2.79213
SAOUHSC_00882	SAUSA300_0848	A0A0H2XJ72	SAUSA300_RS04580	-	1155	856	1	-0.974719	-1.96526	4.42813	18.3388	0.000971427	0.00363968	NC	2.43894
SAOUHSC_00883	SAUSA300_0849	Q2FIC9	SAUSA300_RS04585	mnhG	357	59.9608	1.00069	-0.194002	-1.14393	7.39521	0.870959	0.36836	0.532859	NC	0.273388
SAOUHSC_00884	SAUSA300_0850	Q2FIC8	SAUSA300_RS04590	mnhF	294	22.5458	1	-1.31637	-2.49039	1.03351	3.62658	0.0801218	0.152285	NC	0.817344
SAOUHSC_00885	SAUSA300_0851	Q2FIC7	SAUSA300_RS04595	mnhE	480	181	1	-0.068435	-1.04858	6.8728	0.176182	0.681796	0.870055	NC	0.060453
SAOUHSC_00886	SAUSA300_0852	Q2FIC6	SAUSA300_RS04600	mnhD	1497	1198	1.01641	-0.353985	-1.27809	9.20058	9.09662	0.0103101	0.0273728	NC	1.56268
SAOUHSC_00887	SAUSA300_0853	Q2FIC5	SAUSA300_RS04605	mnhC	342	47.76	1	-0.469466	-1.3846	5.19181	8.95683	0.010774	0.0284466	NC	1.54597
SAOUHSC_00888	SAUSA300_0854	Q2FIC4	SAUSA300_RS04610	mnhB	429	130.001	1.00745	-0.680196	-1.60236	6.15504	9.95781	0.00791741	0.0217862	NC	1.66182
SAOUHSC_00889	SAUSA300_0855	Q2FIC3	SAUSA300_RS04615	mnhA	2406	2107	1.03551	-0.689097	-1.61227	9.56335	23.6903	0.000343579	0.00153781	NC	2.8131
SAOUHSC_00890	SAUSA300_0856	A0A0H2XJ71	SAUSA300_RS04620	kapB	384	85.2271	1.06923	-0.671072	-1.59226	3.56657	7.58156	0.0169291	0.0417768	NC	1.37906
SAOUHSC_00891	SAUSA300_0857	Q2FIC1	SAUSA300_RS04625	ppiB	594	295	1.00821	0.547749	1.4618	9.09206	17.322	0.00120933	0.00438782	NC	2.35775
SAOUHSC_00892	SAUSA300_0858	A0A0H2XF46	SAUSA300_RS04630	-	378	79.3918	1	0.625177	1.5424	8.2898	4.55153	0.0533266	0.10932	NC	0.961302
SAOUHSC_00893	SAUSA300_0859	A0A0H2XGI5	SAUSA300_RS04635	-	1128	829	1.01208	2.54025	5.81689	9.10192	102.806	2.1555e-07	6.12505e-06	UP	5.21289
SAOUHSC_00894	SAUSA300_0860	A0A0H2XIK4	SAUSA300_RS04640	rocD	1191	892	1.0167	0.344699	1.26989	7.14935	2.75682	0.12169	0.217017	NC	0.663507
SAOUHSC_00895	SAUSA300_0861	A0A0H2XHC2	SAUSA300_RS04645	gudB	1245	946	1.01448	0.454184	1.37001	8.65297	12.7399	0.00362799	0.0112566	NC	1.94859
SAOUHSC_00897	SAUSA300_0862	A0A0H2XHP4	SAUSA300_RS04655	glpQ	930	631	1	-0.763778	-1.69793	5.32718	3.03394	0.106061	0.193021	NC	0.714396
SAOUHSC_00898	SAUSA300_0863	Q2FIB5	SAUSA300_RS04660	argH	1380	1081	1	-0.656	-1.57571	6.24999	30.0346	0.000121324	0.000674807	NC	3.17082
SAOUHSC_00899	SAUSA300_0864	Q2FIB4	SAUSA300_RS04665	argG	1206	907	1.01235	-1.5219	-2.87169	5.01112	117.108	1.03178e-07	3.65581e-06	DOWN	5.43702
SAOUHSC_00900	SAUSA300_0865	Q2FIB3	SAUSA300_RS04670	pgi	1332	1033	1.0275	1.26995	2.41153	11.6482	77.6987	1.01564e-06	1.91769e-05	UP	4.71722
SAOUHSC_00901	SAUSA300_0866	A0A0H2XEZ3	SAUSA300_RS04675	-	576	277	1	0.0157899	1.011	7.30296	0.00688383	0.93519	1	NC	0
SAOUHSC_00902	SAUSA300_0867	A0A0H2XHY0	SAUSA300_RS04680	spsA	525	226	1	-0.160735	-1.11786	8.04361	0.767078	0.397633	0.564954	NC	0.247987
SAOUHSC_00903	SAUSA300_0868	A0A0H2XEA7	SAUSA300_RS04685	spsB	576	277	1.02609	-0.110754	-1.07979	8.64807	0.248705	0.626645	0.810487	NC	0.0912541
SAOUHSC_00904	SAUSA300_0869	Q2FIA9	SAUSA300_RS04690	addB	3477	3178	1	0.128652	1.09327	8.82333	1.49753	0.243608	0.385348	NC	0.414147
SAOUHSC_00905	SAUSA300_0870	Q2FIA8	SAUSA300_RS04695	addA	3654	3355	1	0.0896373	1.0641	9.43552	0.416756	0.530228	0.713099	NC	0.14685
SAOUHSC_00906	SAUSA300_0871	Q2FIA7	SAUSA300_RS04700	-	903	604	1	0.430292	1.34751	10.8038	13.3183	0.00312205	0.00984647	NC	2.00672
SAOUHSC_00907	SAUSA300_0872	Q2FIA6	SAUSA300_RS04705	-	390	91.1266	1	-1.69126	-3.22939	7.52173	37.79	4.14929e-05	0.000303787	DOWN	3.51743
SAOUHSC_00908	SAUSA300_0873	Q2FIA5	SAUSA300_RS04710	cdr	1317	1018	1	-0.266811	-1.20315	10.0392	1.71136	0.214344	0.346574	NC	0.460204
SAOUHSC_00909	SAUSA300_0874	A0A0H2XKJ0	SAUSA300_RS04715	-	825	526	1.01651	0.309922	1.23964	7.96554	8.08613	0.0142831	0.0360216	NC	1.44344
SAOUHSC_00910	SAUSA300_0875	A0A0H2XI17	SAUSA300_RS04720	sufT	309	28.2352	1	0.602268	1.5181	8.4296	5.27755	0.0395833	0.0851606	NC	1.06976
SAOUHSC_00911	SAUSA300_0876	A0A0H2XFD0	SAUSA300_RS04725	-	1815	1516	1.00074	0.0728203	1.05177	6.00232	0.0915565	0.767182	0.953578	NC	0.0206439
SAOUHSC_00912	SAUSA300_0877	A0A0H2XFR7	SAUSA300_RS04730	clpB	2610	2311	1	0.920451	1.89271	11.848	1.4165	0.256085	0.400433	NC	0.39747
SAOUHSC_00913	SAUSA300_0878	A0A0H2XFG4	SAUSA300_RS04735	-	870	571	1	0.49893	1.41317	5.42094	0.681402	0.424572	0.595563	NC	0.225072
SAOUHSC_00914	SAUSA300_0879	A0A0H2XES8	SAUSA300_RS04740	-	1146	847	1.01098	-0.500521	-1.41472	2.49806	1.75514	0.208931	0.340074	NC	0.468426
SAOUHSC_00915	SAUSA300_0880	A0A0H2XHR1	SAUSA300_RS04745	-	642	343	1	-0.440505	-1.35708	2.51762	2.04442	0.177271	0.295967	NC	0.528757
SAOUHSC_00916	SAUSA300_0881	A0A0H2XGM3	SAUSA300_RS04750	-	1119	820	1.02465	-0.811185	-1.75465	4.54734	12.3223	0.00405311	0.0123225	NC	1.9093
SAOUHSC_00917	SAUSA300_0882	A0A0H2XK62	SAUSA300_RS04755	-	516	217	1.06219	-0.659181	-1.57919	4.1908	7.48336	0.0175088	0.0431334	NC	1.36519
SAOUHSC_00918	SAUSA300_0883	A0A0H2XIW0	SAUSA300_RS04760	-	435	136	1.00502	-0.150575	-1.11001	7.38994	0.395757	0.54061	0.723672	NC	0.140459
SAOUHSC_00919	SAUSA300_0884	A0A0H2XF00	SAUSA300_RS04765	-	186	7.59523	1	0	0	-2.91485	0	1	1	NC	0
SAOUHSC_00920	SAUSA300_0885	Q2FI93	SAUSA300_RS04770	fabH	942	643	1	-1.14085	-2.20511	8.88752	28.1422	0.000162562	0.000840638	DOWN	3.07539
SAOUHSC_00921	SAUSA300_0886	A0A0H2XJF4	SAUSA300_RS04775	fabF	1245	946	1	-0.654124	-1.57366	10.3445	11.6902	0.00481265	0.0143	NC	1.84466
			SAUSA300_RS04780		373	74.5993	1	-0.24973	-1.18898	3.85701	0.587505	0.457611	0.632328	NC	0.199058
SAOUHSC_00923	SAUSA300_0887	A0A0H2XID7	SAUSA300_RS04785	opp-3B	927	628	1.00608	-1.3012	-2.46433	5.2256	3.31194	0.0927863	0.173032	NC	0.761873
SAOUHSC_00924	SAUSA300_0888	A0A0H2XEU4	SAUSA300_RS04790	opp-3C	1071	772	1	-1.77077	-3.41235	5.10942	4.13474	0.0637982	0.126102	NC	0.899276
SAOUHSC_00925	SAUSA300_0889	A0A0H2XJ10	SAUSA300_RS04795	opp-3D	1083	784	1.0284	-1.20275	-2.30177	5.50778	2.01097	0.180601	0.300684	NC	0.521889
SAOUHSC_00926	SAUSA300_0890	A0A0H2XJ57	SAUSA300_RS04800	opp-3F	942	643	1	-0.877826	-1.8376	5.94963	0.835307	0.378027	0.54274	NC	0.265408
SAOUHSC_00927	SAUSA300_0891	A0A0H2XIJ5	SAUSA300_RS04805	opp-3A	1656	1357	1.02717	-0.16986	-1.12495	8.05082	0.0398235	0.845034	1	NC	0
SAOUHSC_00928	SAUSA300_0892	A0A0H2XGK4	SAUSA300_RS04810	opp-4A	1716	1417	1	-0.584248	-1.49926	2.84755	1.20869	0.292307	0.443638	NC	0.352971
SAOUHSC_00929	SAUSA300_0893	A0A0H2XGA7	SAUSA300_RS04815	opp-4D	987	688	1	-0.272974	-1.2083	2.11537	0.64388	0.437293	0.610721	NC	0.214157
SAOUHSC_00930	SAUSA300_0894	A0A0H2XHX3	SAUSA300_RS04820	opp-4F	981	682	1	-0.906055	-1.87391	3.34645	12.4824	0.00388364	0.0118955	NC	1.92462
SAOUHSC_00931	SAUSA300_0895	A0A0H2XHQ9	SAUSA300_RS04825	opp-4B	963	664	1.02263	-0.764585	-1.69888	4.10122	14.0002	0.00262766	0.00843557	NC	2.07389
SAOUHSC_00932	SAUSA300_0896	A0A0H2XDX4	SAUSA300_RS04830	opp-4C	882	583	1	-0.26805	-1.20418	3.82825	1.0472	0.325542	0.484284	NC	0.3149
SAOUHSC_00933	SAUSA300_0897	A0A0H2XGX6	SAUSA300_RS04835	trpS	990	691	1	-0.50033	-1.41454	8.78873	17.0934	0.00127177	0.00459116	NC	2.33808
SAOUHSC_00934	SAUSA300_0898	A0A0H2XFF6	SAUSA300_RS04840	spxA	396	97.0678	1	0.573697	1.48833	12.3889	3.97331	0.0685076	0.133662	NC	0.873992
SAOUHSC_00935	SAUSA300_0899	Q2FI79	SAUSA300_RS04845	trfA	720	421	1	1.36454	2.57495	11.8175	23.0915	0.000382744	0.0016822	UP	2.77412
			SAUSA300_RS04850		986	687	1.04621	0.0970171	1.06956	3.31694	0.132177	0.722257	0.90836	NC	0.0417418
SAOUHSC_00937	SAUSA300_0902	A0A0H2XIW1	SAUSA300_RS04855	pepF	1809	1510	1	0.116819	1.08434	10.2381	0.480464	0.500884	0.681943	NC	0.166252
SAOUHSC_00938	SAUSA300_0903	Q2FI75	SAUSA300_RS04860	yjbH	807	508	1	1.50433	2.83693	9.35519	44.6412	1.8371e-05	0.00016648	UP	3.77864
SAOUHSC_00939	SAUSA300_0904	A0A0H2XHR2	SAUSA300_RS04865	yjbI	366	68.0394	1.01688	1.24742	2.37416	6.56874	55.1841	6.26006e-06	7.51731e-05	UP	4.12394
SAOUHSC_00940	SAUSA300_0905	A0A0H2XGC0	SAUSA300_RS04870	-	594	295	1	-0.143237	-1.10438	6.27548	0.996222	0.337148	0.497745	NC	0.302993
SAOUHSC_00941	SAUSA300_0906	Q2FI72	SAUSA300_RS04875	-	348	52.4205	1.03931	0.190952	1.14152	5.21214	0.933154	0.352355	0.515183	NC	0.288039
SAOUHSC_00942	SAUSA300_0907	A0A0H2XGF7	SAUSA300_RS04880	relQ	636	337	1.05384	-0.00346886	-1.00241	7.24034	0.0010129	0.975113	1	NC	0
SAOUHSC_00943	SAUSA300_0908	Q2FI70	SAUSA300_RS04885	ppnK	810	511	1	0.0728056	1.05176	8.35501	0.539799	0.476068	0.652802	NC	0.185218
SAOUHSC_00944	SAUSA300_0909	A0A0H2XIL3	SAUSA300_RS04890	-	855	556	1	-0.668784	-1.58973	6.33043	15.5089	0.0018245	0.00619681	NC	2.20783
SAOUHSC_00945	SAUSA300_0910	A0A0H2XF27	SAUSA300_RS04895	mgtE	1386	1087	1.02325	-0.687484	-1.61047	7.67646	18.3879	0.000961387	0.00362097	NC	2.44117
SAOUHSC_00946	SAUSA300_0911	A0A0H2XH32	SAUSA300_RS04900	cpaA	1845	1546	1.08866	-0.334943	-1.26133	8.60534	5.1058	0.0424101	0.0902276	NC	1.04466
SAOUHSC_00947	SAUSA300_0912	A0A0H2XIJ1	SAUSA300_RS04905	fabI	771	472	1	0.162455	1.11919	10.0408	1.28219	0.278737	0.427337	NC	0.36923
SAOUHSC_00948	SAUSA300_0913	A0A0H2XHI8	SAUSA300_RS04910	cozEa	1086	787	1	-1.03499	-2.0491	8.78112	21.006	0.00056612	0.00231546	DOWN	2.63536
SAOUHSC_00949	SAUSA300_0914	A0A0H2XIT1	SAUSA300_RS04915	-	1569	1270	1.05643	-0.791043	-1.73033	7.51205	1.03843	0.327498	0.486752	NC	0.312692
SAOUHSC_00950	SAUSA300_0915	A0A0H2XG59	SAUSA300_RS04920	-	759	460	1	-0.593328	-1.50872	6.08513	7.70651	0.0162236	0.0403482	NC	1.39418
SAOUHSC_00951	SAUSA300_0916	Q2FI62	SAUSA300_RS04925	-	510	211	1.06525	-0.0691298	-1.04908	8.54959	0.149077	0.705908	0.892492	NC	0.0493959
SAOUHSC_00952	SAUSA300_0917	Q2FI61	SAUSA300_RS04930	ltaA	1191	892	1.00511	-0.0468724	-1.03302	8.9556	0.305717	0.590068	0.773639	NC	0.111462
SAOUHSC_00953	SAUSA300_0918	Q2FI60	SAUSA300_RS04935	ugtP	1176	877	1	0.406432	1.3254	9.08459	11.8305	0.00463058	0.0138004	NC	1.86011
SAOUHSC_00954	SAUSA300_0919	Q2FI59	SAUSA300_RS04940	murE	1482	1183	1	-0.886506	-1.84869	8.00061	78.3429	9.70971e-07	1.89233e-05	NC	4.723
SAOUHSC_00955	SAUSA300_0920	A0A0H2XEW8	SAUSA300_RS04945	-	261	14.6978	1	-2.18485	-4.54678	-2.81333	1.79797	0.276795	0.425497	NC	0.371104
SAOUHSC_00956	SAUSA300_0921	Q2FI57	SAUSA300_RS04950	prfC	1563	1264	1	-0.699146	-1.62354	9.05515	66.0104	2.44368e-06	3.71077e-05	NC	4.43054
SAOUHSC_00957	SAUSA300_0922	A0A0H2XIW2	SAUSA300_RS04955	-	804	505	1	-1.19747	-2.29337	8.8425	21.7897	0.000487253	0.00206075	DOWN	2.68598
SAOUHSC_00958	SAUSA300_0923	Q2FI55	SAUSA300_RS04960	htrA2	2325	2026	1	-1.20596	-2.3069	8.0812	97.93	2.83059e-07	7.14332e-06	DOWN	5.1461
SAOUHSC_00959	SAUSA300_0924	A0A0H2XEV9	SAUSA300_RS04965	ktrD	1359	1060	1	-0.668305	-1.5892	8.95318	46.5739	1.48646e-05	0.000140334	NC	3.85284
SAOUHSC_00960	SAUSA300_0925	A0A0H2XHT6	SAUSA300_RS04970	-	1512	1213	1.0049	0.378108	1.29964	8.05382	7.72959	0.0160972	0.0400864	NC	1.397
SAOUHSC_T00049	SAUSA300_0926		SAUSA300_RS04975	trnaS	89	4.63675	1	0	0	-2.91485	0	1	1	NC	0
SAOUHSC_T0008	SAUSA300_0927		SAUSA300_RS04980	trnaN	75	4.39785	1	0	0	-2.91485	0	1	1	NC	0
SAOUHSC_00961	SAUSA300_0928	A0A0H2XJ42	SAUSA300_RS04985	comK1	570	271	1.02423	-0.313572	-1.24278	5.69047	0.583638	0.459062	0.634027	NC	0.197892
SAOUHSC_00962	SAUSA300_0929	A0A0H2XJ53	SAUSA300_RS04990	-	219	9.72137	1	0	0	-2.91485	0	1	1	NC	0
SAOUHSC_00963	SAUSA300_0930	A0A0H2XFJ1	SAUSA300_RS04995	lplA1	987	688	1	1.80783	3.50116	8.82892	21.9881	0.00046936	0.00200456	UP	2.69798
SAOUHSC_00964	SAUSA300_0931	A0A0H2XGP9	SAUSA300_RS05000	-	177	7.16476	1	0	0	-2.91485	0	1	1	NC	0
SAOUHSC_00965	SAUSA300_0932	A0A0H2XJ37	SAUSA300_RS05005	-	603	304	1	-0.335036	-1.26141	9.74635	3.87307	0.0716431	0.138742	NC	0.857792
SAOUHSC_00966	SAUSA300_0933	A0A0H2XJD0	SAUSA300_RS05010	-	146	5.99709	1	0	0	-2.91485	0	1	1	NC	0
			SAUSA300_RS05015		102	4.88581	1	0	0	-2.91485	0	1	1	NC	0
SAOUHSC_00968	SAUSA300_0934	A0A0H2XHM7	SAUSA300_RS05020	-	1965	1666	1.04777	0.479086	1.39386	5.74621	0.694944	0.420126	0.59193	NC	0.22773
SAOUHSC_00969	SAUSA300_0935	A0A0H2XG43	SAUSA300_RS05025	-	321	34.13	1.00037	0.678411	1.60038	2.37436	1.04663	0.325668	0.484284	NC	0.3149
SAOUHSC_00970	SAUSA300_0936	A0A0H2XEJ7	SAUSA300_RS05030	-	642	343	1.11817	0.737377	1.66714	5.0442	1.81638	0.201653	0.330712	NC	0.480551
SAOUHSC_00972	SAUSA300_0938	A0A0H2XI35	SAUSA300_RS05040	-	288	20.7079	1	-0.706297	-1.63161	1.01064	0.837305	0.377475	0.542396	NC	0.265684
SAOUHSC_00973	SAUSA300_0939	A0A0H2XFE7	SAUSA300_RS05045	tarM	1482	1183	1	-0.295941	-1.22769	7.60543	1.12497	0.308907	0.464656	NC	0.332868
SAOUHSC_00975	SAUSA300_0940	A0A0H2XE42	SAUSA300_RS05050	-	357	59.9608	1.02321	-1.46436	-2.75941	7.33027	19.3243	0.000791309	0.00308568	DOWN	2.51065
SAOUHSC_00976	SAUSA300_0941	A0A0H2XJ25	SAUSA300_RS05055	-	960	661	1	0.932457	1.90852	4.92899	18.5558	0.000927983	0.00351351	NC	2.45426
			SAUSA300_RS05060		132	5.58907	1	0	0	-2.91485	0	1	1	NC	0
			SAUSA300_RS05065		216	9.4826	1	0	0	-2.91485	0	1	1	NC	0
SAOUHSC_00979	SAUSA300_0943	A0A0H2XJX3	SAUSA300_RS05070	-	552	253	1	0.397582	1.3173	6.07356	2.86728	0.115141	0.206662	NC	0.684738
SAOUHSC_00980	SAUSA300_0944	A0A0H2XEM6	SAUSA300_RS05075	menA	939	640	1.03202	-0.697751	-1.62197	8.60708	35.9883	5.23929e-05	0.000359731	NC	3.44402
SAOUHSC_00982	SAUSA300_0945	A0A0H2XJA7	SAUSA300_RS05080	menF	1362	1063	1	-0.0677673	-1.04809	7.67474	0.0383285	0.84793	1	NC	0
SAOUHSC_00983	SAUSA300_0946	Q2FI34	SAUSA300_RS05085	menD	1674	1375	1	0.0167995	1.01171	8.84184	0.00368492	0.952555	1	NC	0
SAOUHSC_00984	SAUSA300_0947	A0A0H2XHI9	SAUSA300_RS05090	menH	804	505	1	0.39127	1.31155	8.16429	3.01442	0.107077	0.194624	NC	0.710803
SAOUHSC_00985	SAUSA300_0948	A0A0H2XH50	SAUSA300_RS05095	menB	822	523	1	0.334474	1.26092	10.6804	1.99122	0.182604	0.303284	NC	0.518151
SAOUHSC_00986	SAUSA300_0949	A0A0H2XE71	SAUSA300_RS05100	sspC	330	39.4439	1.00675	-0.900913	-1.86725	3.6752	1.55267	0.235581	0.374787	NC	0.426215
SAOUHSC_00987	SAUSA300_0950	A0A0H2XGH9	SAUSA300_RS05105	sspB	1182	883	1.01327	-0.889273	-1.85224	5.63004	1.4936	0.244195	0.385712	NC	0.413737
SAOUHSC_00988	SAUSA300_0951	A0A0H2XFC3	SAUSA300_RS05110	sspA	1011	712	1	-1.96643	-3.908	4.76227	4.14679	0.0634624	0.125525	NC	0.901269
SAOUHSC_00989	SAUSA300_0952	A0A0H2XFA8	SAUSA300_RS05115	patA	1155	856	1.0053	-0.518465	-1.43243	8.08003	2.45661	0.141976	0.247402	NC	0.606597
SAOUHSC_00991	SAUSA300_0953	A0A0H2XDQ3	SAUSA300_RS05120	-	1011	712	1	-0.383599	-1.30459	7.73771	0.962209	0.345228	0.507064	NC	0.294937
SAOUHSC_00992	SAUSA300_0954	A0A0H2XIJ8	SAUSA300_RS05125	-	420	121.004	1	-0.831371	-1.77938	4.94994	4.78521	0.0483578	0.100942	NC	0.995927
			SAUSA300_RS05130		111	5.0761	1	0	0	-2.91485	0	1	1	NC	0
SAOUHSC_00994	SAUSA300_0955	A0A0H2XIJ3	SAUSA300_RS05135	atl	3771	3472	1	-0.781335	-1.71872	11.2678	7.46374	0.0176275	0.0433141	NC	1.36337
SAOUHSC_00995	SAUSA300_0956	A0A0H2XGR8	SAUSA300_RS05140	-	435	136	1	-1.09858	-2.14143	3.17833	16.4842	0.0014574	0.0051009	DOWN	2.29235
SAOUHSC_00996	SAUSA300_0957	Q2FI23	SAUSA300_RS05145	-	471	172	1.05495	-0.217557	-1.16276	8.18414	0.401021	0.537971	0.720811	NC	0.142178
SAOUHSC_00997	SAUSA300_0958	A0A0H2XFZ6	SAUSA300_RS05150	-	1218	919	1.0762	-0.385066	-1.30592	9.34802	3.71897	0.0768084	0.147353	NC	0.831641
SAOUHSC_00998	SAUSA300_0959	A0A0H2XFP5	SAUSA300_RS05155	fmtA	1194	895	1.0053	-0.2433	-1.1837	8.87647	1.55359	0.235449	0.374786	NC	0.426216
SAOUHSC_00999	SAUSA300_0960	Q2FI20	SAUSA300_RS05160	qoxD	279	18.3371	1.02774	-0.906203	-1.87411	3.97869	8.28578	0.0133725	0.0339938	NC	1.4686
SAOUHSC_01000	SAUSA300_0961	Q2FI19	SAUSA300_RS05165	qoxC	606	307	1	-1.52595	-2.87976	8.95471	51.846	8.63119e-06	9.45477e-05	DOWN	4.02435
SAOUHSC_01001	SAUSA300_0962	Q2FI18	SAUSA300_RS05170	qoxB	1989	1690	1	-1.7313	-3.32027	10.9658	61.119	3.67317e-06	5.17043e-05	DOWN	4.28647
SAOUHSC_01002	SAUSA300_0963	Q2FI17	SAUSA300_RS05175	qoxA	1101	802	1	-1.48729	-2.80361	10.2883	76.2409	1.12582e-06	2.08459e-05	DOWN	4.68098
			SAUSA300_RS05180		123	5.35623	1	0	0	-2.91485	0	1	1	NC	0
SAOUHSC_01005	SAUSA300_0964	A0A0H2XED4	SAUSA300_RS05185	-	318	32.5326	1.00187	-0.2401	-1.18107	8.20899	2.17259	0.165212	0.279904	NC	0.55299
SAOUHSC_01007	SAUSA300_0965	Q2FI15	SAUSA300_RS05190	folD	861	562	1	1.11153	2.16074	9.13196	42.9	2.23751e-05	0.000192265	UP	3.7161
SAOUHSC_01008	SAUSA300_0966	A0A0H2XKD0	SAUSA300_RS05195	purE	483	184	1	-3.6504	-12.5568	2.87631	54.1562	6.89877e-06	8.08141e-05	DOWN	4.09251
SAOUHSC_01009	SAUSA300_0967	A0A0H2XEX9	SAUSA300_RS05200	purK	1125	826	1	-3.40326	-10.5799	4.60443	70.9396	1.6621e-06	2.75736e-05	DOWN	4.55951
SAOUHSC_01010	SAUSA300_0968	Q2FI12	SAUSA300_RS05205	purC	705	406	1.00017	-2.07517	-4.21393	3.34515	23.9013	0.000330905	0.00148855	DOWN	2.82724
SAOUHSC_01011	SAUSA300_0969	A0A0H2XGZ9	SAUSA300_RS05210	purS	264	15.2193	1	0	0	-2.87961	0	1	1	NC	0
SAOUHSC_01012	SAUSA300_0970	Q2FI10	SAUSA300_RS05215	purQ	672	373	1	-4.42765	-21.5206	3.03107	63.6097	2.97488e-06	4.40098e-05	DOWN	4.35645
SAOUHSC_01013	SAUSA300_0971	Q2FI09	SAUSA300_RS05220	purL	2190	1891	1.01324	-3.53616	-11.6008	5.47891	43.6943	2.04345e-05	0.000178802	DOWN	3.74763
SAOUHSC_01014	SAUSA300_0972	A0A0H2XFY4	SAUSA300_RS05225	purF	1485	1186	1	-3.39848	-10.5449	5.42461	56.9536	5.31435e-06	6.77875e-05	DOWN	4.16885
SAOUHSC_01015	SAUSA300_0973	Q2FI07	SAUSA300_RS05230	purM	1029	730	1.04454	-3.32723	-10.0368	4.98123	75.9504	1.14941e-06	2.10115e-05	DOWN	4.67754
SAOUHSC_01016	SAUSA300_0974	A0A0H2XHN0	SAUSA300_RS05235	purN	567	268	1	-2.66766	-6.354	3.96638	84.6186	6.36683e-07	1.3739e-05	DOWN	4.86205
SAOUHSC_01017	SAUSA300_0975	Q2FI05	SAUSA300_RS05240	purH	1479	1180	1	-1.9902	-3.97292	6.69111	95.2583	3.30343e-07	7.9671e-06	DOWN	5.0987
SAOUHSC_01018	SAUSA300_0976	A0A0H2XFS4	SAUSA300_RS05245	purD	1248	949	1	-1.28152	-2.43095	7.91544	74.7043	1.25728e-06	2.25525e-05	DOWN	4.64681
SAOUHSC_01019	SAUSA300_0977	A0A0H2XK20	SAUSA300_RS05250	thiX	807	508	1	-0.763989	-1.69818	5.22511	20.5035	0.000624512	0.00250678	NC	2.60088
SAOUHSC_01021	SAUSA300_0978	A0A0H2XIJ9	SAUSA300_RS05255	thiW	1401	1102	1	-0.977226	-1.96868	6.22628	44.313	1.90575e-05	0.00017039	NC	3.76856
SAOUHSC_01022	SAUSA300_0979	A0A0H2XFS6	SAUSA300_RS05260	thiV	576	277	1.01502	-1.20813	-2.31038	4.01465	45.8312	1.61113e-05	0.000149642	DOWN	3.82495
			SAUSA300_RS05270		135	5.67153	1	0	0	-2.91485	0	1	1	NC	0
SAOUHSC_01025	SAUSA300_0980	A0A0H2XHX8	SAUSA300_RS05275	-	1296	997	1.08404	-0.343288	-1.26864	10.3219	4.6004	0.0522389	0.107551	NC	0.968387
SAOUHSC_01026	SAUSA300_0981	A0A0H2XDU9	SAUSA300_RS05280	-	1173	874	1.05215	-0.269986	-1.2058	6.95422	8.29357	0.0133384	0.0339938	NC	1.4686
SAOUHSC_01027	SAUSA300_0982	A0A0H2XEX3	SAUSA300_RS05285	-	543	244	1	-0.0988839	-1.07094	6.7681	0.205326	0.658217	0.844472	NC	0.0734147
SAOUHSC_01028	SAUSA300_0983	A0A0H2XHT7	SAUSA300_RS05290	ptsH	267	15.7717	1	0.636121	1.55414	-0.757789	0.784192	0.392572	0.559147	NC	0.252474
SAOUHSC_01029	SAUSA300_0984	A0A0H2XJZ3	SAUSA300_RS05295	ptsI	1719	1420	1	-0.360783	-1.28412	12.5566	10.0548	0.00769101	0.0213062	NC	1.67149
SAOUHSC_01030	SAUSA300_0985	A0A0H2XEN4	SAUSA300_RS05300	-	234	11.1029	1	0	0	-2.91485	0	1	1	NC	0
SAOUHSC_01031	SAUSA300_0986	A0A0H2XF42	SAUSA300_RS05305	cydA	1362	1063	1.01242	0.486337	1.40088	7.75998	1.43735	0.252793	0.396241	NC	0.402041
SAOUHSC_01032	SAUSA300_0987	A0A0H2XJA4	SAUSA300_RS05310	cydB	1020	721	1	0.00505352	1.00351	7.45192	0.000112291	0.991712	1	NC	0
SAOUHSC_01034	SAUSA300_0988	A0A0H2XI70	SAUSA300_RS05315	ktrA	663	364	1	-0.731898	-1.66082	6.89269	8.21504	0.0136871	0.0347014	NC	1.45965
SAOUHSC_01035	SAUSA300_0989	Q2FHZ1	SAUSA300_RS05325	rnjA	1698	1399	1	0.540068	1.45404	11.9112	25.3358	0.000257792	0.00122588	NC	2.91155
SAOUHSC_01036	SAUSA300_0990	Q2FHZ0	SAUSA300_RS05330	rpoY	219	9.72137	1	0	0	-2.91485	0	1	1	NC	0
			SAUSA300_RS05335		123	5.35623	1	0	0	-2.91485	0	1	1	NC	0
SAOUHSC_01038	SAUSA300_0991	A0A0H2XIK0	SAUSA300_RS05340	def	552	253	1	0.942489	1.92184	10.1837	31.0023	0.000105006	0.000597084	NC	3.22396
SAOUHSC_01039	SAUSA300_0992	A0A0H2XIX8	SAUSA300_RS05345	-	627	328	1.0294	1.37416	2.59218	10.0864	35.3854	5.67589e-05	0.000380603	UP	3.41953
SAOUHSC_01040	SAUSA300_0993	A0A0H2XHD5	SAUSA300_RS05350	pdhA	1113	814	1.04273	-0.651671	-1.57099	11.1515	5.19881	0.0408505	0.0873627	NC	1.05867
SAOUHSC_01041	SAUSA300_0994	A0A0H2XFH8	SAUSA300_RS05355	pdhB	978	679	1.03969	-0.782118	-1.71965	10.7666	5.69215	0.0336327	0.0743079	NC	1.12897
SAOUHSC_01042	SAUSA300_0995	A0A0H2XJG3	SAUSA300_RS05360	pdhC	1293	994	1	-0.500248	-1.41446	11.5891	3.63857	0.0796822	0.151851	NC	0.818582
SAOUHSC_01043	SAUSA300_0996	A0A0H2XIQ2	SAUSA300_RS05365	pdhD	1407	1108	1	-0.0748005	-1.05322	12.4451	0.197241	0.664545	0.850688	NC	0.0702295
SAOUHSC_01044	SAUSA300_0997	Q2FHY3	SAUSA300_RS05370	-	276	17.6374	1	-1.40312	-2.64473	2.49	18.7263	0.000895431	0.00340834	DOWN	2.46746
SAOUHSC_01045	SAUSA300_0998	A0A0H2XFU9	SAUSA300_RS05375	-	540	241	1.02343	-3.08522	-8.48682	6.61007	78.1145	9.86544e-07	1.89233e-05	DOWN	4.723
SAOUHSC_01046	SAUSA300_0999	Q2FHY1	SAUSA300_RS05380	potA	1095	796	1.07399	-3.18207	-9.07611	7.54288	106.1	1.80485e-07	5.69223e-06	DOWN	5.24472
SAOUHSC_01047	SAUSA300_1000	A0A0H2XFZ9	SAUSA300_RS05385	potB	798	499	1.03806	-3.23039	-9.38524	6.76565	153.285	2.19195e-08	1.20979e-06	DOWN	5.91729
SAOUHSC_01048	SAUSA300_1001	A0A0H2XJ31	SAUSA300_RS05390	potC	810	511	1.00628	-2.94202	-7.68487	7.49854	222.449	2.45245e-09	2.73443e-07	DOWN	6.56313
SAOUHSC_01049	SAUSA300_1002	A0A0H2XGL3	SAUSA300_RS05395	potD	1074	775	1.02845	-2.42814	-5.38199	8.54971	217.536	2.80034e-09	2.92032e-07	DOWN	6.53457
SAOUHSC_01050	SAUSA300_1003	A0A0H2XJD9	SAUSA300_RS05400	-	1020	721	1.03487	-0.276305	-1.21109	10.7877	1.9009	0.19214	0.316557	NC	0.499548
SAOUHSC_01051	SAUSA300_1004	A0A0H2XHH6	SAUSA300_RS05405	-	420	121.004	1.01049	0.736467	1.66609	7.45307	15.3525	0.00189291	0.00638386	NC	2.19492
SAOUHSC_01053	SAUSA300_1005	Q2FHX5	SAUSA300_RS05410	mntH	1353	1054	1.01842	0.635863	1.55387	7.43618	6.35114	0.0262136	0.0603797	NC	1.21911
SAOUHSC_01054	SAUSA300_1006	Q2FHX4	SAUSA300_RS05415	-	615	316	1.00893	2.17756	4.52386	9.42177	42.6704	2.29754e-05	0.000195665	UP	3.70849
SAOUHSC_01055	SAUSA300_1007	A0A0H2XHI3	SAUSA300_RS05420	imp	828	529	1	0.487153	1.40168	8.61743	20.7105	0.000599648	0.00241712	NC	2.6167
	SAUSA300_1008	A0A0H2XI77	SAUSA300_RS05425	-	192	7.91184	1	0	0	-2.91485	0	1	1	NC	0
SAOUHSC_01058	SAUSA300_1009	A0A0H2XFL9	SAUSA300_RS05430	typA	1848	1549	1.02634	-1.6163	-3.06587	10.6873	136.33	4.32057e-08	2.06667e-06	DOWN	5.68473
SAOUHSC_01060	SAUSA300_1010	A0A0H2XFM9	SAUSA300_RS05435	-	168	6.78053	1	0	0	-2.91485	0	1	1	NC	0
SAOUHSC_01061	SAUSA300_1011	A0A0H2XGZ2	SAUSA300_RS05440	-	483	184	1	0.996214	1.99476	7.07352	18.3456	0.000970028	0.00363968	NC	2.43894
SAOUHSC_01062	SAUSA300_1012	Q2FHW8	SAUSA300_RS05445	-	276	17.6374	1.0089	-1.10539	-2.15157	5.27138	8.83939	0.0111827	0.0294469	DOWN	1.53096
SAOUHSC_01063	SAUSA300_1013	A0A0H2XJ94	SAUSA300_RS05450	ftsW	1227	928	1	-0.312521	-1.24188	9.47219	5.18682	0.0410476	0.0877191	NC	1.05691
SAOUHSC_01064	SAUSA300_1014	A0A0H2XGF8	SAUSA300_RS05455	pycA	3453	3154	1	-0.555679	-1.46986	11.2692	1.7718	0.206918	0.337609	NC	0.471586
SAOUHSC_01065	SAUSA300_1015	Q2FHW5	SAUSA300_RS05460	ctaA	912	613	1	-0.231943	-1.17442	8.07146	4.11259	0.0644207	0.12707	NC	0.895956
SAOUHSC_01066	SAUSA300_1016	Q2FHW4	SAUSA300_RS05465	ctaB	912	613	1.01512	-1.5244	-2.87667	7.9743	222.79	2.43027e-09	2.73443e-07	DOWN	6.56313
SAOUHSC_01067	SAUSA300_1017	A0A0H2XG40	SAUSA300_RS05470	ctaM	462	163	1.00314	-1.51332	-2.85467	6.96509	204.225	4.07129e-09	3.76923e-07	DOWN	6.42375
SAOUHSC_01069	SAUSA300_1018	A0A0H2XK37	SAUSA300_RS05480	-	1038	739	1	1.07033	2.09991	8.78734	61.8411	3.45279e-06	4.97965e-05	UP	4.3028
SAOUHSC_01070	SAUSA300_1019	A0A0H2XDY7	SAUSA300_RS05485	-	435	136	1	0.909093	1.87786	6.50281	20.9952	0.000567313	0.00231606	NC	2.63525
SAOUHSC_01071	SAUSA300_1020	A0A0H2XFL4	SAUSA300_RS05490	-	927	628	1.05781	-0.486506	-1.40105	7.56852	9.69354	0.00857485	0.023349	NC	1.63173
SAOUHSC_01072	SAUSA300_1021	Q2FHV9	SAUSA300_RS05495	-	255	13.7399	1	0	0	-2.91485	0	1	1	NC	0
SAOUHSC_01073	SAUSA300_1022	A0A0H2XH83	SAUSA300_RS05500	-	390	91.1266	1	-0.558464	-1.4727	5.44469	7.35663	0.018292	0.0446032	NC	1.35063
SAOUHSC_01074	SAUSA300_1023	A0A0H2XJR8	SAUSA300_RS05505	rsmD	543	244	1	-0.57047	-1.48501	6.58361	12.4244	0.00394405	0.0120291	NC	1.91977
SAOUHSC_01075	SAUSA300_1024	Q2FHV6	SAUSA300_RS05510	coaD	483	184	1.01684	-0.66275	-1.5831	7.10791	11.5594	0.00498977	0.0146878	NC	1.83304
SAOUHSC_01076	SAUSA300_1025	Q2FHV5	SAUSA300_RS05515	-	1140	841	1.00923	-0.842091	-1.79265	7.20481	21.9222	0.00047522	0.00202356	NC	2.69388
SAOUHSC_01077	SAUSA300_1026	A0A0H2XHU7	SAUSA300_RS05520	-	558	259	1.02388	-1.20424	-2.30415	10.9593	17.886	0.00106993	0.00394692	DOWN	2.40374
SAOUHSC_01078	SAUSA300_1027	Q2FHV3	SAUSA300_RS05530	rpmF	174	7.0319	1	0	0	-2.91485	0	1	1	NC	0
SAOUHSC_01079	SAUSA300_1028	Q2FHV2	SAUSA300_RS05535	isdB	1938	1639	1.07618	4.33173	20.1364	8.66649	383.384	9.30187e-11	3.81377e-08	UP	7.41865
SAOUHSC_01081	SAUSA300_1029	Q2FHV1	SAUSA300_RS05540	isdA	1053	754	1	3.23879	9.44004	10.0519	141.158	3.53429e-08	1.87176e-06	UP	5.72775
SAOUHSC_01082	SAUSA300_1030	Q2FHV0	SAUSA300_RS05545	isdC	684	385	1.03997	4.24569	18.9705	7.79693	55.613	6.01403e-06	7.37619e-05	UP	4.13217
SAOUHSC_01084	SAUSA300_1031	A0A0H2XI86	SAUSA300_RS05550	isdD	1077	778	1.0443	3.70493	13.0405	7.33406	47.8132	1.3025e-05	0.000126738	UP	3.89709
SAOUHSC_01085	SAUSA300_1032	Q2FHU8	SAUSA300_RS05555	isdE	879	580	1	3.48383	11.1876	7.00258	44.3876	1.8899e-05	0.000169875	UP	3.76987
SAOUHSC_01086	SAUSA300_1033	Q2FHU7	SAUSA300_RS05560	isdF	966	667	1.03115	3.43055	10.782	7.07486	52.5734	8.03631e-06	9.00946e-05	UP	4.0453
SAOUHSC_01088	SAUSA300_1034	A0A0H2XI76	SAUSA300_RS05565	srtB	735	436	1.01184	3.26368	9.60431	6.48781	46.4406	1.50799e-05	0.000141436	UP	3.84944
SAOUHSC_01089	SAUSA300_1035	Q2FHU5	SAUSA300_RS05570	isdG	324	35.8135	1.01776	3.28196	9.72677	5.03832	35.7855	5.38164e-05	0.000366872	UP	3.43549
			SAUSA300_RS05575		108	5.01091	1	0	0	-2.91485	0	1	1	NC	0
SAOUHSC_01091	SAUSA300_1036	A0A0H2XGX1	SAUSA300_RS05580	-	741	442	1	-0.595458	-1.51095	6.70529	28.9736	0.000142708	0.000764128	NC	3.11683
SAOUHSC_01092	SAUSA300_1037	Q2FHU3	SAUSA300_RS05585	pheS	1059	760	1.01332	-1.64926	-3.13672	7.59178	99.75	2.55333e-07	6.72299e-06	DOWN	5.17244
SAOUHSC_01093	SAUSA300_1038	Q2FHU2	SAUSA300_RS05590	pheT	2403	2104	1	-1.06119	-2.08665	9.65095	45.4157	1.68616e-05	0.000156106	DOWN	3.80658
SAOUHSC_01095	SAUSA300_1039	Q2FHU1	SAUSA300_RS05595	rnhC	939	640	1.00557	-1.32967	-2.51345	5.82014	59.1441	4.36428e-06	5.80735e-05	DOWN	4.23602
SAOUHSC_01096	SAUSA300_1040	A0A0H2XHV3	SAUSA300_RS05600	zapA	267	15.7717	1	-1.08583	-2.12259	-1.95232	0.400109	0.538427	0.721085	NC	0.142013
SAOUHSC_01097	SAUSA300_1041	A0A0H2XEJ9	SAUSA300_RS05605	-	522	223	1.08045	1.35597	2.5597	8.27554	9.99064	0.00783992	0.0216144	UP	1.66526
SAOUHSC_01098	SAUSA300_1042	A0A0H2XK06	SAUSA300_RS05610	polX	1713	1414	1	0.523901	1.43784	8.27097	6.69072	0.0231535	0.0545571	NC	1.26315
SAOUHSC_01099	SAUSA300_1043	Q2FHT7	SAUSA300_RS05615	mutS2	2349	2050	1.01243	0.34215	1.26764	9.39517	3.25893	0.0951536	0.176987	NC	0.752059
SAOUHSC_01100	SAUSA300_1044	Q2FHT6	SAUSA300_RS05620	trxA	315	31.0194	1.05233	1.71484	3.2826	10.7788	29.9162	0.000123516	0.000681947	UP	3.16625
			SAUSA300_RS05625		96	4.76731	1	0	0	-2.91485	0	1	1	NC	0
SAOUHSC_01102	SAUSA300_1045	Q2FHT5	SAUSA300_RS05630	uvrC	1782	1483	1	0.343148	1.26852	7.52956	4.2074	0.0618062	0.123183	NC	0.909449
SAOUHSC_01103	SAUSA300_1046	A0A0H2XGN2	SAUSA300_RS05635	sdhC	615	316	1	-1.65078	-3.14003	5.60767	29.4026	0.000133573	0.000724677	DOWN	3.13986
SAOUHSC_01104	SAUSA300_1047	A0A0H2XHU1	SAUSA300_RS05640	sdhA	1767	1468	1.01598	-1.62823	-3.09134	8.25919	21.6724	0.000498207	0.00209216	DOWN	2.6794
SAOUHSC_01105	SAUSA300_1048	A0A0H2XHE6	SAUSA300_RS05645	sdhB	816	517	1	-1.04746	-2.06689	8.01897	12.7346	0.00363307	0.0112601	DOWN	1.94846
SAOUHSC_01106	SAUSA300_1049	Q2FHT1	SAUSA300_RS05650	murI	801	502	1	0.849957	1.80245	8.33926	31.1079	0.000103385	0.000591064	NC	3.22837
SAOUHSC_01107	SAUSA300_1050	A0A0H2XI62	SAUSA300_RS05655	-	588	289	1.03585	0.837803	1.78733	7.73819	24.4129	0.00030236	0.00139738	NC	2.85469
SAOUHSC_01108	SAUSA300_1051	A0A0H2XFL3	SAUSA300_RS05660	-	504	205	1	0.860372	1.81551	7.96287	8.48091	0.0125477	0.0324213	NC	1.48917
			SAUSA300_RS05665		168	6.78053	1	0	0	-2.91485	0	1	1	NC	0
SAOUHSC_01110	SAUSA300_1052	A0A0H2XH00	SAUSA300_RS05670	ecb	330	39.4439	1	-2.87188	-7.32019	6.91109	7.46647	0.0176109	0.0433104	DOWN	1.36341
			SAUSA300_RS05675		93	4.71038	1	0	0	-2.91485	0	1	1	NC	0
SAOUHSC_01112	SAUSA300_1053	Q2FHS7	SAUSA300_RS05680	flr	402	103.035	1.04333	-0.416727	-1.3349	5.26283	1.38413	0.261309	0.406701	NC	0.390725
SAOUHSC_01113	SAUSA300_1054	A0A0H2XG44	SAUSA300_RS05685	-	507	208	1.02849	-1.11801	-2.17048	6.70855	27.6772	0.00017506	0.000892402	DOWN	3.04944
SAOUHSC_01114	SAUSA300_1055	A0A0H2XIH9	SAUSA300_RS05690	efb	498	199	1.03506	-1.11284	-2.16271	7.00424	2.29375	0.154755	0.265004	NC	0.576747
SAOUHSC_01115	SAUSA300_1056	A0A0H2XGY1	SAUSA300_RS05695	scc	351	54.8653	1.03048	-1.47967	-2.78886	5.41428	5.07841	0.0428828	0.0909636	DOWN	1.04113
			SAUSA300_RS05705		186	7.59523	1	0	0	-2.91485	0	1	1	NC	0
SAOUHSC_01120	SAUSA300_1057	A0A0H2XJ11	SAUSA300_RS05715	-	234	11.1029	1	0	0	-2.91485	0	1	1	NC	0
SAOUHSC_01121	SAUSA300_1058	A0A0H2XEW5	SAUSA300_RS05720	hla	960	661	1	0.032378	1.0227	8.21621	0.00483873	0.945643	1	NC	0
			SAUSA300_RS05725		147	6.02864	1	0	0	-2.91485	0	1	1	NC	0
			SAUSA300_RS05730		225	10.234	1	0	0	-2.91485	0	1	1	NC	0
SAOUHSC_01124	SAUSA300_1059	A0A0H2XFZ2	SAUSA300_RS05740	ssl12	717	418	1.03463	-0.101029	-1.07254	3.16361	0.169729	0.687327	0.876334	NC	0.0573303
SAOUHSC_01125	SAUSA300_1060	A0A0H2XJP1	SAUSA300_RS05745	ssl13	726	427	1	-0.133969	-1.09731	2.61167	0.308153	0.588608	0.772077	NC	0.112339
SAOUHSC_01127	SAUSA300_1061	A0A0H2XFZ1	SAUSA300_RS05750	ssl14	726	427	1.01586	-0.45152	-1.36748	2.25692	2.42896	0.144049	0.250558	NC	0.601092
SAOUHSC_01128	SAUSA300_1062	A0A0H2XHH2	SAUSA300_RS05755	argF	1002	703	1.00745	-0.0493367	-1.03479	2.88595	0.0406292	0.843497	1	NC	0
SAOUHSC_01129	SAUSA300_1063	Q2FHR7	SAUSA300_RS05760	arcC1	933	634	1.04721	-0.176104	-1.12983	3.74636	0.604969	0.451153	0.62642	NC	0.203135
SAOUHSC_01130	SAUSA300_1064	A0A0H2XFQ7	SAUSA300_RS05765	-	1557	1258	1	-0.0845709	-1.06037	5.75573	0.355132	0.561854	0.746192	NC	0.12715
			SAUSA300_RS05770		228	10.5095	1	0	0	-2.91485	0	1	1	NC	0
SAOUHSC_01133	SAUSA300_1065	A0A0H2XHZ9	SAUSA300_RS05775	eta	948	649	1	0.0209028	1.01459	6.58689	0.00940473	0.924281	1	NC	0
			SAUSA300_RS05780		189	7.75035	1	0	0	-2.91485	0	1	1	NC	0
SAOUHSC_T0006	SAUSA300_1066		SAUSA300_RS05785	trnaR	74	4.38182	1	0	0	-2.91485	0	1	1	NC	0
SAOUHSC_01135	SAUSA300_1067	A0A0H2XHZ7	SAUSA300_RS05790	psmβ1	135	5.67153	1	0	0	-2.91485	0	1	1	NC	0
SAOUHSC_01136	SAUSA300_1068	A0A0H2XGG8	SAUSA300_RS05795	psmβ2	135	5.67153	1	0	0	-2.91485	0	1	1	NC	0
SAOUHSC_01137	SAUSA300_1069	A0A0H2XHW4	SAUSA300_RS05800	-	696	397	1.00162	0.606879	1.52296	5.89324	3.81909	0.0734034	0.141768	NC	0.84842
SAOUHSC_01138	SAUSA300_1070	A0A0H2XHJ3	SAUSA300_RS05805	-	441	142	1.00125	1.39927	2.63768	8.69437	20.694	0.000601587	0.00241815	UP	2.61652
SAOUHSC_01139/SAOUHSC_01141	SAUSA300_1071	Q2FHR0	SAUSA300_RS05810	bshC	1614	1315	1	1.28565	2.43793	9.29862	35.5686	5.53892e-05	0.000374086	UP	3.42703
SAOUHSC_01142	SAUSA300_1072	Q2FHQ9	SAUSA300_RS05815	mraZ	432	133.001	1	-1.75164	-3.3674	9.01361	153.566	2.16876e-08	1.20979e-06	DOWN	5.91729
SAOUHSC_01143	SAUSA300_1073	Q2FHQ8	SAUSA300_RS05820	mraW	936	637	1	-1.50583	-2.83988	10.1196	107.933	1.63862e-07	5.34414e-06	DOWN	5.27212
SAOUHSC_01144	SAUSA300_1074	A0A0H2XH39	SAUSA300_RS05825	ftsL	402	103.035	1.03034	-1.27158	-2.41426	8.66683	19.5761	0.000751716	0.00295943	DOWN	2.52879
SAOUHSC_01145	SAUSA300_1075	A0A0H2XJZ5	SAUSA300_RS05830	pbp1	2235	1936	1.08247	-1.32188	-2.49992	9.98388	60.9404	3.73014e-06	5.17174e-05	DOWN	4.28636
SAOUHSC_01146	SAUSA300_1076	Q2FHQ5	SAUSA300_RS05835	mraY	966	667	1	-2.08397	-4.23971	7.36361	60.2068	3.97527e-06	5.43286e-05	DOWN	4.26497
SAOUHSC_01147	SAUSA300_1077	Q2FHQ4	SAUSA300_RS05840	murD	1350	1051	1	-1.99691	-3.99143	7.97846	51.9289	8.56086e-06	9.44987e-05	DOWN	4.02457
SAOUHSC_01148	SAUSA300_1078	A0A0H2XHZ8	SAUSA300_RS05845	divIB	1320	1021	1.08707	-1.52078	-2.86945	8.29751	38.8959	3.61101e-05	0.000273446	DOWN	3.56313
SAOUHSC_01149	SAUSA300_1079	A0A0H2XHQ1	SAUSA300_RS05850	ftsA	1413	1114	1.03857	-1.21209	-2.31673	10.5818	68.9611	1.93468e-06	3.13702e-05	DOWN	4.50348
SAOUHSC_01150	SAUSA300_1080	A0A0H2XK58	SAUSA300_RS05855	ftsZ	1173	874	1	-0.708323	-1.6339	11.6599	52.2544	8.2911e-06	9.22305e-05	NC	4.03513
SAOUHSC_01152	SAUSA300_1081	A0A0H2XHB3	SAUSA300_RS05860	-	792	493	1	0.0247913	1.01733	6.87809	0.0486302	0.829023	1	NC	0
SAOUHSC_01153	SAUSA300_1082	A0A0H2XHH8	SAUSA300_RS05865	-	669	370	1	-0.733927	-1.66316	9.38304	23.9662	0.000327115	0.00147619	NC	2.83086
SAOUHSC_01154	SAUSA300_1083	Q2FHP8	SAUSA300_RS05870	sepF	564	265	1.06666	-0.546249	-1.46028	9.19162	12.5499	0.00381457	0.0117447	NC	1.93016
SAOUHSC_01155	SAUSA300_1084	A0A0H2XHT5	SAUSA300_RS05875	-	291	21.5989	1.01088	-0.564661	-1.47904	5.27306	10.013	0.00778762	0.0215115	NC	1.66733
SAOUHSC_01156	SAUSA300_1085	A0A0H2XE36	SAUSA300_RS05880	-	780	481	1	0.195437	1.14507	8.82625	0.502836	0.491266	0.670458	NC	0.173629
SAOUHSC_01158	SAUSA300_1086	A0A0H2XER6	SAUSA300_RS05885	-	618	319	1.02991	0.236031	1.17775	9.63194	2.49729	0.138992	0.24294	NC	0.614501
SAOUHSC_01159	SAUSA300_1087	Q2FHP4	SAUSA300_RS05890	ileS	2754	2455	1.00031	-0.891742	-1.85542	10.8053	34.9759	5.99662e-05	0.000393828	NC	3.40469
SAOUHSC_01160	SAUSA300_1088	A0A0H2XEH6	SAUSA300_RS05895	-	798	499	1.03021	1.15785	2.23125	7.38749	39.0451	3.5448e-05	0.000272021	UP	3.5654
			SAUSA300_RS05900		216	9.4826	1	0	0	-2.91485	0	1	1	NC	0
SAOUHSC_01162	SAUSA300_1089	Q2FHP2	SAUSA300_RS05905	lspA	492	193	1.03152	-1.49535	-2.81932	6.43211	36.8034	4.70949e-05	0.000331674	DOWN	3.47929
SAOUHSC_01163	SAUSA300_1090	A0A0H2XIW5	SAUSA300_RS05910	-	918	619	1.00157	-1.12829	-2.18599	8.79167	53.3955	7.42034e-06	8.48462e-05	DOWN	4.07137
SAOUHSC_01164	SAUSA300_1091	Q2FHP0	SAUSA300_RS05915	pyrR	528	229	1	-2.65408	-6.29443	7.78453	120.917	8.59749e-08	3.22042e-06	DOWN	5.49209
SAOUHSC_01165	SAUSA300_1092	A0A0H2XFJ8	SAUSA300_RS05920	pyrP	1308	1009	1.06637	-5.75213	-53.8968	5.27226	41.6068	2.60115e-05	0.00021091	DOWN	3.6759
SAOUHSC_01166	SAUSA300_1093	Q2FHN8	SAUSA300_RS05925	pyrB	882	583	1.00321	-5.93226	-61.0642	4.52457	41.3602	2.67806e-05	0.0002159	DOWN	3.66575
SAOUHSC_01168	SAUSA300_1094	A0A0H2XIA8	SAUSA300_RS05930	pyrC	1275	976	1.02148	-4.8181	-28.2092	5.38329	34.0265	6.82454e-05	0.000428587	DOWN	3.36796
SAOUHSC_01169	SAUSA300_1095	A0A0H2XIN1	SAUSA300_RS05935	carA	1101	802	1	-4.61368	-24.4825	5.16943	29.8202	0.000125328	0.000689064	DOWN	3.16174
SAOUHSC_01170	SAUSA300_1096	Q2FHN5	SAUSA300_RS05940	carB	3174	2875	1.03684	-4.00874	-16.0973	7.28277	34.6291	6.28477e-05	0.000403519	DOWN	3.39414
SAOUHSC_01171	SAUSA300_1097	Q2FHN4	SAUSA300_RS05945	pyrF	693	394	1.02793	-3.42717	-10.7567	4.88591	30.6775	0.00011018	0.000620033	DOWN	3.20759
SAOUHSC_01172	SAUSA300_1098	A0A0H2XH75	SAUSA300_RS05950	pyrE	612	313	1.02127	-2.89783	-7.45306	5.20566	35.0212	5.96009e-05	0.000393229	DOWN	3.40535
SAOUHSC_01173	SAUSA300_1099	A0A0H2XF29	SAUSA300_RS05955	-	213	9.25461	1	0	0	-2.91485	0	1	1	NC	0
SAOUHSC_01174	SAUSA300_1100	A0A0H2XGD0	SAUSA300_RS05960	-	402	103.035	1.06296	0.311518	1.24101	6.39973	2.80588	0.118726	0.212037	NC	0.673588
SAOUHSC_01175	SAUSA300_1101	A0A0H2XI96	SAUSA300_RS05965	rqcH	1698	1399	1.02159	1.51754	2.86302	9.52337	58.9133	4.45449e-06	5.89142e-05	UP	4.22978
SAOUHSC_01176	SAUSA300_1102	Q2FHM9	SAUSA300_RS05970	gmk	624	325	1	-0.775297	-1.71154	8.49902	20.882	0.000579921	0.00235414	NC	2.62817
SAOUHSC_01177	SAUSA300_1103	Q2FHM8	SAUSA300_RS05975	rpoZ	219	9.72137	1	0	0	-2.91485	0	1	1	NC	0
SAOUHSC_01178	SAUSA300_1104	A0A0H2XFW7	SAUSA300_RS05980	coaBC	1200	901	1.05569	0.545799	1.45983	7.28629	7.24868	0.0189917	0.0460746	NC	1.33654
SAOUHSC_01179	SAUSA300_1105	A0A0H2XFV2	SAUSA300_RS05985	priA	2409	2110	1	0.501856	1.41603	9.27945	8.69251	0.0117198	0.0306338	NC	1.5138
SAOUHSC_01180	SAUSA300_1106	A0A0H2XF17	SAUSA300_RS05990	-	954	655	1	-0.554128	-1.46828	5.98484	7.33071	0.0184572	0.0448916	NC	1.34783
			SAUSA300_RS05995		204	8.62912	1	0	0	-2.91485	0	1	1	NC	0
SAOUHSC_01182	SAUSA300_1108	A0A0H2XGC8	SAUSA300_RS06000	def2	489	190	1.03664	-1.15139	-2.22128	5.6269	33.9556	6.89156e-05	0.00043091	DOWN	3.36561
SAOUHSC_01183	SAUSA300_1109	Q2FHM2	SAUSA300_RS06005	fmt	936	637	1	-1.32846	-2.51134	7.41878	101.713	2.28893e-07	6.44041e-06	DOWN	5.19109
SAOUHSC_01184	SAUSA300_1110	A0A0H2XI89	SAUSA300_RS06010	sun	1308	1009	1	-1.31604	-2.48982	8.3976	117.357	1.01939e-07	3.65581e-06	DOWN	5.43702
SAOUHSC_01185	SAUSA300_1111	Q2FHM0	SAUSA300_RS06015	rlmN	1095	796	1.02609	-1.45904	-2.74925	8.21466	168.486	1.26282e-08	8.42862e-07	DOWN	6.07424
SAOUHSC_01186	SAUSA300_1112	A0A0H2XF73	SAUSA300_RS06020	stp1	744	445	1	-1.3769	-2.5971	7.5942	56.8934	5.34369e-06	6.78601e-05	DOWN	4.16839
SAOUHSC_01187	SAUSA300_1113	A0A0H2XGG5	SAUSA300_RS06025	pknB	1995	1696	1	-0.867527	-1.82453	10.1532	103.911	2.0298e-07	6.0057e-06	NC	5.22144
SAOUHSC_01188	SAUSA300_1114	A0A0H2XJQ2	SAUSA300_RS06030	rsgA	876	577	1.04015	-0.00848695	-1.0059	7.28674	0.00448402	0.94767	1	NC	0
SAOUHSC_01189	SAUSA300_1115	A0A0H2XGU0	SAUSA300_RS06035	cfxE	645	346	1	0.0713253	1.05068	6.85776	0.352554	0.563258	0.747019	NC	0.126668
SAOUHSC_01190	SAUSA300_1116	A0A0H2XG61	SAUSA300_RS06040	thiN	642	343	1.00782	0.286209	1.21943	7.43278	5.43232	0.0372261	0.0811131	NC	1.09091
SAOUHSC_01191	SAUSA300_1117	Q2FHL4	SAUSA300_RS06045	rpmB	189	7.75035	1	0	0	-2.91485	0	1	1	NC	0
SAOUHSC_01192	SAUSA300_1118	A0A0H2XG62	SAUSA300_RS06050	-	375	76.5072	1	-0.927976	-1.9026	7.12865	30.7327	0.000109281	0.000617394	NC	3.20944
SAOUHSC_01193	SAUSA300_1119	Q2FHL2	SAUSA300_RS06055	fakA	1647	1348	1.06587	-1.07727	-2.11005	10.5815	53.8889	7.07707e-06	8.18999e-05	DOWN	4.08672
SAOUHSC_01194	SAUSA300_1120	A0A0H2XIE8	SAUSA300_RS06060	recG	2061	1762	1	1.05343	2.07546	8.50802	122.97	7.80932e-08	3.07024e-06	UP	5.51283
SAOUHSC_01196	SAUSA300_1121	A0A0H2XGC4	SAUSA300_RS06065	fapR	573	274	1	-1.62024	-3.07426	8.00175	105.45	1.86852e-07	5.70543e-06	DOWN	5.24371
SAOUHSC_01197	SAUSA300_1122	Q2FHK9	SAUSA300_RS06070	plsX	987	688	1.03509	-1.62819	-3.09125	9.4832	67.4567	2.17696e-06	3.49043e-05	DOWN	4.45712
SAOUHSC_01198	SAUSA300_1123	A0A0H2XJ76	SAUSA300_RS06075	fabD	927	628	1	-1.49686	-2.82227	9.27903	125.693	6.88987e-08	2.82485e-06	DOWN	5.549
SAOUHSC_01199	SAUSA300_1124	A0A0H2XJC9	SAUSA300_RS06080	fabG	735	436	1.04385	-1.09947	-2.14276	9.68074	50.1882	1.01885e-05	0.00010711	DOWN	3.97017
SAOUHSC_01201	SAUSA300_1125	Q2FHK6	SAUSA300_RS06090	acpP	234	11.1029	1	0	0	-2.91485	0	1	1	NC	0
SAOUHSC_01203	SAUSA300_1126	Q2FHK5	SAUSA300_RS06095	rnc	732	433	1	-1.39935	-2.63782	4.87769	16.791	0.00136024	0.00485104	DOWN	2.31417
SAOUHSC_01204	SAUSA300_1127	A0A0H2XG00	SAUSA300_RS06100	smc	3567	3268	1	-1.42031	-2.67644	8.144	30.3149	0.000116311	0.000649442	DOWN	3.18746
SAOUHSC_01205	SAUSA300_1128	A0A0H2XJ83	SAUSA300_RS06105	ftsY	1251	952	1	-1.63662	-3.10937	6.5512	19.5254	0.000759502	0.0029819	DOWN	2.52551
SAOUHSC_01206	SAUSA300_1129	Q2FHK2	SAUSA300_RS06110	-	333	41.392	1.00271	-0.172612	-1.1271	4.90683	0.127732	0.726754	0.912816	NC	0.0396169
SAOUHSC_01207	SAUSA300_1130	A0A0H2XH01	SAUSA300_RS06115	ffh	1368	1069	1.01069	-0.127815	-1.09264	9.89978	0.872137	0.368046	0.532859	NC	0.273388
SAOUHSC_01208	SAUSA300_1131	Q2FHK0	SAUSA300_RS06120	rpsP	276	17.6374	1.02868	-0.910143	-1.87923	8.20762	15.5833	0.00179297	0.00611871	NC	2.21334
SAOUHSC_01209	SAUSA300_1132	Q2FHJ9	SAUSA300_RS06125	rimM	504	205	1	-1.5528	-2.93385	5.64673	24.2479	0.000311244	0.00142923	DOWN	2.8449
SAOUHSC_01210	SAUSA300_1133	Q2FHJ8	SAUSA300_RS06130	trmD	738	439	1	-1.51525	-2.85849	7.31077	25.8078	0.000237973	0.00115369	DOWN	2.93791
SAOUHSC_01211	SAUSA300_1134	Q2FHJ7	SAUSA300_RS06135	rplS	351	54.8653	1	-1.35477	-2.55756	11.2049	29.3134	0.000135417	0.000731914	DOWN	3.13554
SAOUHSC_01213	SAUSA300_1135	A0A0H2XHP3	SAUSA300_RS06145	-	2607	2308	1.01685	-0.406782	-1.32573	7.13343	9.45329	0.00922863	0.0248696	NC	1.60433
SAOUHSC_01214	SAUSA300_1136	A0A0H2XK72	SAUSA300_RS06150	rbgA	885	586	1	-1.2649	-2.40311	5.94947	32.9532	7.92528e-05	0.000481897	DOWN	3.31705
SAOUHSC_01215	SAUSA300_1137	Q2FHJ4	SAUSA300_RS06155	rnhB	768	469	1.09339	-1.38443	-2.61069	5.50693	41.7003	2.57269e-05	0.000209762	DOWN	3.67827
SAOUHSC_01216	SAUSA300_1138	Q2FHJ3	SAUSA300_RS06160	sucC	1167	868	1	0.0107282	1.00746	8.78953	0.00205256	0.96458	1	NC	0
SAOUHSC_01218	SAUSA300_1139	A0A0H2XIE1	SAUSA300_RS06165	sucD	909	610	1	0.39383	1.31388	9.44566	3.16291	0.0996319	0.18365	NC	0.736008
SAOUHSC_01219	SAUSA300_1140	A0A0H2XJK7	SAUSA300_RS06170	lytN	1119	820	1	0.813688	1.7577	3.28837	4.76068	0.0488526	0.101673	NC	0.992795
SAOUHSC_01220	SAUSA300_1141	A0A0H2XEE6	SAUSA300_RS06175	fmhC	1245	946	1	0.201749	1.15009	5.75725	0.542249	0.475089	0.651772	NC	0.185904
SAOUHSC_01221	SAUSA300_1142	A0A0H2XFM6	SAUSA300_RS06180	dprA	873	574	1.03737	-1.11562	-2.16688	3.52529	27.883	0.000169396	0.000871265	DOWN	3.05985
SAOUHSC_01222	SAUSA300_1143	Q2FHI8	SAUSA300_RS06185	topA	2076	1777	1	-1.79464	-3.46928	9.35257	107.063	1.71523e-07	5.47416e-06	DOWN	5.26168
SAOUHSC_01223	SAUSA300_1144	Q2FHI7	SAUSA300_RS06190	gid	1308	1009	1	-1.41246	-2.6619	9.33599	63.1273	3.09716e-06	4.53513e-05	DOWN	4.34341
SAOUHSC_01224	SAUSA300_1145	Q2FHI6	SAUSA300_RS06195	xerC	897	598	1	-0.776373	-1.71282	7.6589	5.37944	0.0380123	0.0824605	NC	1.08375
SAOUHSC_01225	SAUSA300_1146	Q2FHI5	SAUSA300_RS06200	hslV	546	247	1.02711	-0.971782	-1.96126	6.65294	6.19711	0.0277579	0.063123	NC	1.19981
SAOUHSC_01226	SAUSA300_1147	Q2FHI4	SAUSA300_RS06205	hslU	1404	1105	1	-0.548988	-1.46306	9.56368	3.14145	0.100668	0.185084	NC	0.73263
SAOUHSC_01228	SAUSA300_1148	Q2FHI3	SAUSA300_RS06210	codY	774	475	1.0119	-0.299814	-1.23099	9.14858	1.09138	0.315939	0.473991	NC	0.32423
			SAUSA300_RS06215		93	4.71038	1	0	0	-2.91485	0	1	1	NC	0
SAOUHSC_01232	SAUSA300_1149	Q2FHI2	SAUSA300_RS06220	rpsB	768	469	1	-1.00768	-2.01067	12.3263	12.2157	0.00417081	0.012629	DOWN	1.89863
			SAUSA300_RS06225		114	5.14315	1	0	0	-2.91485	0	1	1	NC	0
SAOUHSC_01234	SAUSA300_1150	Q2FHI1	SAUSA300_RS06230	tsf	882	583	1	-0.654903	-1.57451	11.9518	15.931	0.00165376	0.00573223	NC	2.24168
SAOUHSC_01235	SAUSA300_1151	Q2FHI0	SAUSA300_RS06235	pyrH	723	424	1	-1.06622	-2.09394	8.85063	12.0971	0.00430645	0.0129827	DOWN	1.88664
SAOUHSC_01236	SAUSA300_1152	Q2FHH9	SAUSA300_RS06240	frr	555	256	1.11902	-0.729243	-1.65777	8.57107	8.00323	0.0146825	0.0369639	NC	1.43222
SAOUHSC_01237	SAUSA300_1153	A0A0H2XGF2	SAUSA300_RS06245	uppS	771	472	1.03392	-1.11554	-2.16675	7.97279	38.6877	3.70587e-05	0.000279591	DOWN	3.55348
SAOUHSC_01238	SAUSA300_1154	A0A0H2XHE5	SAUSA300_RS06250	cdsA	783	484	1	-1.11902	-2.172	8.55267	38.0111	4.03462e-05	0.000296906	DOWN	3.52738
SAOUHSC_01239	SAUSA300_1155	A0A0H2XJD2	SAUSA300_RS06255	rasP	1287	988	1	-0.790978	-1.73025	8.60269	9.37711	0.00944799	0.0253418	NC	1.59616
SAOUHSC_01240	SAUSA300_1156	Q2FHH5	SAUSA300_RS06260	proS	1704	1405	1.00308	-0.635749	-1.55374	10.043	10.1693	0.00743341	0.0206524	NC	1.68503
SAOUHSC_01241	SAUSA300_1157	Q2FHH4	SAUSA300_RS06265	polC	4311	4012	1	-0.552027	-1.46614	10.3466	25.6701	0.000243565	0.00117091	NC	2.93148
SAOUHSC_01242	SAUSA300_1158	Q2FHH3	SAUSA300_RS06270	rimP	468	169	1.00655	-1.05538	-2.07827	6.82023	36.9253	4.63573e-05	0.000330138	DOWN	3.4813
SAOUHSC_01243	SAUSA300_1159	A0A0H2XEX6	SAUSA300_RS06275	nusA	1176	877	1	-1.36787	-2.58088	8.83321	43.6963	2.04299e-05	0.000178802	DOWN	3.74763
SAOUHSC_01244	SAUSA300_1160	A0A0H2XH28	SAUSA300_RS06280	-	285	19.8693	1	-2.06634	-4.18824	1.41787	11.311	0.00534784	0.0155662	DOWN	1.80782
SAOUHSC_01245	SAUSA300_1161	A0A0H2XE67	SAUSA300_RS06285	rplGA	318	32.5326	1.02592	-0.997918	-1.99712	5.10141	12.4549	0.00391208	0.0119571	NC	1.92238
SAOUHSC_01246	SAUSA300_1162	Q2FHG9	SAUSA300_RS06290	infB	2118	1819	1.02492	-1.03979	-2.05592	10.7482	44.9665	1.77187e-05	0.000162469	DOWN	3.78923
SAOUHSC_01247	SAUSA300_1163	Q2FHG8	SAUSA300_RS06295	rbfA	351	54.8653	1	0.0909396	1.06506	8.05544	0.11613	0.738927	0.925675	NC	0.0335415
SAOUHSC_01248	SAUSA300_1164	Q2FHG7	SAUSA300_RS06300	truB	918	619	1.02289	-0.58143	-1.49633	7.23867	6.60054	0.023923	0.0561858	NC	1.25037
SAOUHSC_01249	SAUSA300_1165	A0A0H2XHC3	SAUSA300_RS06305	ribC	972	673	1	1.00963	2.01339	9.12571	38.0922	3.99348e-05	0.000295394	UP	3.5296
SAOUHSC_01250	SAUSA300_1166	Q2FHG5	SAUSA300_RS06310	rpsO	270	16.3573	1	-0.33254	-1.25923	3.29995	0.839725	0.376808	0.542131	NC	0.265896
SAOUHSC_01251	SAUSA300_1167	Q2FHG4	SAUSA300_RS06315	pnpA	2097	1798	1	-1.18695	-2.27671	10.3618	118.301	9.7391e-08	3.53813e-06	DOWN	5.45123
SAOUHSC_01252	SAUSA300_1168	Q2FHG3	SAUSA300_RS06320	rnjB	1674	1375	1	0.213646	1.15961	10.8535	5.25119	0.0400022	0.0857404	NC	1.06681
SAOUHSC_01253	SAUSA300_1169	A0A0H2XHM5	SAUSA300_RS06325	spoIIIE	2370	2071	1	-0.372607	-1.29469	9.69419	6.2911	0.0268032	0.0613774	NC	1.21199
SAOUHSC_01254	SAUSA300_1170	A0A0H2XG09	SAUSA300_RS06330	-	714	415	1	-0.683535	-1.60607	6.67687	10.9649	0.00589797	0.0169441	NC	1.77098
SAOUHSC_01255	SAUSA300_1171	A0A0H2XFU3	SAUSA300_RS06335	-	1266	967	1	-0.879565	-1.83982	8.0177	25.9561	0.000232115	0.00112719	NC	2.948
SAOUHSC_01256	SAUSA300_1172	A0A0H2XHJ8	SAUSA300_RS06340	-	1287	988	1	-0.706853	-1.63224	8.37268	25.7172	0.000241637	0.00116554	NC	2.93347
SAOUHSC_01257	SAUSA300_1173	A0A0H2XIB3	SAUSA300_RS06345	-	705	406	1.03426	-0.506806	-1.4209	7.5456	15.147	0.00198739	0.00664781	NC	2.17732
SAOUHSC_01258	SAUSA300_1174	A0A0H2XHV6	SAUSA300_RS06350	-	828	529	1	-0.204263	-1.1521	8.59121	2.04954	0.176767	0.29547	NC	0.529486
SAOUHSC_01259	SAUSA300_1175	A0A0H2XIU5	SAUSA300_RS06355	-	393	94.0931	1	0.132148	1.09592	6.76719	1.43598	0.253008	0.396361	NC	0.401909
SAOUHSC_01260	SAUSA300_1176	A0A0H2XHR7	SAUSA300_RS06360	pgsA	579	280	1	0.136309	1.09909	8.71068	0.977071	0.341663	0.502858	NC	0.298555
SAOUHSC_01261	SAUSA300_1177	A0A0H2XEJ4	SAUSA300_RS06365	cinA	1152	853	1	0.681892	1.60424	7.77368	10.2574	0.00724218	0.0201797	NC	1.69509
SAOUHSC_01262	SAUSA300_1178	A0A0H2XFW9	SAUSA300_RS06370	recA	1044	745	1	1.78928	3.45643	11.1471	97.892	2.83675e-07	7.14332e-06	UP	5.1461
SAOUHSC_01263	SAUSA300_1179	Q2FHF2	SAUSA300_RS06375	rny	1560	1261	1.00192	0.361571	1.28482	11.9618	3.40766	0.0886911	0.165826	NC	0.780347
SAOUHSC_01264	SAUSA300_1180	A0A0H2XH27	SAUSA300_RS06380	-	216	9.4826	1	0	0	-2.91485	0	1	1	NC	0
SAOUHSC_01265	SAUSA300_1181	A0A0H2XIG7	SAUSA300_RS06385	-	798	499	1	-1.12264	-2.17745	8.22425	46.8215	1.44741e-05	0.000137552	DOWN	3.86153
SAOUHSC_01266	SAUSA300_1182	A0A0H2XHA9	SAUSA300_RS06390	-	1761	1462	1	0.477859	1.39268	8.97821	5.4426	0.0370755	0.0808561	NC	1.09229
SAOUHSC_01267	SAUSA300_1183	A0A0H2XFW0	SAUSA300_RS06395	-	867	568	1.00642	0.904537	1.87194	8.89165	52.4605	8.12542e-06	9.07392e-05	NC	4.04221
SAOUHSC_01268	SAUSA300_1184	A0A0H2XG57	SAUSA300_RS06400	-	294	22.5458	1.03239	-0.430872	-1.34805	2.17163	3.19294	0.098204	0.181251	NC	0.741719
SAOUHSC_01269	SAUSA300_1185	Q2FHE6	SAUSA300_RS06405	miaB	1545	1246	1	-0.725327	-1.65328	8.76981	55.7315	5.94807e-06	7.32659e-05	NC	4.1351
SAOUHSC_01270	SAUSA300_1186	A0A0H2XGQ0	SAUSA300_RS06410	-	366	68.0394	1.00077	-0.562998	-1.47734	6.37258	23.9944	0.000325486	0.00147619	NC	2.83086
SAOUHSC_01271	SAUSA300_1187	A0A0H2XI19	SAUSA300_RS06415	-	492	193	1	-0.68131	-1.6036	7.3785	40.3218	3.03221e-05	0.000238423	NC	3.62265
SAOUHSC_01272	SAUSA300_1188	A0A0H2XFL8	SAUSA300_RS06420	mutS	2619	2320	1	-1.89291	-3.71384	7.9544	135.151	4.54218e-08	2.08494e-06	DOWN	5.68091
SAOUHSC_01273	SAUSA300_1189	Q2FHE2	SAUSA300_RS06425	mutL	2010	1711	1.02011	-1.52218	-2.87226	8.03799	96.1826	3.13016e-07	7.71868e-06	DOWN	5.11246
SAOUHSC_01274	SAUSA300_1190	A0A0H2XJE4	SAUSA300_RS06430	glpP	543	244	1	-1.06641	-2.09421	5.73193	52.9551	7.74323e-06	8.78382e-05	DOWN	4.05632
SAOUHSC_01275	SAUSA300_1191	A0A0H2XFG7	SAUSA300_RS06435	glpF	819	520	1.001	-1.20769	-2.30968	5.84951	15.7877	0.00170958	0.00589414	DOWN	2.22958
SAOUHSC_01276	SAUSA300_1192	Q2FHD9	SAUSA300_RS06440	glpK	1497	1198	1.02407	-0.801162	-1.7425	6.84929	4.87758	0.0465474	0.097869	NC	1.00935
SAOUHSC_01278	SAUSA300_1193	Q2FHD8	SAUSA300_RS06445	glpD	1674	1375	1	-1.45711	-2.74558	6.44187	38.9117	3.60392e-05	0.000273446	DOWN	3.56313
SAOUHSC_01279	SAUSA300_1194	A0A0H2XHD0	SAUSA300_RS06450	-	915	616	1.01453	-0.655347	-1.57499	5.77422	28.8901	0.000144571	0.000772663	NC	3.11201
SAOUHSC_01280	SAUSA300_1195	Q2FHD6	SAUSA300_RS06455	miaA	936	637	1	-0.34811	-1.27289	6.68019	6.57031	0.0241877	0.0566683	NC	1.24666
SAOUHSC_01281	SAUSA300_1196	A0A0H2XG06	SAUSA300_RS06460	hfq	234	11.1029	1	0	0	-2.91485	0	1	1	NC	0
SAOUHSC_01282	SAUSA300_1197	A0A0H2XEC3	SAUSA300_RS06465	bsaA	477	178	1	1.26913	2.41016	8.35878	19.0462	0.000837872	0.00324083	UP	2.48934
SAOUHSC_01283	SAUSA300_1198	A0A0H2XG39	SAUSA300_RS06470	hflX	1239	940	1.05027	-0.540181	-1.45415	6.78904	9.39824	0.00938653	0.0252649	NC	1.59748
SAOUHSC_01284	SAUSA300_1199	A0A0H2XHV8	SAUSA300_RS06475	-	1239	940	1	-0.33652	-1.26271	7.84688	5.97362	0.0301943	0.0678604	NC	1.16838
SAOUHSC_01285	SAUSA300_1200	A0A0H2XEP9	SAUSA300_RS06480	glnR	369	70.826	1.00185	-0.720026	-1.64721	7.42128	18.9172	0.000860538	0.00331509	NC	2.4795
SAOUHSC_01287	SAUSA300_1201	A0A0H2XHM8	SAUSA300_RS06485	glnA	1341	1042	1.03768	-0.820282	-1.76575	10.648	30.2827	0.000116874	0.00065132	NC	3.18621
			SAUSA300_RS06490		198	8.25538	1	0	0	-2.91485	0	1	1	NC	0
SAOUHSC_01289	SAUSA300_1202	A0A0H2XH54	SAUSA300_RS06495	-	213	9.25461	1	0	0	-2.91485	0	1	1	NC	0
SAOUHSC_01290	SAUSA300_1203	A0A0H2XJX2	SAUSA300_RS06500	-	207	8.82844	1	0	0	-2.91485	0	1	1	NC	0
			SAUSA300_RS06505		111	5.0761	1	0	0	-2.91485	0	1	1	NC	0
SAOUHSC_01292	SAUSA300_1204	A0A0H2XH89	SAUSA300_RS06510	-	186	7.59523	1	0	0	-2.91485	0	1	1	NC	0
SAOUHSC_01293	SAUSA300_1205	A0A0H2XIK3	SAUSA300_RS06515	-	105	4.9475	1	0	0	-2.91485	0	1	1	NC	0
SAOUHSC_01295	SAUSA300_1206	A0A0H2XGW0	SAUSA300_RS06525	-	252	13.2996	1	0	0	-2.91485	0	1	1	NC	0
SAOUHSC_01296	SAUSA300_1207	A0A0H2XFQ1	SAUSA300_RS06530	-	663	364	1	-0.577248	-1.492	3.03064	4.06228	0.0658622	0.129292	NC	0.888429
SAOUHSC_01297	SAUSA300_1208	A0A0H2XGR3	SAUSA300_RS06535	-	249	12.883	1	0	0	-2.91485	0	1	1	NC	0
			SAUSA300_RS06540		123	5.35623	1	0	0	-2.91485	0	1	1	NC	0
			SAUSA300_RS06555		138	5.75659	1	0	0	-2.91485	0	1	1	NC	0
SAOUHSC_01303	SAUSA300_1210	A0A0H2XEC6	SAUSA300_RS06565	-	349	53.2273	1	-0.487249	-1.40177	4.8781	4.16311	0.0630113	0.124948	NC	0.90327
SAOUHSC_01304	SAUSA300_1211	A0A0H2XHQ8	SAUSA300_RS06570	-	195	8.08005	1	0	0	-2.91485	0	1	1	NC	0
SAOUHSC_01305	SAUSA300_1212	A0A0H2XH46	SAUSA300_RS06575	-	351	54.8653	1.01836	-1.71481	-3.28254	4.52145	12.245	0.0041381	0.0125543	DOWN	1.90121
SAOUHSC_01306	SAUSA300_1213	A0A0H2XFX8	SAUSA300_RS06580	-	192	7.91184	1	0	0	-2.91485	0	1	1	NC	0
SAOUHSC_01307	SAUSA300_1214	A0A0H2XIC2	SAUSA300_RS06585	-	1026	727	1.01337	0.373822	1.29578	3.94869	2.52712	0.136854	0.239641	NC	0.620439
	SAUSA300_1215	A0A0H2XIX9	SAUSA300_RS06590	-	198	8.25538	1	0	0	-2.91485	0	1	1	NC	0
SAOUHSC_01310	SAUSA300_1216	A0A0H2XHS8	SAUSA300_RS06595	cls1	1482	1183	1	0.222276	1.16657	7.88138	2.2568	0.157853	0.269505	NC	0.569433
SAOUHSC_01311	SAUSA300_1217	A0A0H2XFS0	SAUSA300_RS06600	-	909	610	1	-1.43226	-2.69869	3.00579	15.216	0.00195507	0.00654732	DOWN	2.18394
SAOUHSC_01312	SAUSA300_1218	A0A0H2XJ06	SAUSA300_RS06605	-	732	433	1	-0.462796	-1.37821	3.10262	4.8284	0.047501	0.0996416	NC	1.00156
SAOUHSC_01313	SAUSA300_1219	A0A0H2XHD9	SAUSA300_RS06610	-	1092	793	1	0.0820383	1.05851	5.74564	0.206543	0.657278	0.843645	NC	0.0738405
SAOUHSC_01314	SAUSA300_1220	A0A0H2XGQ9	SAUSA300_RS06615	-	603	304	1	0.482051	1.39673	5.6651	9.22234	0.00991276	0.0264156	NC	1.57814
SAOUHSC_01315	SAUSA300_1221	A0A0H2XF87	SAUSA300_RS06620	-	189	7.75035	1	0	0	-2.91485	0	1	1	NC	0
SAOUHSC_01316	SAUSA300_1222	A0A0H2XGE3	SAUSA300_RS06625	nuc2	534	235	1	-1.2468	-2.37315	5.31313	11.9398	0.00449443	0.0134365	DOWN	1.87171
SAOUHSC_01317	SAUSA300_1223	A0A0H2XHQ5	SAUSA300_RS06630	-	855	556	1	0.914381	1.88476	8.91189	28.8342	0.000145832	0.000777949	NC	3.10905
SAOUHSC_01318	SAUSA300_1224	A0A0H2XGG4	SAUSA300_RS06635	-	576	277	1	0.201637	1.15	6.35952	0.546873	0.473252	0.650184	NC	0.186964
SAOUHSC_01319	SAUSA300_1225	A0A0H2XKG7	SAUSA300_RS06640	thrD	1383	1084	1.01568	-1.15235	-2.22276	7.5332	1.78974	0.204779	0.335071	NC	0.474863
SAOUHSC_01320	SAUSA300_1226	A0A0H2XHR4	SAUSA300_RS06645	hom	1281	982	1	-1.10621	-2.15279	8.35374	2.36934	0.148651	0.25608	NC	0.591625
SAOUHSC_01321	SAUSA300_1227	A0A0H2XH24	SAUSA300_RS06650	thrC	1062	763	1.07947	-1.00991	-2.01379	8.62684	1.75413	0.209054	0.340074	NC	0.468426
SAOUHSC_01322	SAUSA300_1228	Q2FHA3	SAUSA300_RS06655	thrB	915	616	1	-0.907311	-1.87555	8.35312	1.31483	0.272988	0.421904	NC	0.374787
SAOUHSC_01323	SAUSA300_1229	A0A0H2XJP7	SAUSA300_RS06660	-	804	505	1.03103	-0.181901	-1.13438	9.64387	0.429847	0.523943	0.706748	NC	0.150735
SAOUHSC_01324	SAUSA300_1230	A0A0H2XIS0	SAUSA300_RS06665	-	315	31.0194	1	-0.526053	-1.43998	6.88255	1.86694	0.195891	0.321813	NC	0.492396
			SAUSA300_RS06670		105	4.9475	1	0	0	-2.91485	0	1	1	NC	0
SAOUHSC_01326	SAUSA300_1231	A0A0H2XDZ6	SAUSA300_RS06675	-	1455	1156	1.03923	-0.607954	-1.5241	9.65018	3.88052	0.0714043	0.138373	NC	0.858949
SAOUHSC_01327	SAUSA300_1232	Q2FH99	SAUSA300_RS06680	katA	1518	1219	1	0.844037	1.79507	11.9484	8.03156	0.0145446	0.0366488	NC	1.43594
SAOUHSC_01328	SAUSA300_1233	Q2FH98	SAUSA300_RS06685	rpmG2	150	6.12538	1	0	0	-2.91485	0	1	1	NC	0
SAOUHSC_01329	SAUSA300_1234	Q2FH97	SAUSA300_RS06690	rpsN2	270	16.3573	1	-0.293004	-1.22519	4.11807	0.883455	0.365058	0.529685	NC	0.275982
SAOUHSC_01330	SAUSA300_1235	Q2FH96	SAUSA300_RS06695	guaC	978	679	1	-3.15578	-8.91217	6.26527	35.2228	5.80084e-05	0.000386274	DOWN	3.4131
SAOUHSC_01332	SAUSA300_1236	A0A0H2XEI1	SAUSA300_RS06705	-	1017	718	1	-0.760877	-1.69452	8.32479	19.4623	0.000769314	0.00300902	NC	2.52157
SAOUHSC_01333	SAUSA300_1237	Q2FH94	SAUSA300_RS06710	lexA	624	325	1.0189	1.94951	3.86244	9.41879	37.4884	4.31191e-05	0.000312505	UP	3.50514
			SAUSA300_RS06715		234	11.1029	1	0	0	-2.91485	0	1	1	NC	0
SAOUHSC_01336	SAUSA300_1238	A0A0H2XG55	SAUSA300_RS06720	-	240	11.7596	1	0	0	-2.91485	0	1	1	NC	0
SAOUHSC_01337	SAUSA300_1239	A0A0H2XIH6	SAUSA300_RS06725	tkt	1989	1690	1	0.154421	1.11297	12.1465	2.01078	0.18062	0.300684	NC	0.521889
SAOUHSC_01338	SAUSA300_1240	A0A0H2XFT2	SAUSA300_RS06730	-	243	12.1143	1	0	0	-2.91485	0	1	1	NC	0
			SAUSA300_RS06735		99	4.82576	1	0	0	-2.91485	0	1	1	NC	0
SAOUHSC_01340	SAUSA300_1241	A0A0H2XE35	SAUSA300_RS06740	-	468	169	1	0.465465	1.38076	7.84217	3.81582	0.0735117	0.141882	NC	0.848073
SAOUHSC_01341	SAUSA300_1242	Q2FH89	SAUSA300_RS06745	sbcD	1122	823	1.0312	0.177757	1.13112	6.06396	0.386894	0.54511	0.728336	NC	0.137668
SAOUHSC_01343	SAUSA300_1243	Q2FH88	SAUSA300_RS06750	sbcC	3030	2731	1.03182	0.745876	1.67699	8.79029	8.452	0.012666	0.0326608	NC	1.48597
	SAUSA300_1244	Q2FH87	SAUSA300_RS06755	mscL	363	65.296	1.02979	-0.348901	-1.27359	9.01507	1.49572	0.243878	0.385424	NC	0.414062
SAOUHSC_01346	SAUSA300_1245	A0A0H2XHV2	SAUSA300_RS06760	opuD1	1647	1348	1	-1.04744	-2.06685	11.1231	30.8616	0.000107212	0.000606902	DOWN	3.21688
SAOUHSC_01347	SAUSA300_1246	A0A0H2XKH5	SAUSA300_RS06765	citB	2706	2407	1.0168	2.03538	4.09932	11.3751	139.024	3.85931e-08	1.92107e-06	UP	5.71646
SAOUHSC_01348	SAUSA300_1247	A0A0H2XFE3	SAUSA300_RS06770	-	468	169	1	0.693787	1.61752	7.36729	16.8449	0.00134395	0.0048034	NC	2.31845
SAOUHSC_01349	SAUSA300_1248	Q2FH83	SAUSA300_RS06775	-	297	23.5517	1	-0.500695	-1.4149	4.22119	4.33057	0.0585971	0.117769	NC	0.92897
SAOUHSC_01350	SAUSA300_1249	Q2FH82	SAUSA300_RS06780	plsY	609	310	1	-0.689121	-1.6123	8.57221	19.0964	0.000829235	0.00321175	NC	2.49326
SAOUHSC_01351	SAUSA300_1250	A0A0H2XFT3	SAUSA300_RS06785	parE	1992	1693	1.00019	-0.776536	-1.71301	9.17749	28.6687	0.000149644	0.000789484	NC	3.10266
SAOUHSC_01352	SAUSA300_1251	A0A0H2XDR6	SAUSA300_RS06790	parC	2403	2104	1	-0.716075	-1.64271	9.95738	51.8662	8.61396e-06	9.45477e-05	NC	4.02435
SAOUHSC_01354	SAUSA300_1252	A0A0H2XIN9	SAUSA300_RS06800	alsT	1461	1162	1	-0.890858	-1.85428	9.98487	27.4968	0.000180206	0.000912412	NC	3.03981
SAOUHSC_01356	SAUSA300_1253	Q2FH78	SAUSA300_RS06805	glcT	852	553	1	0.398935	1.31853	6.74554	4.69781	0.0501486	0.103843	NC	0.983623
			SAUSA300_RS06810		168	6.78053	1	0	0	-2.91485	0	1	1	NC	0
SAOUHSC_01358	SAUSA300_1254	A0A0H2XFZ5	SAUSA300_RS06815	cozEb	1209	910	1.05927	0.554666	1.46883	9.47371	16.7436	0.00137475	0.00488389	NC	2.31123
SAOUHSC_01359	SAUSA300_1255	A0A0H2XI50	SAUSA300_RS06820	mprF	2523	2224	1	-0.842402	-1.79303	9.47138	53.6625	7.23224e-06	8.30261e-05	NC	4.08079
SAOUHSC_01360	SAUSA300_1256	A0A0H2XEQ6	SAUSA300_RS06825	msrA2	510	211	1.00575	0.622643	1.53969	6.70715	18.025	0.00103849	0.00385572	NC	2.41389
SAOUHSC_01361	SAUSA300_1257	A0A0H2XFY1	SAUSA300_RS06830	msrR	984	685	1	-1.23709	-2.35723	9.04792	42.9891	2.21472e-05	0.000190878	DOWN	3.71924
SAOUHSC_01362	SAUSA300_1258	A0A0H2XGH6	SAUSA300_RS06835	dmpI	186	7.59523	1	0	0	-2.91485	0	1	1	NC	0
SAOUHSC_01363	SAUSA300_1259	A0A0H2XF33	SAUSA300_RS06840	umuC	1263	964	1	2.27563	4.84208	8.16152	34.6969	6.22715e-05	0.000401616	UP	3.39619
SAOUHSC_01364	SAUSA300_1260	Q2FH71	SAUSA300_RS06845	tyrA	1092	793	1	0.233727	1.17587	8.44964	0.752262	0.402097	0.569324	NC	0.244641
SAOUHSC_01365	SAUSA300_1261	A0A0H2XI69	SAUSA300_RS06850	-	1032	733	1	0.394264	1.31427	8.89702	7.59828	0.0168326	0.0416462	NC	1.38042
SAOUHSC_01366	SAUSA300_1262	A0A0H2XI84	SAUSA300_RS06855	trpE	1407	1108	1	-0.868026	-1.82516	4.35341	3.48023	0.0857325	0.161029	NC	0.793096
SAOUHSC_01367	SAUSA300_1263	A0A0H2XEI7	SAUSA300_RS06860	trpG	567	268	1	-1.69117	-3.22918	2.049	5.78541	0.0324444	0.072015	DOWN	1.14258
SAOUHSC_01368	SAUSA300_1264	Q2FH67	SAUSA300_RS06865	trpD	999	700	1	-1.46565	-2.76188	3.6854	6.40666	0.025682	0.0594415	DOWN	1.22591
SAOUHSC_01369	SAUSA300_1265	Q2FH66	SAUSA300_RS06870	trpC	783	484	1	-1.17673	-2.26064	2.64815	1.0708	0.32036	0.479122	NC	0.319554
SAOUHSC_01370	SAUSA300_1266	Q2FH65	SAUSA300_RS06875	trpF	633	334	1.03898	-1.07398	-2.10524	2.03903	1.20347	0.293304	0.444904	NC	0.351734
SAOUHSC_01371	SAUSA300_1267	Q2FH64	SAUSA300_RS06880	trpB	1215	916	1.11152	-0.880064	-1.84046	3.83447	1.22173	0.289833	0.441519	NC	0.355051
SAOUHSC_01372	SAUSA300_1268	Q2FH63	SAUSA300_RS06885	trpA	729	430	1	0.123151	1.08911	5.05633	0.200645	0.661862	0.847632	NC	0.0717925
SAOUHSC_01373	SAUSA300_1269	A0A0H2XGV7	SAUSA300_RS06890	femA	1263	964	1	0.326562	1.25402	9.81372	8.12554	0.0140978	0.0356481	NC	1.44796
SAOUHSC_01374	SAUSA300_1270	A0A0H2XHG6	SAUSA300_RS06895	femB	1260	961	1.05221	0.26924	1.20517	10.1818	4.83717	0.0473292	0.0993671	NC	1.00276
SAOUHSC_01375	SAUSA300_1271	A0A0H2XIP8	SAUSA300_RS06900	-	768	469	1.00992	-0.355665	-1.27957	6.82494	4.42399	0.0562959	0.114103	NC	0.942705
SAOUHSC_01376	SAUSA300_1272	A0A0H2XEL6	SAUSA300_RS06905	-	474	175	1.00689	0.780438	1.71765	6.27535	8.64048	0.0119173	0.0310434	NC	1.50803
SAOUHSC_01377	SAUSA300_1273	Q2FH58	SAUSA300_RS06910	opp-2F	702	403	1	-0.181973	-1.13443	5.54104	0.536636	0.477337	0.653917	NC	0.184477
SAOUHSC_01378	SAUSA300_1274	Q2FH57	SAUSA300_RS06915	opp-2D	774	475	1.0253	-0.893991	-1.85831	4.64321	5.06054	0.0431946	0.0914896	NC	1.03863
SAOUHSC_01379	SAUSA300_1275	Q2FH56	SAUSA300_RS06920	opp-2C	831	532	1	-0.941995	-1.92118	4.67563	4.78505	0.0483609	0.100942	NC	0.995927
SAOUHSC_01380	SAUSA300_1276	Q2FH55	SAUSA300_RS06925	opp-2B	987	688	1	-0.97689	-1.96822	4.77356	5.25809	0.0398921	0.0855683	NC	1.06769
			SAUSA300_RS06930		186	7.59523	1	0	0	-2.91485	0	1	1	NC	0
SAOUHSC_01382	SAUSA300_1277	A0A0H2XEU8	SAUSA300_RS06935	-	345	50.0508	1.0336	0.694297	1.6181	6.13167	7.38819	0.0180932	0.0442689	NC	1.3539
SAOUHSC_01383	SAUSA300_1278	A0A0H2XIY5	SAUSA300_RS06940	-	1815	1516	1.03358	0.927306	1.90172	10.1075	36.0531	5.19471e-05	0.000357526	NC	3.44669
SAOUHSC_01384	SAUSA300_1279	A0A0H2XIK6	SAUSA300_RS06945	phoU	642	343	1	-0.392843	-1.31298	3.74918	8.36609	0.0130255	0.0334078	NC	1.47615
SAOUHSC_01385	SAUSA300_1280	Q2FH51	SAUSA300_RS06950	pstB	852	553	1	-0.417097	-1.33524	2.99408	5.34847	0.0384818	0.0833531	NC	1.07908
SAOUHSC_01386	SAUSA300_1281	A0A0H2XHC1	SAUSA300_RS06955	pstA	918	619	1.06035	-1.16559	-2.24325	1.9689	13.9778	0.00264241	0.00847344	DOWN	2.07194
SAOUHSC_01387	SAUSA300_1282	A0A0H2XFU1	SAUSA300_RS06960	pstC	927	628	1	-0.945902	-1.92639	1.67764	5.88159	0.0312707	0.0698963	NC	1.15555
SAOUHSC_01389	SAUSA300_1283	Q2FH48	SAUSA300_RS06965	pstS	984	685	1	-1.70997	-3.27154	1.86997	9.03855	0.0104999	0.027774	DOWN	1.55636
SAOUHSC_01391	SAUSA300_1284	Q2FH47	SAUSA300_RS06980	cvfB	903	604	1	-0.0797387	-1.05683	9.38439	0.203808	0.659394	0.845603	NC	0.0728333
SAOUHSC_01392	SAUSA300_1285	A0A0H2XGG6	SAUSA300_RS06985	-	1602	1303	1	-1.40035	-2.63966	9.45865	156.936	1.91146e-08	1.11957e-06	DOWN	5.95095
SAOUHSC_01394	SAUSA300_1286	A0A0H2XGI1	SAUSA300_RS06990	lysC	1206	907	1	-1.37782	-2.59876	6.10046	1.52366	0.239759	0.38038	NC	0.419782
SAOUHSC_01395	SAUSA300_1287	A0A0H2XJP5	SAUSA300_RS06995	asd	990	691	1.02722	-1.4594	-2.74995	6.93682	1.36062	0.265193	0.411407	NC	0.385728
SAOUHSC_01396	SAUSA300_1288	Q2FH43	SAUSA300_RS07000	dapA	888	589	1	-1.60637	-3.04485	6.52735	1.75548	0.208889	0.340074	NC	0.468426
SAOUHSC_01397	SAUSA300_1289	Q2FH42	SAUSA300_RS07005	dapB	723	424	1	-1.44858	-2.72938	6.42591	1.52418	0.239683	0.38038	NC	0.419782
SAOUHSC_01398	SAUSA300_1290	Q2FH41	SAUSA300_RS07010	dapD	720	421	1.02931	-1.14332	-2.20889	6.99853	1.05807	0.323142	0.482276	NC	0.316704
SAOUHSC_01399	SAUSA300_1291	Q2FH40	SAUSA300_RS07015	dapI	1152	853	1	-1.98669	-3.96327	6.33943	4.35679	0.0579401	0.117154	NC	0.931244
SAOUHSC_01400	SAUSA300_1292	A0A0H2XI95	SAUSA300_RS07020	alr2	1086	787	1.04027	-1.65554	-3.15041	6.62697	3.27804	0.0942918	0.175498	NC	0.755728
SAOUHSC_01401	SAUSA300_1293	A0A0H2XFD9	SAUSA300_RS07025	lysA	1266	967	1.0685	-0.167338	-1.12298	9.14324	0.281834	0.604802	0.787602	NC	0.103693
SAOUHSC_01402	SAUSA300_1294	Q2FH37	SAUSA300_RS07030	msa	402	103.035	1	0.370372	1.29269	0.642432	0.410312	0.533373	0.716322	NC	0.144892
SAOUHSC_01403	SAUSA300_1295	Q2FH36	SAUSA300_RS07035	cspA	201	8.43826	1	0	0	-2.91485	0	1	1	NC	0
SAOUHSC_01405	SAUSA300_1296	A0A0H2XGX9	SAUSA300_RS07045	-	309	28.2352	1	1.35552	2.55889	4.37666	15.9106	0.00166157	0.00575236	UP	2.24015
SAOUHSC_01406	SAUSA300_1297	Q2FH34	SAUSA300_RS07050	acyP	270	16.3573	1.0058	0.998112	1.99738	2.69466	7.94277	0.0149821	0.0376519	NC	1.42421
SAOUHSC_01407	SAUSA300_1298	A0A0H2XH84	SAUSA300_RS07055	xpaC	630	331	1	0.976698	1.96796	7.84969	32.4355	8.52911e-05	0.000512103	NC	3.29064
SAOUHSC_01408	SAUSA300_1299	Q2FH32	SAUSA300_RS07060	-	1137	838	1.02994	1.07137	2.10142	9.56175	43.8732	2.00248e-05	0.000176835	UP	3.75243
SAOUHSC_01411	SAUSA300_1300	Q2FH31	SAUSA300_RS07075	brnQ3	1344	1045	1.0745	-1.42072	-2.67719	8.478	97.8878	2.83742e-07	7.14332e-06	DOWN	5.1461
SAOUHSC_01412	SAUSA300_1301	A0A0H2XEZ0	SAUSA300_RS07080	-	1887	1588	1.04204	0.062517	1.04429	8.26329	0.371063	0.553331	0.737261	NC	0.132378
SAOUHSC_01413	SAUSA300_1302	Q2FH29	SAUSA300_RS07085	-	792	493	1	0.21448	1.16029	6.81377	2.57918	0.13322	0.234135	NC	0.630534
SAOUHSC_01414	SAUSA300_1303	A0A0H2XH03	SAUSA300_RS07090	-	204	8.62912	1	0	0	-2.91485	0	1	1	NC	0
SAOUHSC_01415	SAUSA300_1304	A0A0H2XH40	SAUSA300_RS07095	-	810	511	1.00716	0.814729	1.75897	8.48706	19.4946	0.00076428	0.00299656	NC	2.52338
SAOUHSC_01416	SAUSA300_1305	Q2FH26	SAUSA300_RS07100	sucB	1269	970	1	0.340086	1.26583	8.49409	0.985181	0.339741	0.500542	NC	0.30056
SAOUHSC_01418	SAUSA300_1306	Q2FH25	SAUSA300_RS07105	sucA	2799	2500	1	0.316105	1.24497	9.12886	0.49623	0.494072	0.673817	NC	0.171458
SAOUHSC_01419	SAUSA300_1307	Q2FH24	SAUSA300_RS07110	arlS	1356	1057	1	-0.482324	-1.39699	7.68559	2.13283	0.168838	0.285039	NC	0.545096
SAOUHSC_01420	SAUSA300_1308	Q2FH23	SAUSA300_RS07115	arlR	660	361	1	-0.600859	-1.51662	6.09235	2.62627	0.130036	0.229523	NC	0.639174
			SAUSA300_RS07120		132	5.58907	1	0	0	-2.91485	0	1	1	NC	0
			SAUSA300_RS07125		201	8.43826	1	0	0	-2.91485	0	1	1	NC	0
	SAUSA300_1309	A0A0H2XID3	SAUSA300_RS07130	-	486	187	6.12257	1.1646	2.24172	3.05515	18.2126	0.000997785	0.0037287	UP	2.42844
SAOUHSC_01423	SAUSA300_1310	A0A0H2XHB7	SAUSA300_RS07135	pgpB	615	316	1.03085	-0.832352	-1.78059	7.10147	24.5925	0.00029303	0.00136499	NC	2.86487
SAOUHSC_01424	SAUSA300_1311	Q2FH20	SAUSA300_RS07140	murG	1071	772	1.02598	-1.22006	-2.32957	7.53005	67.3139	2.20173e-06	3.51054e-05	DOWN	4.45463
SAOUHSC_01425	SAUSA300_1312	A0A0H2XFM8	SAUSA300_RS07145	-	510	211	1.03502	-1.26389	-2.40142	5.15132	72.0807	1.52525e-06	2.60563e-05	DOWN	4.58409
SAOUHSC_01427	SAUSA300_1313	A0A0H2XGW3	SAUSA300_RS07150	ctpA	1491	1192	1	0.252862	1.19157	9.20744	3.19674	0.0980252	0.181154	NC	0.741952
SAOUHSC_01429	SAUSA300_1314	Q2FH17	SAUSA300_RS07160	-	222	9.97161	1	0	0	-2.91485	0	1	1	NC	0
SAOUHSC_01430	SAUSA300_1315	A0A0H2XJ98	SAUSA300_RS07165	crr	501	202	1	1.05606	2.07925	9.21209	14.7055	0.00220962	0.00728085	UP	2.13782
SAOUHSC_01431	SAUSA300_1316	Q2FH15	SAUSA300_RS07170	msrB	429	130.001	1	1.29889	2.4604	8.63474	42.19	2.42927e-05	0.000200855	UP	3.69712
SAOUHSC_01432	SAUSA300_1317	A0A0H2XGS1	SAUSA300_RS07175	msrA1	534	235	1.03974	1.38475	2.61127	9.35536	42.8255	2.25679e-05	0.000193343	UP	3.71367
SAOUHSC_01433	SAUSA300_1318	A0A0H2XI23	SAUSA300_RS07180	fakB2	840	541	1.04056	-0.532493	-1.44643	7.59322	11.8308	0.00463017	0.0138004	NC	1.86011
SAOUHSC_01434	SAUSA300_1319	A0A0H2XHU9	SAUSA300_RS07185	dfrA	480	181	1	-0.477353	-1.39219	6.14969	8.28788	0.0133633	0.0339938	NC	1.4686
SAOUHSC_01435	SAUSA300_1320	Q2FH11	SAUSA300_RS07190	thyA	957	658	1.06455	-0.423993	-1.34164	7.29709	12.2497	0.00413284	0.0125516	NC	1.9013
SAOUHSC_01436	SAUSA300_1321	Q2FH10	SAUSA300_RS07195	-	438	139	1	0.837333	1.78674	7.00713	50.6582	9.71612e-06	0.000102519	NC	3.98919
SAOUHSC_01437	SAUSA300_1322	Q2FH09	SAUSA300_RS07200	cvfC	1125	826	1.02872	0.596688	1.51224	8.58468	38.6752	3.71164e-05	0.000279591	NC	3.55348
SAOUHSC_01438	SAUSA300_1323	A0A0H2XIM7	SAUSA300_RS07205	-	252	13.2996	1	0	0	-2.91485	0	1	1	NC	0
			SAUSA300_RS07210		195	8.08005	1	0	0	-2.91485	0	1	1	NC	0
SAOUHSC_01440	SAUSA300_1324	A0A0H2XER0	SAUSA300_RS07215	-	705	406	1	-0.848829	-1.80104	6.44902	14.8435	0.00213721	0.00706657	NC	2.15079
SAOUHSC_01443	SAUSA300_1326	A0A0H2XHF9	SAUSA300_RS07230	rnhA	402	103.035	1.09627	1.35573	2.55926	5.17889	28.7714	0.000147266	0.000782236	UP	3.10666
SAOUHSC_01447	SAUSA300_1327	Q2FH04	SAUSA300_RS07235	ebh	31266	30967	1.00539	-0.436492	-1.35331	8.95181	1.27548	0.27994	0.428282	NC	0.36827
SAOUHSC_01448	SAUSA300_1328	Q2FH03	SAUSA300_RS07240	norB	1392	1093	1.01815	-0.740866	-1.67118	4.44981	23.3981	0.000362079	0.00160862	NC	2.79355
SAOUHSC_01450	SAUSA300_1329	A0A0H2XHD1	SAUSA300_RS07245	-	1323	1024	1	-0.618868	-1.53567	4.18303	5.59623	0.0349092	0.076656	NC	1.11545
SAOUHSC_01451	SAUSA300_1330	Q2FH01	SAUSA300_RS07250	ilvA1	1041	742	1	-1.15601	-2.2284	3.23895	5.78228	0.0324834	0.0720459	DOWN	1.14239
SAOUHSC_01452	SAUSA300_1331	Q2FH00	SAUSA300_RS07255	ald1	1119	820	1.04511	-1.64402	-3.12535	3.25467	6.25057	0.02721	0.062077	DOWN	1.20707
SAOUHSC_01454	SAUSA300_1332	A0A0H2XGQ5	SAUSA300_RS07260	-	879	580	1.03227	-0.649522	-1.56865	7.80799	32.9683	7.90836e-05	0.00048189	NC	3.31705
SAOUHSC_01455	SAUSA300_1333	A0A0H2XKF4	SAUSA300_RS07265	dynA	3441	3142	1	-0.591876	-1.5072	9.54942	18.5809	0.000923098	0.00349978	NC	2.45596
SAOUHSC_01456	SAUSA300_1334	A0A0H2XFR3	SAUSA300_RS07270	-	1341	1042	1	-2.35216	-5.10589	5.31953	112.565	1.29183e-07	4.41376e-06	DOWN	5.35519
SAOUHSC_01459	SAUSA300_1335	A0A0H2XFD4	SAUSA300_RS07280	-	333	41.392	1.03814	-1.00817	-2.01136	5.08919	8.89188	0.0109979	0.0290109	DOWN	1.53744
SAOUHSC_01460	SAUSA300_1336	A0A0H2XGS0	SAUSA300_RS07285	-	1146	847	1.0131	-0.999363	-1.99912	7.93629	27.635	0.000176248	0.000895277	NC	3.04804
SAOUHSC_01462	SAUSA300_1337	Q2FGZ4	SAUSA300_RS07290	gpsB	345	50.0508	1	-0.223496	-1.16756	6.21366	1.00336	0.335488	0.496059	NC	0.304466
SAOUHSC_01463	SAUSA300_1338	Q2FGZ3	SAUSA300_RS07295	-	564	265	1.01233	0.618074	1.53482	8.0094	24.1238	0.000318121	0.00145383	NC	2.83749
SAOUHSC_01464	SAUSA300_1339	A0A0H2XHN4	SAUSA300_RS07300	-	351	54.8653	1.02541	0.845389	1.79675	5.70914	4.21419	0.0616238	0.122905	NC	0.910431
			SAUSA300_RS07305		180	7.30274	1	0	0	-2.91485	0	1	1	NC	0
SAOUHSC_01466	SAUSA300_1340	Q2FGZ1	SAUSA300_RS07310	recU	678	379	1.00684	-1.04712	-2.0664	9.10599	15.4268	0.00186005	0.00630264	DOWN	2.20048
SAOUHSC_01467	SAUSA300_1341	A0A0H2XI32	SAUSA300_RS07315	pbp2	2184	1885	1.04212	-0.666746	-1.58749	11.999	20.842	0.000584452	0.00236918	NC	2.6254
SAOUHSC_01468	SAUSA300_1342	A0A0H2XE88	SAUSA300_RS07320	-	342	47.76	1	1.61242	3.05764	6.4678	34.8255	6.11963e-05	0.000398261	UP	3.39983
SAOUHSC_01469	SAUSA300_1343	A0A0H2XF32	SAUSA300_RS07325	nth	660	361	1.01957	1.53159	2.89104	8.30041	51.3147	9.0981e-06	9.85341e-05	UP	4.00641
SAOUHSC_01470	SAUSA300_1344	A0A0H2XFM1	SAUSA300_RS07330	dnaD	687	388	1.07561	1.63611	3.10826	7.67266	33.565	7.27458e-05	0.000450141	UP	3.34665
SAOUHSC_01471	SAUSA300_1345	Q2FGY6	SAUSA300_RS07335	asnC	1293	994	1.00734	-0.232604	-1.17495	10.2225	6.33992	0.0263227	0.0605822	NC	1.21765
SAOUHSC_01472	SAUSA300_1346	Q2FGY5	SAUSA300_RS07340	dinG	2694	2395	1	0.655017	1.57463	10.3065	20.8243	0.000586473	0.00237402	NC	2.62452
SAOUHSC_01473	SAUSA300_1347	A0A0H2XG87	SAUSA300_RS07345	birA	972	673	1	0.483815	1.39844	7.90657	14.5858	0.0022748	0.00747843	NC	2.12619
SAOUHSC_01474	SAUSA300_1348	A0A0H2XI79	SAUSA300_RS07350	papS	1203	904	1.03432	-0.220348	-1.16501	7.43235	1.99866	0.181846	0.302374	NC	0.519456
SAOUHSC_01475	SAUSA300_1349	A0A0H2XIE0	SAUSA300_RS07355	bshA	1143	844	1	-0.1388	-1.10099	7.39557	0.595153	0.454764	0.62991	NC	0.200722
SAOUHSC_01476	SAUSA300_1350	A0A0H2XE84	SAUSA300_RS07360	-	318	32.5326	1.05572	-0.253098	-1.19176	2.36001	0.346864	0.566381	0.749084	NC	0.125469
SAOUHSC_01477	SAUSA300_1351	A0A0H2XI83	SAUSA300_RS07365	-	681	382	1.04499	0.827359	1.77443	12.2188	3.54128	0.0833356	0.157247	NC	0.803417
SAOUHSC_01478	SAUSA300_1352	A0A0H2XJC4	SAUSA300_RS07370	-	588	289	1	-0.597397	-1.51298	6.86255	3.68826	0.0778912	0.149131	NC	0.826431
SAOUHSC_01479	SAUSA300_1353	Q2FGX8	SAUSA300_RS07375	-	576	277	1.0408	-0.55542	-1.4696	6.22186	5.4307	0.0372498	0.0811131	NC	1.09091
SAOUHSC_01480	SAUSA300_1354	A0A0H2XHL1	SAUSA300_RS07380	-	1245	946	1	-0.0787469	-1.0561	8.85408	0.886506	0.364259	0.528793	NC	0.276714
SAOUHSC_01481	SAUSA300_1355	Q2FGX6	SAUSA300_RS07385	aroA	1299	1000	1	-0.39252	-1.31268	8.01296	6.64411	0.0235475	0.0553945	NC	1.25653
SAOUHSC_01482	SAUSA300_1356	Q2FGX5	SAUSA300_RS07390	aroB	1065	766	1.06378	-1.09266	-2.13267	6.58709	16.5488	0.00143629	0.00504549	DOWN	2.2971
SAOUHSC_01483	SAUSA300_1357	Q2FGX4	SAUSA300_RS07395	aroC	1167	868	1.01223	-1.07754	-2.11044	6.74087	19.6018	0.000747804	0.00295213	DOWN	2.52986
			SAUSA300_RS07400		201	8.43826	1	0	0	-2.91485	0	1	1	NC	0
SAOUHSC_01485	SAUSA300_1358	Q2FGX3	SAUSA300_RS07405	ndk	450	151	1	-0.80215	-1.7437	7.15351	17.6264	0.00113164	0.0041426	NC	2.38273
SAOUHSC_01486	SAUSA300_1359	A0A0H2XFM2	SAUSA300_RS07410	hepT	960	661	1	-0.146601	-1.10696	8.36024	0.832458	0.378816	0.543273	NC	0.264982
SAOUHSC_01487	SAUSA300_1360	A0A0H2XII1	SAUSA300_RS07415	ubiE	726	427	1	-0.170926	-1.12578	7.6826	0.87133	0.368261	0.532859	NC	0.273388
SAOUHSC_01488	SAUSA300_1361	A0A0H2XI67	SAUSA300_RS07420	-	573	274	1	-0.580703	-1.49558	6.04156	7.34589	0.0183602	0.044717	NC	1.34953
SAOUHSC_01490	SAUSA300_1362	A0A0H2XF50	SAUSA300_RS07430	hup	273	16.9784	1.00195	-1.54942	-2.927	-1.0202	4.82695	0.0475294	0.0996416	DOWN	1.00156
SAOUHSC_01491	SAUSA300_1363	Q2FGW8	SAUSA300_RS07435	gpsA	999	700	1.02352	-1.24273	-2.36645	8.88715	160.357	1.6857e-08	1.02935e-06	DOWN	5.98744
SAOUHSC_01492	SAUSA300_1364	Q2FGW7	SAUSA300_RS07440	engA	1311	1012	1.01987	-1.18313	-2.2707	9.36094	116.629	1.05612e-07	3.69641e-06	DOWN	5.43222
SAOUHSC_01493	SAUSA300_1365	A0A0H2XIC6	SAUSA300_RS07445	rpsA	1176	877	1.0127	1.26482	2.40296	11.8519	40.6476	2.91554e-05	0.000230512	UP	3.63731
			SAUSA300_RS07450		192	7.91184	1	0	0	-2.91485	0	1	1	NC	0
SAOUHSC_01495	SAUSA300_1366	A0A0H2XGF1	SAUSA300_RS07460	-	117	5.21213	1	0	0	-2.91485	0	1	1	NC	0
SAOUHSC_01496	SAUSA300_1367	A0A0H2XGA5	SAUSA300_RS07465	cmk	660	361	1	0.100907	1.07245	8.1428	0.236913	0.634864	0.818535	NC	0.0869627
SAOUHSC_01497	SAUSA300_1368	A0A0H2XID0	SAUSA300_RS07470	ansA	969	670	1	-0.273275	-1.20855	7.77754	4.65548	0.0510445	0.105459	NC	0.976917
SAOUHSC_01499	SAUSA300_1369	A0A0H2XJR2	SAUSA300_RS07475	-	987	688	1.02059	0.947973	1.92916	8.21857	6.15293	0.0282205	0.0639249	NC	1.19433
			SAUSA300_RS07480		117	5.21213	1	0	0	-2.91485	0	1	1	NC	0
SAOUHSC_01501	SAUSA300_1370	Q2FGW1	SAUSA300_RS07485	ebpS	1461	1162	1	1.07752	2.1104	10.782	72.7378	1.45237e-06	2.55725e-05	UP	4.59223
SAOUHSC_01502	SAUSA300_1371	A0A0H2XG04	SAUSA300_RS07490	recQ2	1380	1081	1	0.103896	1.07467	7.20244	0.83686	0.377598	0.542396	NC	0.265684
SAOUHSC_01503	SAUSA300_1372	A0A0H2XEG3	SAUSA300_RS07495	-	954	655	1	-0.522601	-1.43654	7.22341	2.93433	0.111377	0.201292	NC	0.696173
SAOUHSC_01504	SAUSA300_1373	A0A0H2XJ27	SAUSA300_RS07500	fer	249	12.883	1	0	0	-2.91485	0	1	1	NC	0
SAOUHSC_01505	SAUSA300_1374	A0A0H2XHG4	SAUSA300_RS07505	ribU	546	247	1	0.779978	1.71711	9.50819	4.93745	0.0454171	0.0957027	NC	1.01908
SAOUHSC_01507	SAUSA300_1375	A0A0H2XH02	SAUSA300_RS07510	-	120	5.28313	1	0	0	-2.91485	0	1	1	NC	0
SAOUHSC_01508	SAUSA300_1376	A0A0H2XIE6	SAUSA300_RS07515	-	915	616	1.0173	0.547861	1.46192	5.20268	3.23008	0.0964724	0.179324	NC	0.746362
SAOUHSC_01510	SAUSA300_1377	A0A0H2XFI9	SAUSA300_RS07520	-	207	8.82844	1	0	0	-2.91485	0	1	1	NC	0
SAOUHSC_01511	SAUSA300_1378	A0A0H2XGE5	SAUSA300_RS07525	-	939	640	1	-0.0877947	-1.06274	3.37994	0.0342808	0.85608	1	NC	0
SAOUHSC_01512	SAUSA300_1379	A0A0H2XK53	SAUSA300_RS07530	-	918	619	1	0.145257	1.10593	2.72856	0.045846	0.833908	1	NC	0
	SAUSA300_1380	A0A0H2XDF3	SAUSA300_RS07535	-	186	7.59523	1	0	0	-2.91485	0	1	1	NC	0
	SAUSA300_1381	A0A0H2XFK0	SAUSA300_RS07540		984	685	1	0.659251	1.57926	9.01993	0.237624	0.634361	0.818255	NC	0.0871116
	SAUSA300_1382	A0A0H2XI46	SAUSA300_RS07545	lukS-PV	939	640	1	0.489805	1.40426	8.498	0.117237	0.737737	0.924587	NC	0.034052
	SAUSA300_1383	A0A0H2XDT4	SAUSA300_RS07550		1455	1156	1.03299	-0.00799405	-1.00556	2.59175	0.000855125	0.977133	1	NC	0
SAOUHSC_01516	SAUSA300_1384	A0A0H2XHK8	SAUSA300_RS07555	-	303	25.7547	1	-1.45483	-2.74125	-2.21002	1.14116	0.30934	0.465063	NC	0.332488
SAOUHSC_01517	SAUSA300_1385	A0A0H2XHR5	SAUSA300_RS07560	-	300	24.6202	1.00688	0.159637	1.11701	-0.938405	0.0494464	0.82762	1	NC	0
SAOUHSC_01518	SAUSA300_1386	A0A0H2XHD6	SAUSA300_RS07565	-	165	6.66155	1	0	0	-2.91485	0	1	1	NC	0
SAOUHSC_01519	SAUSA300_1387	A0A0H2XDV5	SAUSA300_RS07570	-	390	91.1266	1.02344	-0.351181	-1.2756	-1.13215	0.322293	0.625495	0.809365	NC	0.0918557
SAOUHSC_01520	SAUSA300_1388	A0A0H2XJ09	SAUSA300_RS07575	-	1467	1168	1.05095	-0.659378	-1.5794	1.38239	3.78925	0.0743989	0.143113	NC	0.844321
SAOUHSC_01521	SAUSA300_1389	A0A0H2XFC6	SAUSA300_RS07580	-	1911	1612	1.02099	-0.473706	-1.38867	4.18058	5.38855	0.0378754	0.0822258	NC	1.08499
SAOUHSC_01522	SAUSA300_1390	A0A0H2XJB6	SAUSA300_RS07585	-	291	21.5989	1	-2.18492	-4.54703	-2.41782	0.688382	0.425167	0.595815	NC	0.224889
SAOUHSC_01523	SAUSA300_1391	A0A0H2XJ62	SAUSA300_RS07590	-	1584	1285	1	-0.542872	-1.45687	3.20884	3.36808	0.0903572	0.168612	NC	0.773112
SAOUHSC_01524	SAUSA300_1392	A0A0H2XEP3	SAUSA300_RS07595	-	825	526	1.01301	-0.616129	-1.53276	0.874323	1.77218	0.206872	0.337609	NC	0.471586
	SAUSA300_1393	A0A0H2XJU0	SAUSA300_RS07600		6201	5902	1	-0.553953	-1.4681	4.11478	5.2917	0.0393606	0.0847795	NC	1.07171
SAOUHSC_01526	SAUSA300_1394	A0A0H2XIZ2	SAUSA300_RS07605	-	159	6.43591	1	0	0	-2.91485	0	1	1	NC	0
SAOUHSC_01527	SAUSA300_1395	A0A0H2XEK2	SAUSA300_RS07610	-	351	54.8653	1	-3.00563	-8.03129	-2.45125	3.14407	0.124043	0.220299	NC	0.656987
SAOUHSC_01528	SAUSA300_1396	A0A0H2XGI2	SAUSA300_RS07615	-	456	157	1	0.0179602	1.01253	2.75768	0.00189842	0.965935	1	NC	0
SAOUHSC_01529	SAUSA300_1397	A0A0H2XGX7	SAUSA300_RS07620	-	642	343	1	-0.0552559	-1.03904	1.53211	0.0253059	0.981254	1	NC	0
			SAUSA300_RS07625		396	97.0678	1.03375	-0.47549	-1.39039	0.819059	0.774882	0.395313	0.562214	NC	0.250098
SAOUHSC_01531	SAUSA300_1398	A0A0H2XJI1	SAUSA300_RS07630	-	402	103.035	1	0.0721979	1.05132	0.151685	0.0285195	0.903769	1	NC	0
SAOUHSC_01532	SAUSA300_1399	A0A0H2XI34	SAUSA300_RS07635	-	333	41.392	1.00185	-1.03368	-2.04724	-0.989961	1.69	0.217052	0.349966	NC	0.455974
SAOUHSC_01533	SAUSA300_1400	A0A0H2XIP7	SAUSA300_RS07640	-	279	18.3371	1.04011	2.3871	5.23104	-2.47583	2.17985	0.21303	0.344837	NC	0.462386
SAOUHSC_01535	SAUSA300_1401	A0A0H2XHX0	SAUSA300_RS07645	-	1164	865	1	-0.56312	-1.47746	2.86823	6.63543	0.0236217	0.0555237	NC	1.25552
SAOUHSC_01536	SAUSA300_1402	A0A0H2XHW9	SAUSA300_RS07650	-	774	475	1	-0.593053	-1.50844	-0.336605	0.787703	0.423057	0.593728	NC	0.226413
SAOUHSC_01537	SAUSA300_1403	A0A0H2XFY3	SAUSA300_RS07655	-	1239	940	1	-0.752126	-1.68427	3.06086	7.72827	0.0161044	0.0400864	NC	1.397
SAOUHSC_01538	SAUSA300_1404	A0A0H2XK51	SAUSA300_RS07660	-	1692	1393	1	-0.420256	-1.33816	2.37512	2.42058	0.144685	0.251208	NC	0.599967
SAOUHSC_01539	SAUSA300_1405	A0A0H2XG81	SAUSA300_RS07665	-	306	26.9586	1	-2.18485	-4.54678	-2.71779	1.55058	0.276795	0.425497	NC	0.371104
SAOUHSC_01540	SAUSA300_1406	A0A0H2XGX0	SAUSA300_RS07670	-	315	31.0194	1	-1.14209	-2.207	-2.04381	0.780567	0.395054	0.562124	NC	0.250168
	SAUSA300_1407	A0A0H2XHZ6	SAUSA300_RS07675		438	139	1	-0.0788944	-1.05621	1.8679	0.0788676	0.851521	1	NC	0
SAOUHSC_01542	SAUSA300_1408	A0A0H2XGT8	SAUSA300_RS07680	-	1368	1069	1.07542	-0.308211	-1.23817	3.63583	3.62889	0.080037	0.152285	NC	0.817344
SAOUHSC_01543	SAUSA300_1409	A0A0H2XJG7	SAUSA300_RS07685	-	291	21.5989	1.0073	0	0	-2.84089	0	1	1	NC	0
			SAUSA300_RS07690		99	4.82576	1	0	0	-2.91485	0	1	1	NC	0
	SAUSA300_1410	A0A0H2XII2	SAUSA300_RS07695		2448	2149	1.08169	-0.671328	-1.59254	3.37084	10.5818	0.00658562	0.0186582	NC	1.72913
SAOUHSC_01548	SAUSA300_1411	A0A0H2XFK4	SAUSA300_RS07700	-	201	8.43826	1	0	0	-2.91485	0	1	1	NC	0
	SAUSA300_1412	A0A0H2XFF4	SAUSA300_RS07705	rinB	153	6.2254	1	0	0	-2.91485	0	1	1	NC	0
	SAUSA300_1413	A0A0H2XF48	SAUSA300_RS07710	-	387	88.1704	1.00862	-1.38201	-2.60631	-0.500487	1.25326	0.283972	0.43374	NC	0.36277
	SAUSA300_1414	A0A0H2XFM3	SAUSA300_RS07715	-	237	11.4228	1	0	0	-2.91485	0	1	1	NC	0
	SAUSA300_1415	A0A0H2XIN5	SAUSA300_RS07720	-	204	8.62912	1	0	0	-2.91485	0	1	1	NC	0
SAOUHSC_02203	SAUSA300_1416	A0A0H2XJ19	SAUSA300_RS07725	-	207	8.82844	1	0	0	-2.91485	0	1	1	NC	0
	SAUSA300_1417	A0A0H2XGB9	SAUSA300_RS07730	-	537	238	1.06474	-0.300648	-1.2317	-1.67194	0.0910395	0.838933	1	NC	0
	SAUSA300_1418	A0A0H2XE38	SAUSA300_RS07735		249	12.883	1	0	0	-2.91485	0	1	1	NC	0
SAOUHSC_01558	SAUSA300_1419	A0A0H2XG54	SAUSA300_RS07740	-	243	12.1143	1	0	0	-2.91485	0	1	1	NC	0
			SAUSA300_RS07745		201	8.43826	1	0	0	-2.91485	0	1	1	NC	0
SAOUHSC_01560	SAUSA300_1420	A0A0H2XFH2	SAUSA300_RS07750	-	258	14.2053	1	0	0	-2.91485	0	1	1	NC	0
	SAUSA300_1421	A0A0H2XEU7	SAUSA300_RS07755	-	402	103.035	1.01542	0	0	-2.38333	0	1	1	NC	0
SAOUHSC_01562	SAUSA300_1422	A0A0H2XHK1	SAUSA300_RS07760	-	186	7.59523	1	0	0	-2.91485	0	1	1	NC	0
SAOUHSC_01563	SAUSA300_1423	A0A0H2XHF4	SAUSA300_RS07765	-	1953	1654	1	-0.806794	-1.74932	0.764199	1.77435	0.206612	0.337609	NC	0.471586
SAOUHSC_01565	SAUSA300_1424	A0A0H2XJ89	SAUSA300_RS07770	-	558	259	1	-1.16831	-2.24748	0.0271678	2.39346	0.146768	0.254055	NC	0.595072
SAOUHSC_01566	SAUSA300_1425	A0A0H2XFT8	SAUSA300_RS07775	-	1167	868	1	-0.789758	-1.72878	0.349463	1.00863	0.33427	0.494513	NC	0.305823
SAOUHSC_01567	SAUSA300_1426	A0A0H2XFF0	SAUSA300_RS07780	-	363	65.296	1	-2.18498	-4.54722	-2.17412	0.976206	0.343461	0.504727	NC	0.296944
	SAUSA300_1427	A0A0H2XIL7	SAUSA300_RS07785	-	261	14.6978	1	0	0	-2.91485	0	1	1	NC	0
			SAUSA300_RS07790		303	25.7547	1.05931	-2.121	-4.34995	-2.67257	1.67402	0.290666	0.442083	NC	0.354496
SAOUHSC_02075	SAUSA300_1428	A0A0H2XEB9	SAUSA300_RS07795	-	318	32.5326	1.05085	2.44176	5.43304	-2.36572	1.146	0.306332	0.461508	NC	0.33582
			SAUSA300_RS07800		162	6.54674	1	0	0	-2.91485	0	1	1	NC	0
	SAUSA300_1430	A0A0H2XI64	SAUSA300_RS07805	-	264	15.2193	1.00861	-2.01009	-4.02807	-1.44294	3.53379	0.0836252	0.15769	NC	0.802196
	SAUSA300_1431	A0A0H2XH99	SAUSA300_RS07810	-	216	9.4826	1	0	0	-2.91485	0	1	1	NC	0
	SAUSA300_1432	A0A0H2XGD1	SAUSA300_RS07815	-	240	11.7596	1	0	0	-2.91485	0	1	1	NC	0
	SAUSA300_1433	A0A0H2XHP0	SAUSA300_RS07820	-	192	7.91184	1	0	0	-2.91485	0	1	1	NC	0
	SAUSA300_1434	A0A0H2XGJ1	SAUSA300_RS07825	-	330	39.4439	1	-0.909401	-1.87826	4.09	10.8287	0.00613239	0.0175473	NC	1.75579
	SAUSA300_1435	A0A0H2XI30	SAUSA300_RS07830	-	462	163	1.0242	-0.991163	-1.98779	4.64083	35.5677	5.5396e-05	0.000374086	NC	3.42703
	SAUSA300_1436	A0A0H2XG92	SAUSA300_RS07835	-	435	136	1.05504	-0.977748	-1.96939	5.28453	22.7273	0.000409103	0.00177898	NC	2.74983
			SAUSA300_RS07840		396	97.0678	1	-0.703449	-1.62839	4.84971	22.459	0.000429868	0.00185243	NC	2.73226
			SAUSA300_RS07845		147	6.02864	1	0	0	-2.91485	0	1	1	NC	0
SAOUHSC_01580	SAUSA300_1437	A0A0H2XFR5	SAUSA300_RS07850	-	615	316	1	0.285894	1.21917	7.14557	4.16067	0.0630787	0.124948	NC	0.90327
SAOUHSC_01582	SAUSA300_1438	A0A0H2XE22	SAUSA300_RS07855	int1	1206	907	1	-1.11843	-2.1711	5.14154	27.7194	0.000173881	0.00088955	DOWN	3.05083
SAOUHSC_01584	SAUSA300_1440	A0A0H2XET3	SAUSA300_RS07865	-	930	631	1	-2.10489	-4.30166	3.59668	100.424	2.45878e-07	6.65727e-06	DOWN	5.1767
SAOUHSC_01585	SAUSA300_1441	A0A0H2XKD9	SAUSA300_RS07870	srrB	1752	1453	1.0295	-0.715954	-1.64257	7.91185	46.5914	1.48367e-05	0.000140334	NC	3.85284
SAOUHSC_01586	SAUSA300_1442	A0A0H2XI68	SAUSA300_RS07875	srrA	726	427	1.09099	-0.710737	-1.63664	7.82046	24.9775	0.000274123	0.00128973	NC	2.8895
SAOUHSC_01587	SAUSA300_1443	A0A0H2XGY5	SAUSA300_RS07880	rluB	738	439	1	-0.864403	-1.82059	6.95738	27.7566	0.000172848	0.000885844	NC	3.05264
SAOUHSC_01588	SAUSA300_1444	Q2FGN8	SAUSA300_RS07885	scpB	543	244	1	-0.828818	-1.77623	6.0251	30.6989	0.000109831	0.000619282	NC	3.20811
SAOUHSC_01589	SAUSA300_1445	Q2FGN7	SAUSA300_RS07890	scpA	732	433	1.05447	-0.50675	-1.42085	6.81815	15.6993	0.00174506	0.00599083	NC	2.22251
SAOUHSC_01590	SAUSA300_1446	A0A0H2XGY7	SAUSA300_RS07895	-	507	208	1	0.525666	1.4396	4.79083	4.26003	0.0604097	0.120735	NC	0.918166
SAOUHSC_01591	SAUSA300_1447	A0A0H2XE73	SAUSA300_RS07900	xerD	888	589	1	1.46849	2.76733	8.46431	62.139	3.36641e-06	4.90436e-05	UP	4.30942
SAOUHSC_01592	SAUSA300_1448	A0A0H2XGT2	SAUSA300_RS07905	fur	450	151	1	0.950281	1.93225	8.36084	12.4069	0.00396253	0.0120599	NC	1.91866
SAOUHSC_01593	SAUSA300_1449	A0A0H2XHE8	SAUSA300_RS07910	nudF	543	244	1.07369	-0.317879	-1.2465	5.10903	3.70982	0.0771292	0.14787	NC	0.830121
SAOUHSC_01594	SAUSA300_1450	A0A0H2XIY8	SAUSA300_RS07915	-	909	610	1	0.58005	1.4949	8.18543	23.1771	0.00037684	0.00166134	NC	2.77954
			SAUSA300_RS07920		249	12.883	1	0	0	-2.91485	0	1	1	NC	0
SAOUHSC_01596	SAUSA300_1451	A0A0H2XIG6	SAUSA300_RS07925	-	756	457	1	0.0231314	1.01616	5.64394	0.0358915	0.85278	1	NC	0
SAOUHSC_01597	SAUSA300_1452	A0A0H2XGB3	SAUSA300_RS07930	proC	816	517	1	0.607355	1.52346	8.12199	11.6269	0.00489736	0.0145042	NC	1.83851
SAOUHSC_01598	SAUSA300_1453	Q2FGM9	SAUSA300_RS07935	rnz	921	622	1	-0.264273	-1.20103	8.02074	3.49225	0.0852538	0.160235	NC	0.795243
SAOUHSC_01599	SAUSA300_1454	A0A0H2XEQ2	SAUSA300_RS07940	zwf	1485	1186	1	1.38292	2.60795	11.1234	101.219	2.35233e-07	6.55454e-06	UP	5.18346
SAOUHSC_01600	SAUSA300_1455	A0A0H2XJB0	SAUSA300_RS07945	-	867	568	1	0.228442	1.17157	9.54975	3.91406	0.0703404	0.136588	NC	0.864588
SAOUHSC_01601	SAUSA300_1456	A0A0H2XEF0	SAUSA300_RS07950	malA	1650	1351	1.0041	-0.186279	-1.13783	5.67978	1.60371	0.228458	0.364467	NC	0.438342
SAOUHSC_01602	SAUSA300_1457	A0A0H2XGT9	SAUSA300_RS07955	malR	1020	721	1.00443	-0.230961	-1.17362	3.72225	0.686581	0.422863	0.593728	NC	0.226413
			SAUSA300_RS07960		255	13.7399	1	0	0	-2.91485	0	1	1	NC	0
SAOUHSC_01604	SAUSA300_1458	A0A0H2XE76	SAUSA300_RS07965	-	372	73.6504	1.043	0.700771	1.62537	6.81778	8.71062	0.011652	0.030512	NC	1.51553
SAOUHSC_01605	SAUSA300_1459	A0A0H2XGG1	SAUSA300_RS07970	gnd	1407	1108	1	0.128963	1.09351	11.2327	0.958282	0.346179	0.507941	NC	0.294187
SAOUHSC_01606	SAUSA300_1460	A0A0H2XFJ9	SAUSA300_RS07975	-	1134	835	1	0.517677	1.43165	7.3008	9.78033	0.00835213	0.0228667	NC	1.6408
SAOUHSC_01607	SAUSA300_1461	A0A0H2XIX2	SAUSA300_RS07980	-	180	7.30274	1	0	0	-2.91485	0	1	1	NC	0
SAOUHSC_01609	SAUSA300_1462	A0A0H2XHW5	SAUSA300_RS07985	-	981	682	1	0.40624	1.32523	8.39664	9.3536	0.00951691	0.0254553	NC	1.59422
SAOUHSC_01610	SAUSA300_1463	Q2FGL9	SAUSA300_RS07990	-	438	139	1	0.36724	1.28988	6.28947	1.66093	0.220809	0.355225	NC	0.449497
SAOUHSC_01611	SAUSA300_1464	A0A0H2XG76	SAUSA300_RS07995	bmfBB	1275	976	1	-0.696476	-1.62054	9.87652	54.9826	6.3797e-06	7.62906e-05	NC	4.11753
SAOUHSC_01612	SAUSA300_1465	A0A0H2XEF1	SAUSA300_RS08000	bfmBAB	984	685	1.04148	-0.916493	-1.88752	8.60506	64.2786	2.81447e-06	4.20705e-05	NC	4.37602
SAOUHSC_01613	SAUSA300_1466	A0A0H2XK21	SAUSA300_RS08005	bfmBAA	993	694	1	-1.15047	-2.21986	8.67085	37.7227	4.18496e-05	0.000304844	DOWN	3.51592
SAOUHSC_01614	SAUSA300_1467	A0A0H2XKH9	SAUSA300_RS08010	lpdA	1422	1123	1	-1.34391	-2.53838	8.74424	44.2381	1.92185e-05	0.000171295	DOWN	3.76625
SAOUHSC_01615	SAUSA300_1468	A0A0H2XGI0	SAUSA300_RS08015	recN	1680	1381	1	-1.0785	-2.11184	8.81772	37.07	4.54989e-05	0.000325641	DOWN	3.48726
SAOUHSC_01617	SAUSA300_1469	Q2FGL3	SAUSA300_RS08020	argR	453	154	1.10834	-0.78864	-1.72745	6.0898	17.5294	0.00115573	0.00422002	NC	2.37469
SAOUHSC_01618	SAUSA300_1470	A0A0H2XF90	SAUSA300_RS08025	ispA	882	583	1	-0.641298	-1.55973	9.19199	58.5934	4.58316e-06	6.0338e-05	NC	4.21941
SAOUHSC_01619	SAUSA300_1471	Q2FGL1	SAUSA300_RS08030	xseB	231	10.7988	1	0	0	-2.91485	0	1	1	NC	0
SAOUHSC_01620	SAUSA300_1472	Q2FGL0	SAUSA300_RS08035	xseA	1338	1039	1	-0.792708	-1.73232	9.43646	54.5392	6.65235e-06	7.86707e-05	NC	4.10419
SAOUHSC_01621	SAUSA300_1473	Q2FGK9	SAUSA300_RS08040	nusB	390	91.1266	1.0339	-0.993541	-1.99107	6.05082	16.6912	0.00139098	0.00490978	NC	2.30894
SAOUHSC_01622	SAUSA300_1474	A0A0H2XIH4	SAUSA300_RS08045	-	363	65.296	1.05663	-0.659741	-1.5798	6.25623	15.3649	0.00188739	0.00637273	NC	2.19567
SAOUHSC_01623	SAUSA300_1475	A0A0H2XG70	SAUSA300_RS08050	accC	1356	1057	1.01737	-1.46437	-2.75943	9.27624	104.826	1.93202e-07	5.77594e-06	DOWN	5.23838
SAOUHSC_01624	SAUSA300_1476	A0A0H2XGF5	SAUSA300_RS08055	accB	465	166	1	-1.50286	-2.83404	7.00667	66.5787	2.3346e-06	3.64146e-05	DOWN	4.43872
			SAUSA300_RS08060		537	238	1	-0.149867	-1.10947	6.7711	0.933016	0.352389	0.515183	NC	0.288039
			SAUSA300_RS08065		504	205	1	-0.069899	-1.04964	6.61995	0.224243	0.643986	0.829551	NC	0.0811571
	SAUSA300_1478	A0A0H2XHH5	SAUSA300_RS08070	-	357	59.9608	1.06876	-0.24463	-1.18479	6.13595	1.23938	0.286532	0.436953	NC	0.359565
	SAUSA300_1479	A0A0H2XKI5	SAUSA300_RS08075	-	591	292	1	0.529321	1.44325	2.65101	3.61555	0.0805289	0.152757	NC	0.815998
	SAUSA300_1480	A0A0H2XED5	SAUSA300_RS08080	-	1047	748	1	-0.712318	-1.63843	2.51406	5.87482	0.0313516	0.0700227	NC	1.15476
	SAUSA300_1481	A0A0H2XEV4	SAUSA300_RS08085	-	1848	1549	1.01596	-0.248395	-1.18788	5.44638	2.14156	0.168034	0.284014	NC	0.54666
	SAUSA300_1482	A0A0H2XI98	SAUSA300_RS08090	-	1359	1060	1	-0.131634	-1.09553	3.63318	0.155405	0.700063	0.88783	NC	0.0516701
	SAUSA300_1483	A0A0H2XIM4	SAUSA300_RS08095	-	2496	2197	1	-0.618949	-1.53576	4.98728	9.36272	0.0094901	0.0254073	NC	1.59504
	SAUSA300_1484	A0A0H2XDW0	SAUSA300_RS08100	-	384	85.2271	1.00909	-0.668807	-1.58976	1.88835	2.35329	0.149922	0.257538	NC	0.589159
	SAUSA300_1485	A0A0H2XJ86	SAUSA300_RS08105	-	261	14.6978	1	0.413304	1.33173	-2.53103	0.0454739	0.835639	1	NC	0
	SAUSA300_1486	A0A0H2XG14	SAUSA300_RS08110	-	1056	757	1	-0.707917	-1.63344	3.13034	3.46225	0.0864541	0.162259	NC	0.78979
	SAUSA300_1487	A0A0H2XJ61	SAUSA300_RS08115	-	1092	793	1.06025	-0.973582	-1.96371	4.11084	11.5739	0.00496981	0.0146441	NC	1.83434
	SAUSA300_1488	A0A0H2XIT0	SAUSA300_RS08120	-	303	25.7547	1	0.112422	1.08104	0.0436361	0.0293559	0.939049	1	NC	0
	SAUSA300_1489	A0A0H2XHF8	SAUSA300_RS08125	-	321	34.13	1	-0.672607	-1.59395	1.28692	2.42551	0.144311	0.25071	NC	0.600829
			SAUSA300_RS08130		285	19.8693	1.00501	-0.017131	-1.01195	-0.753662	0.000212358	0.988603	1	NC	0
SAOUHSC_01625	SAUSA300_1490	Q2FGJ3	SAUSA300_RS08135	efp	558	259	1	-0.169766	-1.12488	10.4879	1.41599	0.256166	0.400433	NC	0.39747
SAOUHSC_01626	SAUSA300_1491	A0A0H2XHB5	SAUSA300_RS08140	pepQ2	1062	763	1	1.62982	3.09474	9.78133	72.5083	1.47736e-06	2.55866e-05	UP	4.59199
SAOUHSC_01627	SAUSA300_1492	A0A0H2XGW7	SAUSA300_RS08145	-	582	283	1	0.358156	1.28179	7.80419	2.42658	0.14423	0.25071	NC	0.600829
SAOUHSC_01628	SAUSA300_1493	A0A0H2XJI7	SAUSA300_RS08150	-	219	9.72137	1	0	0	-2.91485	0	1	1	NC	0
SAOUHSC_01629	SAUSA300_1494	A0A0H2XFB3	SAUSA300_RS08155	lipM	831	532	1	0.0616712	1.04367	8.61191	0.154223	0.701143	0.88783	NC	0.0516701
SAOUHSC_01630	SAUSA300_1495	A0A0H2XGB2	SAUSA300_RS08160	-	387	88.1704	1.01655	-0.351088	-1.27552	7.72895	2.58288	0.132966	0.233832	NC	0.631096
SAOUHSC_01632	SAUSA300_1496	Q2FGI7	SAUSA300_RS08165	gcvPB	1473	1174	1.01858	0.354283	1.27835	9.42913	2.37309	0.148357	0.25588	NC	0.591964
SAOUHSC_01633	SAUSA300_1497	Q2FGI6	SAUSA300_RS08170	gcvPA	1347	1048	1.0249	0.216288	1.16174	8.84642	0.579963	0.460448	0.635329	NC	0.197001
SAOUHSC_01634	SAUSA300_1498	Q2FGI5	SAUSA300_RS08175	gcvT	1092	793	1.01579	0.215195	1.16086	8.0391	0.507636	0.489245	0.668317	NC	0.175018
SAOUHSC_01635	SAUSA300_1499	A0A0H2XIV2	SAUSA300_RS08180	aroK	525	226	1	0.249128	1.18849	5.73579	0.678603	0.4255	0.595991	NC	0.22476
			SAUSA300_RS08185		147	6.02864	1	0	0	-2.91485	0	1	1	NC	0
			SAUSA300_RS08190		498	199	1	-0.308609	-1.23851	1.7098	0.651575	0.434635	0.607303	NC	0.216594
			SAUSA300_RS08195		300	24.6202	1	-2.18489	-4.54691	-2.56059	1.45915	0.276795	0.425497	NC	0.371104
SAOUHSC_01639	SAUSA300_1501	A0A0H2XI60	SAUSA300_RS08200	comGD	447	148	1	-1.45943	-2.74999	-0.0951588	6.69791	0.0230934	0.054505	DOWN	1.26356
SAOUHSC_01640	SAUSA300_1502	A0A0H2XGS7	SAUSA300_RS08205	comGC	312	29.5878	1.03749	0.520337	1.43429	-0.575183	0.871549	0.368203	0.532859	NC	0.273388
SAOUHSC_01641	SAUSA300_1503	A0A0H2XFN2	SAUSA300_RS08210	comGB	1071	772	1	-0.0471129	-1.0332	3.20044	0.0594967	0.811249	0.998835	NC	0.000506173
SAOUHSC_01643	SAUSA300_1504	A0A0H2XJS9	SAUSA300_RS08215	comGA	975	676	1	0.0588704	1.04165	4.22404	0.068788	0.79738	0.98387	NC	0.00706234
SAOUHSC_01644	SAUSA300_1505	A0A0H2XDD9	SAUSA300_RS08220	-	624	325	1.01815	-0.506388	-1.42049	7.93087	17.4178	0.00118421	0.00431307	NC	2.36521
SAOUHSC_01645	SAUSA300_1506	A0A0H2XHN9	SAUSA300_RS08225	-	330	39.4439	1	-0.890527	-1.85385	4.17656	15.5174	0.00182087	0.00619681	NC	2.20783
SAOUHSC_01646	SAUSA300_1507	A0A0H2XFM4	SAUSA300_RS08230	glk	987	688	1.0071	-0.820055	-1.76547	7.52606	12.009	0.00441056	0.0132521	NC	1.87771
SAOUHSC_01647	SAUSA300_1508	A0A0H2XGF6	SAUSA300_RS08235	-	204	8.62912	1	0	0	-2.91485	0	1	1	NC	0
SAOUHSC_01649	SAUSA300_1509	A0A0H2XHE1	SAUSA300_RS08240	-	1464	1165	1.01907	-1.02925	-2.04096	7.4727	21.8682	0.000480079	0.00204123	DOWN	2.69011
SAOUHSC_01650	SAUSA300_1510	A0A0H2XE16	SAUSA300_RS08245	-	540	241	1	-0.699988	-1.62449	5.3569	24.5749	0.000293925	0.00136499	NC	2.86487
SAOUHSC_01651	SAUSA300_1511	Q2FGH2	SAUSA300_RS08250	rpmG	150	6.12538	1	0	0	-2.91485	0	1	1	NC	0
SAOUHSC_01652	SAUSA300_1512	A0A0H2XJ39	SAUSA300_RS08255	pbp3	2076	1777	1.06136	-0.266972	-1.20328	9.46462	8.28776	0.0133638	0.0339938	NC	1.4686
SAOUHSC_01653	SAUSA300_1513	Q2FGH0	SAUSA300_RS08260	sodA	600	301	1	2.18288	4.54059	11.3476	112.286	1.31013e-07	4.42362e-06	UP	5.35422
SAOUHSC_01655	SAUSA300_1514	A0A0H2XHQ6	SAUSA300_RS08265	zur	411	112.012	1.0133	-0.975038	-1.96569	4.78694	22.7622	0.000406489	0.0017703	NC	2.75195
SAOUHSC_01656	SAUSA300_1515	A0A0H2XI43	SAUSA300_RS08270	znuB	864	565	1	-1.0955	-2.13688	6.32875	62.0332	3.39679e-06	4.92362e-05	DOWN	4.30772
SAOUHSC_01657	SAUSA300_1516	A0A0H2XGM6	SAUSA300_RS08275	znuC	786	487	1	-0.819998	-1.7654	6.56663	26.8167	0.000201254	0.000999305	NC	3.0003
SAOUHSC_01658	SAUSA300_1517	Q2FGG6	SAUSA300_RS08280	nfo	891	592	1.0473	-1.26178	-2.39791	8.18693	95.4644	3.26387e-07	7.93839e-06	DOWN	5.10027
SAOUHSC_01659	SAUSA300_1518	A0A0H2XIF9	SAUSA300_RS08285	cshB	1347	1048	1.01119	-1.68749	-3.22095	8.4157	139.77	3.74191e-08	1.91773e-06	DOWN	5.71721
SAOUHSC_01660	SAUSA300_1519	A0A0H2XFY8	SAUSA300_RS08290	-	1101	802	1	-0.543848	-1.45786	8.39572	10.3566	0.00703367	0.0196878	NC	1.7058
SAOUHSC_01661	SAUSA300_1520	A0A0H2XE57	SAUSA300_RS08295	trmK	678	379	1.0388	-0.786631	-1.72504	6.56687	13.0372	0.00335685	0.0104896	NC	1.97924
SAOUHSC_01662	SAUSA300_1521	A0A0H2XKA5	SAUSA300_RS08300	sigA	1107	808	1	-0.165303	-1.1214	10.6326	0.803046	0.387109	0.552885	NC	0.257365
SAOUHSC_01663	SAUSA300_1522	A0A0H2XHU2	SAUSA300_RS08305	dnaG	1800	1501	1.01031	0.171727	1.12641	10.1843	0.591175	0.456241	0.631346	NC	0.199732
SAOUHSC_01664	SAUSA300_1523	Q2FGG0	SAUSA300_RS08310	-	819	520	1.01261	0.490928	1.40535	7.61865	12.2041	0.00418381	0.0126528	NC	1.89781
SAOUHSC_01665	SAUSA300_1524	A0A0H2XEM9	SAUSA300_RS08315	ccpN	624	325	1.01591	0.425764	1.34328	6.48713	6.35737	0.0261534	0.0603378	NC	1.21941
SAOUHSC_01666	SAUSA300_1525	Q2FGF8	SAUSA300_RS08320	glyS	1392	1093	1.04519	-0.487612	-1.40212	11.3413	12.2151	0.00417154	0.012629	NC	1.89863
SAOUHSC_01667	SAUSA300_1526	Q2FGF7	SAUSA300_RS08325	recO	747	448	1	-0.140828	-1.10254	7.50676	0.535802	0.477672	0.654064	NC	0.18438
SAOUHSC_01668	SAUSA300_1527	Q2FGF6	SAUSA300_RS08330	era	900	601	1	0.0169579	1.01182	7.82931	0.012428	0.913004	1	NC	0
SAOUHSC_01670	SAUSA300_1528	A0A0H2XFN0	SAUSA300_RS08335	cdd	405	106.025	1.01028	-0.158111	-1.11583	5.64922	0.746886	0.403737	0.571363	NC	0.243088
SAOUHSC_01671	SAUSA300_1529	A0A0H2XF69	SAUSA300_RS08340	dgkA	345	50.0508	1	-0.276064	-1.21089	4.47896	1.75306	0.209184	0.340074	NC	0.468426
SAOUHSC_01672	SAUSA300_1530	Q2FGF3	SAUSA300_RS08345	ybeY	468	169	1	0.00531652	1.00369	6.25265	0.00149647	0.969753	1	NC	0
SAOUHSC_01673	SAUSA300_1531	A0A0H2XI11	SAUSA300_RS08350	phoH	948	649	1.05521	0.132535	1.09622	7.31832	1.88367	0.194032	0.318941	NC	0.49629
SAOUHSC_01675	SAUSA300_1532	A0A0H2XGA0	SAUSA300_RS08355	-	699	400	1	0.498777	1.41301	10.6069	34.3486	6.52957e-05	0.000413684	NC	3.38333
SAOUHSC_01676	SAUSA300_1533	Q2FGF0	SAUSA300_RS08360	-	990	691	1	0.322731	1.2507	10.829	3.83881	0.0727543	0.140609	NC	0.851986
SAOUHSC_01677	SAUSA300_1534	A0A0H2XE66	SAUSA300_RS08365	-	684	385	1	0.333573	1.26013	10.1431	8.54985	0.0122706	0.0318415	NC	1.49701
SAOUHSC_01678	SAUSA300_1535	Q2FGE8	SAUSA300_RS08370	rpsU	177	7.16476	1	0	0	-2.91485	0	1	1	NC	0
SAOUHSC_01679	SAUSA300_1536	A0A0H2XEL8	SAUSA300_RS08375	mtaB	1347	1048	1.08529	-1.47544	-2.78069	8.88487	98.2182	2.78445e-07	7.14332e-06	DOWN	5.1461
SAOUHSC_01680	SAUSA300_1537	A0A0H2XIG3	SAUSA300_RS08380	rsmE	753	454	1.0239	-1.24371	-2.36806	6.52678	29.5214	0.000131165	0.000712963	DOWN	3.14693
SAOUHSC_01681	SAUSA300_1538	Q2FGE5	SAUSA300_RS08385	prmA	939	640	1	-0.516602	-1.43058	9.31825	1.61321	0.227164	0.36321	NC	0.439843
SAOUHSC_01682	SAUSA300_1539	Q2FGE4	SAUSA300_RS08390	dnaJ	1140	841	1	-1.08308	-2.11856	8.18501	4.27277	0.0600774	0.120155	NC	0.920259
SAOUHSC_01683	SAUSA300_1540	Q2FGE3	SAUSA300_RS08395	dnaK	1833	1534	1	0.457145	1.37282	13.0225	0.753551	0.401706	0.56905	NC	0.244849
SAOUHSC_01684	SAUSA300_1541	Q2FGE2	SAUSA300_RS08400	grpE	627	328	1	0.431341	1.34849	10.7005	0.461423	0.509337	0.69126	NC	0.160359
SAOUHSC_01685	SAUSA300_1542	Q2FGE1	SAUSA300_RS08405	hrcA	978	679	1	-0.0653214	-1.04632	11.2656	0.00826226	0.929014	1	NC	0
SAOUHSC_01686	SAUSA300_1543	A0A0H2XGP4	SAUSA300_RS08410	hemN	1125	826	1.02925	-0.663532	-1.58396	6.61422	8.26218	0.0134765	0.0342279	NC	1.46562
SAOUHSC_01688	SAUSA300_1544	Q2FGD9	SAUSA300_RS08420	lepA	1824	1525	1.03258	-0.820967	-1.76659	9.81497	48.0114	1.27559e-05	0.00012624	NC	3.8988
SAOUHSC_01689	SAUSA300_1545	Q2FGD8	SAUSA300_RS08425	rpsT	252	13.2996	1	0	0	-2.91485	0	1	1	NC	0
SAOUHSC_01690	SAUSA300_1546	A0A0H2XIQ4	SAUSA300_RS08430	holA	975	676	1	-0.551272	-1.46538	7.6164	3.21557	0.0971446	0.180107	NC	0.74447
SAOUHSC_01691	SAUSA300_1547	A0A0H2XJ32	SAUSA300_RS08435	comEC	2202	1903	1.0207	-0.279388	-1.21368	5.97902	0.832814	0.378717	0.543273	NC	0.264982
SAOUHSC_01692	SAUSA300_1548	A0A0H2XFG3	SAUSA300_RS08440	comEB	462	163	1.01402	0.426388	1.34387	6.57298	10.5962	0.00655822	0.0185989	NC	1.73051
SAOUHSC_01693	SAUSA300_1549	A0A0H2XJ29	SAUSA300_RS08445	comEA	687	388	1.01183	-0.445941	-1.3622	5.11604	8.95791	0.0107703	0.0284466	NC	1.54597
SAOUHSC_01694	SAUSA300_1550	A0A0H2XJY9	SAUSA300_RS08450	-	717	418	1	-0.367121	-1.28978	8.90566	6.35416	0.0261845	0.060361	NC	1.21924
SAOUHSC_01695	SAUSA300_1551	A0A0H2XFH1	SAUSA300_RS08455	rsfS	354	57.3804	1	-0.0852066	-1.06084	6.73051	0.374537	0.551507	0.735171	NC	0.133611
SAOUHSC_01696	SAUSA300_1552	A0A0H2XE54	SAUSA300_RS08460	-	585	286	1	-1.38538	-2.61242	6.90341	90.3069	4.44492e-07	1.02878e-05	DOWN	4.98768
SAOUHSC_01697	SAUSA300_1553	Q2FGD0	SAUSA300_RS08465	nadD	570	271	1	-1.647	-3.13182	6.70331	77.4962	1.03017e-06	1.93242e-05	DOWN	4.7139
SAOUHSC_01698	SAUSA300_1554	A0A0H2XI06	SAUSA300_RS08470	-	291	21.5989	1	-1.79922	-3.48031	2.50623	27.0862	0.000192587	0.000961261	DOWN	3.01716
SAOUHSC_01699	SAUSA300_1555	Q2FGC8	SAUSA300_RS08475	aroE	807	508	1.01618	-1.82821	-3.55095	6.76885	61.4	3.58551e-06	5.11961e-05	DOWN	4.29076
SAOUHSC_01700	SAUSA300_1556	A0A0H2XFA5	SAUSA300_RS08480	-	1101	802	1	-2.07947	-4.2265	7.7132	76.1495	1.13319e-06	2.08477e-05	DOWN	4.68094
SAOUHSC_01701	SAUSA300_1557	A0A0H2XJC7	SAUSA300_RS08485	-	528	229	1.03581	-1.65351	-3.14599	5.76025	54.1015	6.93483e-06	8.09064e-05	DOWN	4.09202
SAOUHSC_01702	SAUSA300_1558	Q2FGC5	SAUSA300_RS08490	mtnN	687	388	1.05171	-1.44021	-2.7136	6.54786	49.7166	1.06896e-05	0.000110356	DOWN	3.9572
			SAUSA300_RS08500		270	16.3573	1.00988	-0.652814	-1.57223	-0.0897848	1.44412	0.251737	0.395017	NC	0.403384
SAOUHSC_01705	SAUSA300_1559	A0A0H2XGE6	SAUSA300_RS08505	-	753	454	1.01191	-0.171739	-1.12642	2.40845	0.119053	0.735798	0.922561	NC	0.0350051
SAOUHSC_01706	SAUSA300_1560	A0A0H2XIM6	SAUSA300_RS08510	-	1221	922	1	-0.438802	-1.35548	6.62566	2.59283	0.132288	0.232924	NC	0.632786
SAOUHSC_01707	SAUSA300_1561	A0A0H2XIV4	SAUSA300_RS08515	-	1230	931	1	1.29519	2.4541	5.07631	31.1176	0.000103236	0.000591064	UP	3.22837
SAOUHSC_01708	SAUSA300_1562	Q2FGC1	SAUSA300_RS08520	pxpA	753	454	1	1.32406	2.5037	3.35612	34.2297	6.63676e-05	0.000419549	UP	3.37722
SAOUHSC_01709	SAUSA300_1563	A0A0H2XHF5	SAUSA300_RS08525	-	1362	1063	1	0.771582	1.70714	4.29988	6.42483	0.0255109	0.0591407	NC	1.22811
SAOUHSC_01710	SAUSA300_1564	A0A0H2XG33	SAUSA300_RS08530	-	450	151	1	1.26247	2.39906	1.53506	7.3207	0.0185215	0.0450098	UP	1.34669
SAOUHSC_01711	SAUSA300_1565	A0A0H2XG79	SAUSA300_RS08535	-	1011	712	1	1.32463	2.50469	3.75576	13.4118	0.00304817	0.00964525	UP	2.01569
SAOUHSC_01712	SAUSA300_1566	A0A0H2XFM5	SAUSA300_RS08540	-	735	436	1.00032	1.55842	2.94531	2.93314	15.0951	0.00201212	0.00670708	UP	2.17347
SAOUHSC_01714	SAUSA300_1567	Q2FGB6	SAUSA300_RS08545	greA	477	178	1	-0.424351	-1.34197	8.90605	4.17165	0.0627768	0.124685	NC	0.904187
SAOUHSC_01715	SAUSA300_1568	Q2FGB5	SAUSA300_RS08550	udk	624	325	1	-0.321314	-1.24947	8.87163	3.84672	0.072496	0.140205	NC	0.853237
SAOUHSC_01716	SAUSA300_1569	A0A0H2XFW4	SAUSA300_RS08555	-	1269	970	1	-0.633227	-1.55103	9.64556	8.42097	0.0127945	0.032933	NC	1.48237
SAOUHSC_01717	SAUSA300_1570	A0A0H2XFF2	SAUSA300_RS08560	-	924	625	1	-0.689398	-1.61261	8.34025	6.2571	0.027144	0.0619756	NC	1.20778
SAOUHSC_01718	SAUSA300_1571	A0A0H2XGR5	SAUSA300_RS08565	-	639	340	1	-0.72283	-1.65042	7.0274	5.08131	0.0428324	0.0909238	NC	1.04132
SAOUHSC_01719	SAUSA300_1572	Q2FGB1	SAUSA300_RS08570	-	309	28.2352	1	0.737494	1.66728	8.44667	1.65045	0.222184	0.357037	NC	0.447286
SAOUHSC_01720	SAUSA300_1573	Q2FGB0	SAUSA300_RS08575	-	429	130.001	1	0.95566	1.93947	9.00626	29.9139	0.000123558	0.000681947	NC	3.16625
SAOUHSC_01721	SAUSA300_1574	Q2FGA9	SAUSA300_RS08580	-	261	14.6978	1.00301	0.341814	1.26735	-1.96514	0.0490039	0.828379	1	NC	0
SAOUHSC_01722	SAUSA300_1575	Q2FGA8	SAUSA300_RS08585	alaS	2631	2332	1	-0.107427	-1.07731	9.88819	0.538696	0.47651	0.653096	NC	0.185023
SAOUHSC_01723	SAUSA300_1576	A0A0H2XGK3	SAUSA300_RS08590	recD2	2478	2179	1	-0.0570996	-1.04037	9.50303	0.183892	0.675344	0.863357	NC	0.0638097
SAOUHSC_01724	SAUSA300_1577	A0A0H2XJ15	SAUSA300_RS08595	-	669	370	1	-0.147719	-1.10782	6.82265	1.13327	0.307203	0.462334	NC	0.335044
SAOUHSC_01726	SAUSA300_1578	Q2FGA5	SAUSA300_RS08600	mnmA	1119	820	1	0.341755	1.2673	9.32152	9.38993	0.00941065	0.0252889	NC	1.59707
SAOUHSC_01727	SAUSA300_1579	A0A0H2XKI8	SAUSA300_RS08605	iscS	1143	844	1	0.434041	1.35101	8.7782	12.0281	0.00438776	0.0132139	NC	1.87897
SAOUHSC_01728	SAUSA300_1580	A0A0H2XF54	SAUSA300_RS08610	-	1014	715	1	1.38633	2.61413	6.40115	51.1518	9.24704e-06	9.90261e-05	UP	4.00425
SAOUHSC_01729	SAUSA300_1581	A0A0H2XG02	SAUSA300_RS08615	-	147	6.02864	1	0	0	-2.91485	0	1	1	NC	0
SAOUHSC_01730	SAUSA300_1582	Q2FGA1	SAUSA300_RS08620	csbD	183	7.44613	1	0	0	-2.91485	0	1	1	NC	0
SAOUHSC_01732	SAUSA300_1583	A0A0H2XJ48	SAUSA300_RS08625	cymR	423	124.002	1	0.590067	1.50532	8.54221	11.0632	0.00573513	0.0165259	NC	1.78183
SAOUHSC_01734	SAUSA300_1584	A0A0H2XE05	SAUSA300_RS08630	rarA	1275	976	1.01132	-0.146234	-1.10668	8.84039	0.953633	0.347309	0.50934	NC	0.292992
SAOUHSC_01735	SAUSA300_1585	A0A0H2XIF3	SAUSA300_RS08635	tcdA	774	475	1	-0.241328	-1.18208	8.74714	1.9034	0.191868	0.316472	NC	0.499665
			SAUSA300_RS08640		129	5.5091	1	0	0	-2.91485	0	1	1	NC	0
SAOUHSC_01737	SAUSA300_1586	Q2FG97	SAUSA300_RS08645	aspS	1767	1468	1	-0.751228	-1.68323	9.83192	41.4863	2.63841e-05	0.000213303	NC	3.671
SAOUHSC_01738	SAUSA300_1587	Q2FG96	SAUSA300_RS08650	hisS	1263	964	1	-1.3097	-2.47889	8.2618	44.6328	1.83882e-05	0.00016648	DOWN	3.77864
SAOUHSC_01739	SAUSA300_1588	Q2FG95	SAUSA300_RS08655	lytH	876	577	1.04432	0.0457502	1.03222	9.10189	0.0982305	0.75913	0.946028	NC	0.0240961
SAOUHSC_01741	SAUSA300_1589	Q2FG94	SAUSA300_RS08660	dtd	453	154	1	0.333685	1.26023	7.74828	7.76047	0.0159297	0.0398243	NC	1.39985
SAOUHSC_01742	SAUSA300_1590	A0A0H2XKG5	SAUSA300_RS08665	relA	2190	1891	1	-0.0548252	-1.03873	10.1134	0.262438	0.617377	0.800665	NC	0.0965491
SAOUHSC_01743	SAUSA300_1591	Q2FG92	SAUSA300_RS08670	apt	519	220	1.02032	-0.799107	-1.74002	7.83055	36.1642	5.11933e-05	0.000353185	NC	3.452
SAOUHSC_01744	SAUSA300_1592	A0A0H2XDJ7	SAUSA300_RS08675	recJ	2274	1975	1.00246	-0.744247	-1.6751	9.37092	59.5823	4.19875e-06	5.7111e-05	NC	4.24328
SAOUHSC_01746	SAUSA300_1593	A0A0H2XF56	SAUSA300_RS08680	secDF	2280	1981	1	-0.655147	-1.57478	10.9299	29.8658	0.000124462	0.000685617	NC	3.16392
SAOUHSC_01747	SAUSA300_1594	A0A0H2XGP1	SAUSA300_RS08685	yajC	261	14.6978	1.00436	-1.57055	-2.97018	-1.21351	2.06278	0.175476	0.293824	NC	0.531912
SAOUHSC_01748	SAUSA300_1595	Q2FG88	SAUSA300_RS08690	tgt	1140	841	1	-0.922407	-1.89528	9.59148	4.99423	0.0443753	0.0937138	NC	1.0282
SAOUHSC_01749	SAUSA300_1596	Q2FG87	SAUSA300_RS08695	queA	1026	727	1	-1.43282	-2.69973	7.66147	18.8889	0.000865618	0.00333019	DOWN	2.47753
SAOUHSC_01750	SAUSA300_1597	Q2FG86	SAUSA300_RS08700	ruvB	1005	706	1.00004	-1.65217	-3.14306	7.50651	24.169	0.000315597	0.0014446	DOWN	2.84025
SAOUHSC_01751	SAUSA300_1598	Q2FG85	SAUSA300_RS08705	ruvA	603	304	1.03268	-1.44784	-2.72799	6.53304	23.4563	0.000358306	0.00159432	DOWN	2.79742
SAOUHSC_01752	SAUSA300_1599	Q2FG84	SAUSA300_RS08710	thrR	456	157	1	-1.61589	-3.06501	5.90185	23.6394	0.000346722	0.00154758	DOWN	2.81035
SAOUHSC_01753	SAUSA300_1600	Q2FG83	SAUSA300_RS08715	obgE	1293	994	1	-1.40156	-2.64187	8.37935	34.8707	6.08236e-05	0.00039764	DOWN	3.40051
SAOUHSC_01755	SAUSA300_1601	Q2FG82	SAUSA300_RS08720	rpmA	285	19.8693	1.03635	-0.228984	-1.17201	4.70857	0.52051	0.483895	0.661639	NC	0.179379
SAOUHSC_01756	SAUSA300_1602	A0A0H2XGK9	SAUSA300_RS08725	-	321	34.13	1	-0.993357	-1.99081	8.78399	16.4067	0.00148319	0.00518485	NC	2.28526
SAOUHSC_01757	SAUSA300_1603	Q2FG80	SAUSA300_RS08730	rplU	309	28.2352	1	-1.04599	-2.06478	8.02839	31.1371	0.000102941	0.000590883	DOWN	3.2285
SAOUHSC_01758	SAUSA300_1604	A0A0H2XIV0	SAUSA300_RS08735	mreD	531	232	1	-0.797855	-1.73851	6.37168	12.1591	0.00423489	0.0127938	NC	1.893
SAOUHSC_01759	SAUSA300_1605	A0A0H2XG99	SAUSA300_RS08740	mreC	843	544	1.028	-0.693065	-1.61671	7.33889	11.5022	0.00506972	0.0148926	NC	1.82703
			SAUSA300_RS08745		120	5.28313	1	0	0	-2.91485	0	1	1	NC	0
SAOUHSC_01761	SAUSA300_1606	A0A0H2XGA4	SAUSA300_RS08750	-	474	175	1.06331	0.501613	1.4158	7.93011	1.09029	0.316171	0.474092	NC	0.324138
SAOUHSC_01762	SAUSA300_1607	A0A0H2XJE1	SAUSA300_RS08755	-	285	19.8693	1	-0.496766	-1.41105	6.3502	2.69457	0.125584	0.222623	NC	0.652431
SAOUHSC_01763	SAUSA300_1608	Q2FG75	SAUSA300_RS08760	radC	687	388	1	-0.120495	-1.08711	3.27607	0.0457431	0.834091	1	NC	0
SAOUHSC_01764	SAUSA300_1609	A0A0H2XKJ5	SAUSA300_RS08765	comC	708	409	1	-0.611653	-1.52801	3.36195	2.40234	0.146082	0.25302	NC	0.596845
SAOUHSC_01766	SAUSA300_1610	A0A0H2XDV3	SAUSA300_RS08775	folC	1272	973	1	-1.32712	-2.50902	9.62825	253.517	1.12496e-09	2.30618e-07	DOWN	6.63711
SAOUHSC_01767	SAUSA300_1611	Q2FG72	SAUSA300_RS08780	valS	2631	2332	1.00501	-1.70586	-3.26224	10.0708	192.766	5.72646e-09	4.98029e-07	DOWN	6.30275
SAOUHSC_01768	SAUSA300_1612	A0A0H2XEA5	SAUSA300_RS08785	tag	561	262	1	0.318012	1.24661	7.55593	2.86979	0.114997	0.206551	NC	0.684972
SAOUHSC_01769	SAUSA300_1613	A0A0H2XG20	SAUSA300_RS08790	-	1074	775	1	1.57655	2.98255	9.13085	97.8905	2.83698e-07	7.14332e-06	UP	5.1461
			SAUSA300_RS08795		102	4.88581	1	0	0	-2.91485	0	1	1	NC	0
SAOUHSC_01771	SAUSA300_1614	Q2FG69	SAUSA300_RS08800	hemL	1287	988	1	-0.0563064	-1.0398	9.34775	0.0992516	0.757925	0.944936	NC	0.0245974
SAOUHSC_01772	SAUSA300_1615	A0A0H2XHM1	SAUSA300_RS08805	hemB	975	676	1.0062	-0.573246	-1.48787	7.82451	5.13447	0.0419219	0.0893214	NC	1.04904
SAOUHSC_01773	SAUSA300_1616	A0A0H2XG56	SAUSA300_RS08810	hemD	669	370	1	-0.551269	-1.46537	5.69786	6.07082	0.0291048	0.0656689	NC	1.18264
SAOUHSC_01774	SAUSA300_1617	Q2FG66	SAUSA300_RS08815	hemC	927	628	1	-0.0858008	-1.06128	8.45214	0.589203	0.456976	0.631754	NC	0.199452
SAOUHSC_01775	SAUSA300_1618	A0A0H2XIQ5	SAUSA300_RS08820	hemX	816	517	1.0078	-0.397171	-1.31692	7.28943	10.0847	0.00762282	0.0211377	NC	1.67494
SAOUHSC_01776	SAUSA300_1619	Q2FG64	SAUSA300_RS08825	hemA	1347	1048	1	-0.438555	-1.35525	10.1834	10.7116	0.00634265	0.0180948	NC	1.74245
SAOUHSC_01777	SAUSA300_1620	Q2FG63	SAUSA300_RS08830	engB	591	292	1	-0.79302	-1.7327	6.04132	24.5812	0.000293603	0.00136499	NC	2.86487
SAOUHSC_01778	SAUSA300_1621	Q2FG62	SAUSA300_RS08835	clpX	1263	964	1	0.325527	1.25312	12.1077	1.99162	0.182563	0.303284	NC	0.518151
SAOUHSC_01779	SAUSA300_1622	Q2FG61	SAUSA300_RS08840	tig	1302	1003	1	-0.106142	-1.07635	12.6059	0.366542	0.555724	0.739419	NC	0.131109
			SAUSA300_RS08845		111	5.0761	1	0	0	-2.91485	0	1	1	NC	0
SAOUHSC_01781	SAUSA300_1623	A0A0H2XFI8	SAUSA300_RS08850	-	930	631	1.04782	-0.812579	-1.75635	7.52709	22.2039	0.000450761	0.00193376	NC	2.7136
SAOUHSC_01782	SAUSA300_1624	A0A0H2XGI9	SAUSA300_RS08855	-	609	310	1	-1.15886	-2.23281	6.32114	35.7212	5.42773e-05	0.000369137	DOWN	3.43281
SAOUHSC_01784	SAUSA300_1625	Q2FG58	SAUSA300_RS08865	rplT	357	59.9608	1	-1.21916	-2.32811	9.81323	35.2272	5.79737e-05	0.000386274	DOWN	3.4131
SAOUHSC_01785	SAUSA300_1626	Q2FG57	SAUSA300_RS08870	rpmI	201	8.43826	1	0	0	-2.91485	0	1	1	NC	0
SAOUHSC_01786	SAUSA300_1627	Q2FG56	SAUSA300_RS08875	infC	528	229	1	-0.949305	-1.93094	10.5476	27.4292	0.00018218	0.000917872	NC	3.03722
SAOUHSC_01787	SAUSA300_1628	A0A0H2XJI8	SAUSA300_RS08880	lysP	1494	1195	1.00167	-1.64551	-3.12858	7.68732	24.0961	0.000319681	0.00145864	DOWN	2.83605
SAOUHSC_01788	SAUSA300_1629	Q2FG54	SAUSA300_RS08885	thrS	1938	1639	1	-0.915353	-1.88603	10.9918	7.38025	0.018143	0.0443529	NC	1.35308
			SAUSA300_RS08890		123	5.35623	1	0	0	-2.91485	0	1	1	NC	0
SAOUHSC_01791	SAUSA300_1630	A0A0H2XJA9	SAUSA300_RS08895	dnaI	921	622	1.05523	-0.319204	-1.24764	8.14499	5.44646	0.0370191	0.0808542	NC	1.0923
SAOUHSC_01792	SAUSA300_1631	A0A0H2XDZ9	SAUSA300_RS08900	dnaB	1401	1102	1.08048	-0.328222	-1.25546	8.41592	10.0375	0.00773087	0.0213959	NC	1.66967
SAOUHSC_01793	SAUSA300_1632	Q2FG51	SAUSA300_RS08905	nrdR	471	172	1.07092	-0.287149	-1.22023	6.36147	2.75599	0.121741	0.217017	NC	0.663507
SAOUHSC_01794	SAUSA300_1633	A0A0H2XHW0	SAUSA300_RS08910	gapB	1026	727	1.0424	-0.619843	-1.53671	5.6083	18.5957	0.000920243	0.00349814	NC	2.45616
SAOUHSC_01795	SAUSA300_1634	Q2FG49	SAUSA300_RS08915	coaE	624	325	1.00585	0.759689	1.69313	7.87306	9.5721	0.0088983	0.0241153	NC	1.61771
SAOUHSC_01796	SAUSA300_1635	A0A0H2XHT1	SAUSA300_RS08920	mutM	873	574	1.05473	0.467807	1.38301	7.45018	4.24317	0.0608529	0.121536	NC	0.915294
SAOUHSC_01797	SAUSA300_1636	A0A0H2XGR4	SAUSA300_RS08925	polA	2631	2332	1	0.672279	1.59359	9.69081	17.064	0.00128008	0.00460956	NC	2.33634
SAOUHSC_01798	SAUSA300_1637	A0A0H2XEL2	SAUSA300_RS08930	-	1488	1189	1.03975	-0.187795	-1.13902	5.96495	1.48877	0.244917	0.386216	NC	0.41317
SAOUHSC_01799	SAUSA300_1638	A0A0H2XFS9	SAUSA300_RS08935	phoR	1662	1363	1.02228	0.718647	1.64564	8.68379	42.4574	2.3549e-05	0.000198624	NC	3.70197
SAOUHSC_01800	SAUSA300_1639	A0A0H2XI00	SAUSA300_RS08940	phoP	705	406	1	0.482133	1.39681	6.78614	22.2432	0.000447471	0.0019245	NC	2.71568
SAOUHSC_01801	SAUSA300_1640	A0A0H2XHS2	SAUSA300_RS08950	citC	1269	970	1	2.62029	6.14873	9.90799	897.918	5.05487e-13	1.45075e-09	UP	8.83841
SAOUHSC_01802	SAUSA300_1641	A0A0H2XGL1	SAUSA300_RS08955	citZ	1122	823	1.02215	2.05722	4.16184	8.07137	82.2579	7.43746e-07	1.56952e-05	UP	4.80423
SAOUHSC_01803	SAUSA300_1642	A0A0H2XG72	SAUSA300_RS08960	aapA	1362	1063	1	-0.455373	-1.37114	10.1924	3.92048	0.0701389	0.136289	NC	0.865539
SAOUHSC_01806	SAUSA300_1644	Q2FG40	SAUSA300_RS08975	pykA	1758	1459	1.00415	-0.867768	-1.82484	11.736	78.2242	9.79029e-07	1.89233e-05	NC	4.723
SAOUHSC_01807	SAUSA300_1645	A0A0H2XGD7	SAUSA300_RS08980	pfkA	969	670	1	-1.48454	-2.79828	9.53926	35.4632	5.61729e-05	0.000378442	DOWN	3.422
SAOUHSC_01808	SAUSA300_1646	Q2FG38	SAUSA300_RS08985	accA	945	646	1	-0.723373	-1.65104	9.73582	32.1342	8.90516e-05	0.000529147	NC	3.27642
SAOUHSC_01809	SAUSA300_1647	Q2FG37	SAUSA300_RS08990	accD	858	559	1.01962	-0.890761	-1.85415	9.05439	42.1531	2.43976e-05	0.000200855	NC	3.69712
SAOUHSC_01810	SAUSA300_1648	A0A0H2XH21	SAUSA300_RS08995	-	1230	931	1	-1.04989	-2.07037	9.47185	25.5852	0.000247091	0.00118219	DOWN	2.92731
SAOUHSC_01811	SAUSA300_1649	A0A0H2XJJ3	SAUSA300_RS09000	dnaE	3198	2899	1.00397	0.413577	1.33198	10.0665	17.8441	0.00107961	0.00396224	NC	2.40206
SAOUHSC_01812	SAUSA300_1650	A0A0H2XFX6	SAUSA300_RS09005	pde2	942	643	1	0.136514	1.09925	7.83292	1.02135	0.331354	0.491213	NC	0.308731
SAOUHSC_01813	SAUSA300_1651	A0A0H2XHN7	SAUSA300_RS09010	-	1299	1000	1	0.628912	1.5464	8.25776	38.4696	3.80834e-05	0.000286124	NC	3.54345
SAOUHSC_01814	SAUSA300_1652	A0A0H2XFW2	SAUSA300_RS09015	uspA2	414	115.008	1	0.142393	1.10373	9.01969	0.941515	0.350282	0.513175	NC	0.289735
SAOUHSC_01815	SAUSA300_1653	Q2FG31	SAUSA300_RS09020	-	690	391	1.01494	0.657394	1.57723	7.44554	38.1253	3.97685e-05	0.000295394	NC	3.5296
SAOUHSC_01816	SAUSA300_1654	Q2FG30	SAUSA300_RS09025	pepQ	1056	757	1	0.405133	1.32421	8.06035	10.3865	0.0069722	0.0195603	NC	1.70862
			SAUSA300_RS09030		99	4.82576	1	0	0	-2.91485	0	1	1	NC	0
SAOUHSC_01818	SAUSA300_1655	Q2FG29	SAUSA300_RS09035	ald2	1119	820	1	0.0944638	1.06767	7.56581	0.441454	0.518485	0.70092	NC	0.154332
SAOUHSC_01819	SAUSA300_1656	Q2FG28	SAUSA300_RS09040	uspA1	501	202	1	1.14448	2.21067	10.4735	24.6569	0.00028976	0.00135442	UP	2.86825
SAOUHSC_01820	SAUSA300_1657	Q2FG27	SAUSA300_RS09045	ackA	1203	904	1.02653	0.0949066	1.068	10.4183	0.37958	0.548879	0.732151	NC	0.1354
SAOUHSC_01821	SAUSA300_1658	A0A0H2XH06	SAUSA300_RS09050	-	948	649	1	0.832329	1.78056	8.02061	11.2741	0.00540353	0.0157124	NC	1.80376
SAOUHSC_01822	SAUSA300_1659	A0A0H2XHL5	SAUSA300_RS09055	tpx	495	196	1	2.05209	4.14705	10.7021	121.46	8.38032e-08	3.20687e-06	UP	5.49392
SAOUHSC_01823	SAUSA300_1660	A0A0H2XK41	SAUSA300_RS09060	-	771	472	1	-1.76698	-3.4034	5.3921	40.04	3.13754e-05	0.00024536	DOWN	3.6102
SAOUHSC_01824	SAUSA300_1661	Q2FG23	SAUSA300_RS09065	thiI	1224	925	1.01273	-1.87575	-3.66991	6.4407	48.5717	1.20296e-05	0.000120296	DOWN	3.91975
SAOUHSC_01825	SAUSA300_1662	A0A0H2XGZ7	SAUSA300_RS09070	nifZ	1149	850	1.04621	-1.95249	-3.87041	6.20293	69.3033	1.88403e-06	3.07225e-05	DOWN	4.51254
SAOUHSC_01826	SAUSA300_1663	A0A0H2XJ52	SAUSA300_RS09075	-	141	5.84438	1	0	0	-2.91485	0	1	1	NC	0
SAOUHSC_01827	SAUSA300_1664	Q2FG20	SAUSA300_RS09080	ezrA	1695	1396	1	-0.052488	-1.03705	11.0051	0.0952873	0.762642	0.94958	NC	0.0224682
SAOUHSC_01828	SAUSA300_1665	A0A0H2XIX0	SAUSA300_RS09085	-	465	166	1	0.41896	1.33696	6.56042	7.01536	0.0206148	0.0493037	NC	1.30712
SAOUHSC_01829	SAUSA300_1666	Q2FG18	SAUSA300_RS09090	rpsD	603	304	1	-1.47674	-2.78318	11.7864	93.5667	3.65021e-07	8.65793e-06	DOWN	5.06259
SAOUHSC_01830	SAUSA300_1667	A0A0H2XGM8	SAUSA300_RS09100	-	744	445	1.03891	0.150398	1.10988	4.74879	1.56945	0.233207	0.37163	NC	0.42989
SAOUHSC_01831	SAUSA300_1668	A0A0H2XIZ0	SAUSA300_RS09105	-	447	148	1	2.26565	4.80872	6.97122	86.5778	5.61247e-07	1.24867e-05	UP	4.90355
SAOUHSC_01832	SAUSA300_1669	A0A0H2XJX6	SAUSA300_RS09110	-	1161	862	1	-0.28935	-1.22209	7.26336	0.103832	0.752602	0.939524	NC	0.0270919
SAOUHSC_01833	SAUSA300_1670	A0A0H2XEW3	SAUSA300_RS09115	serA	1605	1306	1.07529	-0.0155363	-1.01083	8.42767	0.000355906	0.985246	1	NC	0
			SAUSA300_RS09120		96	4.76731	1	0	0	-2.91485	0	1	1	NC	0
SAOUHSC_01835	SAUSA300_1671	A0A0H2XGF0	SAUSA300_RS09125	-	1131	832	1.00833	-0.644082	-1.56275	8.07071	1.90146	0.19208	0.316557	NC	0.499548
SAOUHSC_01836	SAUSA300_1672	A0A0H2XGN6	SAUSA300_RS09130	ptaA	1467	1168	1	-1.13995	-2.20373	8.54716	79.8304	8.76256e-07	1.77102e-05	DOWN	4.75178
SAOUHSC_01837	SAUSA300_1673	A0A0H2XI92	SAUSA300_RS09135	plsC	618	319	1	-1.14459	-2.21083	6.58967	59.206	4.34043e-06	5.80735e-05	DOWN	4.23602
SAOUHSC_01838	SAUSA300_1674	A0A0H2XGV4	SAUSA300_RS09140	htrA1	1275	976	1	0.497915	1.41217	10.1783	11.3239	0.00532848	0.0155256	NC	1.80895
SAOUHSC_01839	SAUSA300_1675	Q2FG09	SAUSA300_RS09145	tyrS	1263	964	1	-0.747775	-1.6792	8.66328	49.8828	1.05097e-05	0.000108891	NC	3.96301
SAOUHSC_01840	SAUSA300_1676	A0A0H2XJJ7	SAUSA300_RS09150	sgtA	906	607	1.06739	0.519362	1.43332	6.0823	4.74304	0.0492122	0.102199	NC	0.990554
			SAUSA300_RS09155		93	4.71038	1	0	0	-2.91485	0	1	1	NC	0
SAOUHSC_01843	SAUSA300_1677	Q2FG07	SAUSA300_RS09160	isdH	2688	2389	1.00033	-0.30378	-1.23437	10.1629	1.39136	0.260129	0.405304	NC	0.392219
SAOUHSC_01845	SAUSA300_1678	Q2FG06	SAUSA300_RS09165	fhs	1668	1369	1	1.21615	2.32327	11.0649	23.3435	0.000365661	0.00161951	UP	2.79062
SAOUHSC_01846	SAUSA300_1679	A0A0H2XH26	SAUSA300_RS09170	acsA	1707	1408	1.09509	-0.918789	-1.89053	4.26045	31.9856	9.09768e-05	0.000535966	NC	3.27086
SAOUHSC_01847	SAUSA300_1680	A0A0H2XGW8	SAUSA300_RS09175	acuA	633	334	1.00702	0.738485	1.66842	2.69648	3.03811	0.105845	0.192751	NC	0.715004
SAOUHSC_01849	SAUSA300_1681	A0A0H2XFZ4	SAUSA300_RS09180	acuC	1170	871	1	0.462658	1.37808	4.50005	3.1866	0.0985031	0.181686	NC	0.740678
SAOUHSC_01850	SAUSA300_1682	A0A0H2XH43	SAUSA300_RS09185	ccpA	990	691	1	0.221062	1.16559	9.59686	2.82323	0.117699	0.210727	NC	0.676279
			SAUSA300_RS09190		114	5.14315	1	0	0	-2.91485	0	1	1	NC	0
SAOUHSC_01852	SAUSA300_1683	A0A0H2XI85	SAUSA300_RS09195	aroA2	1092	793	1.04728	-0.845595	-1.79701	9.7288	5.98741	0.0300368	0.0675603	NC	1.17031
			SAUSA300_RS09200		105	4.9475	1	0	0	-2.91485	0	1	1	NC	0
SAOUHSC_01854	SAUSA300_1684	A0A0H2XJG9	SAUSA300_RS09205	-	1200	901	1	0.582157	1.49709	9.87877	21.6392	0.000501351	0.00210055	NC	2.67767
SAOUHSC_01855	SAUSA300_1685	Q2FFZ9	SAUSA300_RS09210	-	492	193	1	0.0682671	1.04846	9.91884	0.173345	0.684213	0.872752	NC	0.0591092
SAOUHSC_01856	SAUSA300_1686	Q2FFZ8	SAUSA300_RS09215	murC	1314	1015	1	-0.705853	-1.63111	9.75561	34.6295	6.28437e-05	0.000403519	NC	3.39414
SAOUHSC_01857	SAUSA300_1687	A0A0H2XK12	SAUSA300_RS09220	ftsK	3825	3526	1	-1.20442	-2.30445	10.8861	66.404	2.36751e-06	3.64794e-05	DOWN	4.43795
SAOUHSC_01858	SAUSA300_1688	A0A0H2XIH7	SAUSA300_RS09225	-	597	298	1.0378	-1.17663	-2.26048	7.2119	56.244	5.67218e-06	7.13998e-05	DOWN	4.1463
SAOUHSC_01859	SAUSA300_1689	Q2FFZ5	SAUSA300_RS09230	-	858	559	1.07046	-1.13019	-2.18887	7.80446	33.342	7.50426e-05	0.000462172	DOWN	3.3352
SAOUHSC_01860	SAUSA300_1690	A0A0H2XGN7	SAUSA300_RS09235	-	312	29.5878	1.04154	1.26049	2.39577	6.32451	12.7124	0.00365432	0.0113138	UP	1.94639
SAOUHSC_01861	SAUSA300_1691	A0A0H2XJ82	SAUSA300_RS09240	-	1077	778	1.00156	1.47224	2.77453	8.88759	89.6037	4.64169e-07	1.06573e-05	UP	4.97235
SAOUHSC_01863	SAUSA300_1692	A0A0H2XFE1	SAUSA300_RS09245	-	312	29.5878	1.00195	0.33024	1.25722	7.06506	0.740757	0.405618	0.573742	NC	0.241283
SAOUHSC_01864	SAUSA300_1693	A0A0H2XFH5	SAUSA300_RS09250	-	843	544	1	0.334201	1.26068	7.31845	4.16636	0.0629219	0.124886	NC	0.903485
SAOUHSC_01865	SAUSA300_1694	Q2FFZ0	SAUSA300_RS09255	trmB	645	346	1	-0.315191	-1.24418	9.44512	3.2115	0.0973341	0.180225	NC	0.744185
SAOUHSC_01866	SAUSA300_1695	A0A0H2XFW3	SAUSA300_RS09260	-	792	493	1.01577	-0.301346	-1.23229	9.66077	6.96831	0.0209616	0.0500082	NC	1.30096
SAOUHSC_01867	SAUSA300_1696	A0A0H2XHU6	SAUSA300_RS09265	dat	849	550	1	0.0560464	1.03961	8.60469	0.297935	0.594783	0.777335	NC	0.109392
SAOUHSC_01868	SAUSA300_1697	Q2FFY7	SAUSA300_RS09270	-	1410	1111	1.01322	-0.130168	-1.09442	9.309	2.38367	0.147529	0.254911	NC	0.593611
SAOUHSC_01869	SAUSA300_1698	A0A0H2XFG6	SAUSA300_RS09275	-	423	124.002	1	0.158758	1.11633	7.64939	0.831801	0.378998	0.543273	NC	0.264982
SAOUHSC_01870	SAUSA300_1699	A0A0H2XGU2	SAUSA300_RS09280	-	696	397	1	-0.622129	-1.53914	7.75282	21.1989	0.000545414	0.00224905	NC	2.648
SAOUHSC_01871	SAUSA300_1700	A0A0H2XJL8	SAUSA300_RS09285	-	1662	1363	1	-0.855961	-1.80996	8.78182	57.9256	4.86588e-06	6.34776e-05	NC	4.19738
SAOUHSC_01872	SAUSA300_1701	A0A0H2XJ73	SAUSA300_RS09290	-	1269	970	1.00485	-0.905921	-1.87374	6.82692	53.0042	7.70641e-06	8.77675e-05	NC	4.05667
SAOUHSC_01873	SAUSA300_1702	A0A0H2XG01	SAUSA300_RS09295	sasC	6561	6262	1	-0.53654	-1.45049	6.62626	15.5988	0.00178647	0.00610378	NC	2.2144
SAOUHSC_01874	SAUSA300_1703	A0A0H2XHE7	SAUSA300_RS09300	-	312	29.5878	1	-0.625291	-1.54252	5.24329	2.2574	0.157802	0.269505	NC	0.569433
SAOUHSC_01875	SAUSA300_1704	Q2FFY0	SAUSA300_RS09305	leuS	2418	2119	1.06213	-0.954234	-1.93755	9.2666	29.6172	0.00012926	0.000705279	NC	3.15164
SAOUHSC_01876	SAUSA300_1705	A0A0H2XG30	SAUSA300_RS09310	-	1182	883	1.00197	-0.120465	-1.08708	7.61901	0.269524	0.612716	0.795699	NC	0.0992511
SAOUHSC_01877	SAUSA300_1706	A0A0H2XJI3	SAUSA300_RS09315	-	954	655	1	-0.285854	-1.21913	8.17551	5.465	0.0367499	0.0803292	NC	1.09513
SAOUHSC_01878	SAUSA300_1707	A0A0H2XGK2	SAUSA300_RS09320	-	564	265	1	-0.390365	-1.31072	6.89527	7.03962	0.0204386	0.0489639	NC	1.31012
			SAUSA300_RS09325		402	103.035	1	-0.0978558	-1.07018	9.20637	0.387927	0.544582	0.72797	NC	0.137887
			SAUSA300_RS09335		662	363	1.08739	0.224798	1.16861	4.18665	0.224901	0.643504	0.829302	NC	0.0812872
SAOUHSC_01882	SAUSA300_1710	A0A0H2XJR5	SAUSA300_RS09340	-	828	529	1.01868	0.542618	1.45661	9.13571	9.94076	0.00795799	0.0218768	NC	1.66002
			SAUSA300_RS09345		120	5.28313	1	0	0	-2.91485	0	1	1	NC	0
SAOUHSC_01884	SAUSA300_1711	A0A0H2XHP8	SAUSA300_RS09350	putA	1002	703	1.01334	-0.402765	-1.32204	6.46632	8.40986	0.0128409	0.0329932	NC	1.48158
SAOUHSC_01886	SAUSA300_1712	Q2FFX3	SAUSA300_RS09355	ribH	465	166	1.03415	-0.0919856	-1.06584	6.84315	0.164293	0.692083	0.880442	NC	0.0552991
SAOUHSC_01887	SAUSA300_1713	A0A0H2XH77	SAUSA300_RS09360	ribA	1182	883	1	-0.486305	-1.40085	8.7513	4.61102	0.0520059	0.107302	NC	0.969393
SAOUHSC_01888	SAUSA300_1714	A0A0H2XJ08	SAUSA300_RS09365	ribB	633	334	1.00952	-0.536064	-1.45001	7.27322	5.77738	0.0325447	0.0721261	NC	1.14191
SAOUHSC_01889	SAUSA300_1715	A0A0H2XHA4	SAUSA300_RS09370	ribD	1044	745	1	-0.525935	-1.43987	8.6757	6.12294	0.0285398	0.0645034	NC	1.19042
SAOUHSC_01890	SAUSA300_1716	A0A0H2XIT6	SAUSA300_RS09375	-	1503	1204	1	-0.0892447	-1.06381	5.48282	0.358381	0.560094	0.744544	NC	0.128109
SAOUHSC_01891	SAUSA300_1717	A0A0H2XEF7	SAUSA300_RS09380	arsR	315	31.0194	1	-1.42517	-2.68546	2.55124	36.1687	5.11633e-05	0.000353185	DOWN	3.452
SAOUHSC_01893	SAUSA300_1718	A0A0H2XFT1	SAUSA300_RS09385	arsB	1293	994	1	-1.41691	-2.67014	5.95919	50.8017	9.57696e-06	0.0001018	DOWN	3.99225
SAOUHSC_01894	SAUSA300_1719	Q2FFW6	SAUSA300_RS09390	arsC	396	97.0678	1.01718	-1.13931	-2.20276	3.91403	47.8186	1.30176e-05	0.000126738	DOWN	3.89709
SAOUHSC_01895	SAUSA300_1720	A0A0H2XIC0	SAUSA300_RS09395	-	855	556	1	-0.537121	-1.45107	10.5968	5.55618	0.0354591	0.0776853	NC	1.10966
SAOUHSC_01896	SAUSA300_1721	A0A0H2XIC8	SAUSA300_RS09400	-	225	10.234	1	0	0	-2.91485	0	1	1	NC	0
SAOUHSC_01897	SAUSA300_1722	Q2FFW3	SAUSA300_RS09405	sigS	471	172	1	-1.1088	-2.15666	5.32183	21.4868	0.000516121	0.00215301	DOWN	2.66695
			SAUSA300_RS09410		444	145	1.03066	-0.761821	-1.69563	4.91748	12.7848	0.00358545	0.0111487	NC	1.95278
SAOUHSC_01899	SAUSA300_1723	A0A0H2XJ35	SAUSA300_RS09415	-	444	145	1.01744	-1.43162	-2.69749	5.81608	18.764	0.00088842	0.00338914	DOWN	2.46991
SAOUHSC_01900	SAUSA300_1724	A0A0H2XG08	SAUSA300_RS09420	spdA	636	337	1	0.265161	1.20177	4.57391	1.33563	0.269409	0.417047	NC	0.379815
SAOUHSC_01901	SAUSA300_1725	A0A0H2XET4	SAUSA300_RS09425	tal	714	415	1.02412	2.307	4.94854	10.703	351.142	1.58415e-10	5.62546e-08	UP	7.24984
			SAUSA300_RS09430		303	25.7547	1	-0.224486	-1.16836	4.6376	0.99192	0.338155	0.498508	NC	0.302328
			SAUSA300_RS09435		366	68.0394	1	-0.44202	-1.3585	2.95164	2.10794	0.171159	0.287941	NC	0.540697
SAOUHSC_01904	SAUSA300_1726	Q2FFV9	SAUSA300_RS09440	crcB2	354	57.3804	1	-0.541022	-1.455	2.9298	2.60799	0.131261	0.2314	NC	0.635637
SAOUHSC_01907	SAUSA300_1728	A0A0H2XII4	SAUSA300_RS09455	-	834	535	1	1.44377	2.72031	7.23156	103.31	2.09707e-07	6.01858e-06	UP	5.22051
SAOUHSC_01908	SAUSA300_1729	A0A0H2XHD3	SAUSA300_RS09460	-	909	610	1	0.0712367	1.05062	9.80901	0.185764	0.673802	0.86177	NC	0.0646087
SAOUHSC_01909	SAUSA300_1730	Q2FFV6	SAUSA300_RS09465	metK	1194	895	1	-0.530792	-1.44472	9.86722	21.9713	0.000470846	0.00200791	NC	2.69725
SAOUHSC_01910	SAUSA300_1731	Q2FFV5	SAUSA300_RS09470	pckA	1593	1294	1	-0.184896	-1.13674	6.26575	1.27712	0.279644	0.42827	NC	0.368282
SAOUHSC_01911	SAUSA300_1732	A0A0H2XGB7	SAUSA300_RS09475	tnp2	486	187	5.47748	1.5947	3.02032	3.36991	37.3003	4.41706e-05	0.000316924	UP	3.49905
SAOUHSC_01912	SAUSA300_1733	A0A0H2XEP2	SAUSA300_RS09480	-	747	448	1	0.266023	1.20249	5.73881	0.609481	0.449509	0.624439	NC	0.20451
SAOUHSC_01913	SAUSA300_1734	A0A0H2XHD2	SAUSA300_RS09485	rppH	474	175	1	-0.0888576	-1.06353	3.69129	0.045828	0.83394	1	NC	0
SAOUHSC_01914	SAUSA300_1736	Q2FFV1	SAUSA300_RS09490	-	258	14.2053	1	0	0	-2.68523	0	1	1	NC	0
SAOUHSC_01915	SAUSA300_1735	A0A0H2XI82	SAUSA300_RS09495	menC	1002	703	1	0.407763	1.32663	6.36866	2.2591	0.157658	0.269492	NC	0.569454
SAOUHSC_01916	SAUSA300_1737	Q2FFU9	SAUSA300_RS09500	menE	1479	1180	1.02636	0.596821	1.51238	6.96645	7.28218	0.0187713	0.0455783	NC	1.34124
SAOUHSC_01917	SAUSA300_1738	A0A0H2XHT3	SAUSA300_RS09505	-	456	157	1	0.0757425	1.0539	4.60846	0.0268655	0.872424	1	NC	0
SAOUHSC_01918	SAUSA300_1739	A0A0H2XGM5	SAUSA300_RS09510	-	651	352	1	0.189823	1.14062	4.9518	0.487518	0.497815	0.678087	NC	0.168714
SAOUHSC_01919	SAUSA300_1740	A0A0H2XGK8	SAUSA300_RS09515	-	996	697	1	0.321055	1.24924	6.07777	1.67723	0.218692	0.352214	NC	0.453193
SAOUHSC_01920	SAUSA300_1742	A0A0H2XFX0	SAUSA300_RS09520	-	627	328	1.03284	-0.817015	-1.76176	2.54954	5.30927	0.039086	0.084407	NC	1.07362
SAOUHSC_01921	SAUSA300_1743	A0A0H2XIL6	SAUSA300_RS09525	-	345	50.0508	1.0377	-0.519071	-1.43303	0.473579	2.01146	0.180551	0.300684	NC	0.521889
SAOUHSC_01922	SAUSA300_1744	A0A0H2XK67	SAUSA300_RS09530	-	552	253	1.01676	-0.270842	-1.20651	2.85832	0.700656	0.418273	0.589898	NC	0.229223
SAOUHSC_01923	SAUSA300_1745	A0A0H2XHR3	SAUSA300_RS09535	-	642	343	1	-0.111888	-1.08064	5.99783	0.289057	0.600262	0.783426	NC	0.106002
SAOUHSC_01924	SAUSA300_1746	A0A0H2XIL5	SAUSA300_RS09540	-	186	7.59523	1	0	0	-2.91485	0	1	1	NC	0
			SAUSA300_RS09545		177	7.16476	1	0	0	-2.91485	0	1	1	NC	0
SAOUHSC_01926	SAUSA300_1747	A0A0H2XJ70	SAUSA300_RS09550	-	384	85.2271	1	-0.266918	-1.20323	2.53042	0.581499	0.459868	0.634834	NC	0.19734
			SAUSA300_RS09560		144	5.93502	1	0	0	-2.91485	0	1	1	NC	0
			SAUSA300_RS09565		102	4.88581	1	0	0	-2.91485	0	1	1	NC	0
SAOUHSC_01930	SAUSA300_1749	A0A0H2XIL2	SAUSA300_RS09570	-	378	79.3918	1	-0.86287	-1.81865	5.71233	9.04616	0.0104748	0.0277331	NC	1.557
SAOUHSC_01931	SAUSA300_1750	A0A0H2XK90	SAUSA300_RS09575	-	4113	3814	1	-0.885654	-1.8476	7.87105	24.3307	0.00030675	0.00141539	NC	2.84912
SAOUHSC_01932	SAUSA300_1751	A0A0H2XIK8	SAUSA300_RS09580	hsdS2	1200	901	1.00711	0.0989881	1.07102	6.2785	0.316145	0.583872	0.767268	NC	0.115053
SAOUHSC_01933	SAUSA300_1752	A0A0H2XJM2	SAUSA300_RS09585	hsdM2	1557	1258	3.20758	-0.215166	-1.16084	4.20506	1.11476	0.31102	0.467344	NC	0.330363
			SAUSA300_RS09590		135	5.67153	1	0	0	-2.91485	0	1	1	NC	0
SAOUHSC_01935	SAUSA300_1753	Q2FFT4	SAUSA300_RS09595	splF	720	421	1.02398	0.267263	1.20352	2.69306	0.272403	0.610844	0.793881	NC	0.100244
SAOUHSC_01936	SAUSA300_1754	Q2FFT3	SAUSA300_RS09600	splE	717	418	1	-0.130606	-1.09475	2.01271	0.0347524	0.855105	1	NC	0
SAOUHSC_01938	SAUSA300_1755	Q2FFT2	SAUSA300_RS09605	splD	720	421	1.17391	-0.564805	-1.47919	1.15998	0.283158	0.603965	0.787184	NC	0.103924
SAOUHSC_01939	SAUSA300_1756	Q2FFT1	SAUSA300_RS09610	splC	720	421	1.01708	-0.759014	-1.69233	2.08991	0.769001	0.39706	0.564419	NC	0.248399
SAOUHSC_01941	SAUSA300_1757	Q2FFT0	SAUSA300_RS09615	splB	723	424	1	-0.939239	-1.91752	2.15931	0.777988	0.394395	0.561465	NC	0.250677
SAOUHSC_01942	SAUSA300_1758	Q2FFS9	SAUSA300_RS09620	splA	708	409	1	-0.400997	-1.32042	2.5869	0.111976	0.743452	0.929315	NC	0.0318373
SAOUHSC_01944	SAUSA300_1759	A0A0H2XJY4	SAUSA300_RS09630	-	567	268	1	-0.827933	-1.77514	3.05397	4.2342	0.0610903	0.121926	NC	0.913905
SAOUHSC_01947	SAUSA300_1761	A0A0H2XG29	SAUSA300_RS09640	epiE	762	463	1	-0.0415023	-1.02919	3.49067	0.0234202	0.880811	1	NC	0
SAOUHSC_01948	SAUSA300_1762	A0A0H2XGC6	SAUSA300_RS09645	epiF	693	394	1.00082	0.139218	1.10131	3.29322	0.135866	0.718591	0.905668	NC	0.0430311
SAOUHSC_01949	SAUSA300_1763	A0A0H2XIS6	SAUSA300_RS09650	epiP	1374	1075	1	-0.698872	-1.62324	3.95386	7.04322	0.0204127	0.0489427	NC	1.31031
SAOUHSC_01950	SAUSA300_1764	A0A0H2XJE3	SAUSA300_RS09655	epiD	519	220	1	-1.27247	-2.41574	0.775709	6.01682	0.0297042	0.066916	DOWN	1.17447
SAOUHSC_01951	SAUSA300_1765	A0A0H2XJ01	SAUSA300_RS09660	epiC	1245	946	1	-1.22033	-2.33	3.17944	25.3313	0.000257989	0.00122588	DOWN	2.91155
SAOUHSC_01952	SAUSA300_1766	A0A0H2XJF2	SAUSA300_RS09665	epiB	2994	2695	1	-1.17944	-2.26488	4.83141	43.3214	2.13203e-05	0.000185422	DOWN	3.73184
SAOUHSC_01953	SAUSA300_1767	A0A0H2XF64	SAUSA300_RS09670	epiA	144	5.93502	1	0	0	-2.91485	0	1	1	NC	0
			SAUSA300_RS09675		144	5.93502	1	0	0	-2.91485	0	1	1	NC	0
SAOUHSC_01954	SAUSA300_1768	A0A0H2XFN4	SAUSA300_RS09680	lukD	984	685	1	-0.281301	-1.21529	2.76131	0.268187	0.613589	0.796473	NC	0.0988292
SAOUHSC_01955	SAUSA300_1769	A0A0H2XJW6	SAUSA300_RS09685	lukE	936	637	1	-0.400733	-1.32018	2.74989	0.3855	0.545825	0.728951	NC	0.137301
SAOUHSC_01956	SAUSA300_1770	A0A0H2XK46	SAUSA300_RS09690	-	540	241	1	-0.498213	-1.41246	4.23195	7.61794	0.01672	0.0414033	NC	1.38297
SAOUHSC_01957	SAUSA300_1771	A0A0H2XF84	SAUSA300_RS09695	-	788	489	1	0.52896	1.44289	7.67149	7.23538	0.0190801	0.0462499	NC	1.33489
SAOUHSC_T00050	SAUSA300_1772		SAUSA300_RS09700	trnaS	89	4.63675	1	0	0	-2.91485	0	1	1	NC	0
SAOUHSC_T00019	SAUSA300_1773		SAUSA300_RS09705	trnaE	72	4.35015	1	0	0	-2.91485	0	1	1	NC	0
SAOUHSC_T0009	SAUSA300_1774		SAUSA300_RS09710	trnaN	75	4.39785	1	0	0	-2.91485	0	1	1	NC	0
SAOUHSC_T00022	SAUSA300_1775		SAUSA300_RS09715	trnaG	74	4.38182	1	0	0	-2.91485	0	1	1	NC	0
SAOUHSC_T00026	SAUSA300_1776		SAUSA300_RS09720	trnaH	76	4.41401	1	0	0	-2.91485	0	1	1	NC	0
SAOUHSC_T00042	SAUSA300_1777		SAUSA300_RS09725	trnaF	73	4.36592	1	0	0	-2.91485	0	1	1	NC	0
SAOUHSC_T00012	SAUSA300_1778		SAUSA300_RS09730	trnaD	76	4.41401	1	0	0	-2.91485	0	1	1	NC	0
SAOUHSC_T00038	SAUSA300_1779		SAUSA300_RS09735	trnaM	74	4.38182	1	0	0	-2.91485	0	1	1	NC	0
SAOUHSC_01958	SAUSA300_1780	A0A0H2XIL8	SAUSA300_RS09740	-	555	256	1.07507	-0.537274	-1.45123	5.37784	11.6499	0.00486635	0.0144281	NC	1.84079
SAOUHSC_01960	SAUSA300_1781	A0A0H2XFK8	SAUSA300_RS09750	hemY	1401	1102	1.00701	-0.273763	-1.20896	8.33716	1.44974	0.250865	0.393863	NC	0.404655
SAOUHSC_01961	SAUSA300_1782	A0A0H2XGS5	SAUSA300_RS09755	hemH	924	625	1.00744	-0.272457	-1.20786	7.17898	3.59116	0.0814377	0.154173	NC	0.811992
SAOUHSC_01962	SAUSA300_1783	Q2FFR2	SAUSA300_RS09760	hemE	1038	739	1	-0.360939	-1.28426	7.20572	6.69868	0.023087	0.054505	NC	1.26356
			SAUSA300_RS09765		111	5.0761	1	0	0	-2.91485	0	1	1	NC	0
SAOUHSC_01964	SAUSA300_1784	Q2FFR1	SAUSA300_RS09770	traP	504	205	1	0.469694	1.38482	9.80237	3.30802	0.092959	0.173242	NC	0.761348
SAOUHSC_01966	SAUSA300_1785	A0A0H2XFZ7	SAUSA300_RS09775	-	1224	925	1	0.407973	1.32682	9.70678	14.5583	0.00229005	0.00751994	NC	2.12379
SAOUHSC_01967	SAUSA300_1786	A0A0H2XJD3	SAUSA300_RS09780	ecsA	741	442	1.01208	0.404689	1.3238	8.50513	12.5726	0.00379173	0.0116888	NC	1.93223
SAOUHSC_01968	SAUSA300_1787	A0A0H2XH57	SAUSA300_RS09785	hit	423	124.002	1	0.453104	1.36898	7.06992	6.19954	0.0277327	0.0631189	NC	1.19984
SAOUHSC_01969	SAUSA300_1788	A0A0H2XJW7	SAUSA300_RS09790	-	366	68.0394	1.02419	0.817376	1.7622	7.7723	10.6908	0.00638092	0.0181679	NC	1.7407
SAOUHSC_01971	SAUSA300_1789	A0A0H2XGU6	SAUSA300_RS09795	-	558	259	1.00819	-0.162612	-1.11931	5.19361	0.162061	0.694062	0.882569	NC	0.0542511
SAOUHSC_01972	SAUSA300_1790	Q2FFQ5	SAUSA300_RS09800	prsA	963	664	1.0438	0.133223	1.09674	11.3976	1.29856	0.275834	0.425451	NC	0.37115
SAOUHSC_01973	SAUSA300_1791	A0A0H2XHZ3	SAUSA300_RS09805	cbf1	942	643	1.03399	-0.138121	-1.10047	9.49145	1.14832	0.304147	0.458526	NC	0.338636
SAOUHSC_01974	SAUSA300_1792	A0A0H2XGS8	SAUSA300_RS09810	-	2937	2638	1.04381	-0.221196	-1.1657	10.6011	2.16414	0.165975	0.281031	NC	0.551245
SAOUHSC_01975	SAUSA300_1793	A0A0H2XFI3	SAUSA300_RS09815	-	1197	898	1.05263	-0.163462	-1.11997	8.62457	0.619721	0.445815	0.620208	NC	0.207463
SAOUHSC_01976	SAUSA300_1794	A0A0H2XJQ8	SAUSA300_RS09820	-	99	4.82576	1	0	0	-2.91485	0	1	1	NC	0
SAOUHSC_01977	SAUSA300_1795	Q2FFQ0	SAUSA300_RS09825	-	345	50.0508	1	0.269222	1.20516	10.715	0.401123	0.537921	0.720811	NC	0.142178
SAOUHSC_01978	SAUSA300_1796	Q2FFP9	SAUSA300_RS09830	-	1125	826	1	-0.247947	-1.18752	7.84323	0.994036	0.337659	0.498243	NC	0.302559
SAOUHSC_01979	SAUSA300_1797	A0A0H2XKH0	SAUSA300_RS09835	-	465	166	1	-1.26934	-2.41051	9.05058	20.0138	0.000688269	0.00273213	DOWN	2.5635
SAOUHSC_01980	SAUSA300_1798	A0A0H2XHP5	SAUSA300_RS09840	airR	624	325	1.03767	-0.216805	-1.16216	6.38656	1.19847	0.294265	0.445667	NC	0.350989
SAOUHSC_01981	SAUSA300_1799	A0A0H2XGS2	SAUSA300_RS09845	airS	1113	814	1	-0.3755	-1.29729	7.00056	9.6362	0.00872583	0.0237376	NC	1.62456
SAOUHSC_01982	SAUSA300_1800	A0A0H2XGV5	SAUSA300_RS09850	-	822	523	1	-0.533379	-1.44732	8.46344	5.89219	0.0311444	0.0696682	NC	1.15697
SAOUHSC_01983	SAUSA300_1801	A0A0H2XEK9	SAUSA300_RS09855	fumC	1386	1087	1.04621	-0.277467	-1.21207	8.02525	4.32473	0.0587448	0.1179	NC	0.928485
SAOUHSC_01984	SAUSA300_1802	A0A0H2XGN3	SAUSA300_RS09860	-	396	97.0678	1	-1.08971	-2.12831	6.2859	17.2073	0.0012402	0.00449417	DOWN	2.34735
SAOUHSC_01986	SAUSA300_1803	A0A0H2XIA7	SAUSA300_RS09870	-	153	6.2254	1	0	0	-2.91485	0	1	1	NC	0
SAOUHSC_01987	SAUSA300_1804	A0A0H2XH52	SAUSA300_RS09875	-	600	301	1	0.793487	1.73326	9.00605	27.109	0.000191876	0.000959379	NC	3.01801
SAOUHSC_01988	SAUSA300_1805	A0A0H2XE18	SAUSA300_RS09880	cspR	471	172	1	-0.787947	-1.72662	4.91152	14.9446	0.0020859	0.00693687	NC	2.15884
SAOUHSC_01989	SAUSA300_1806	A0A0H2XFV6	SAUSA300_RS09885	queG	1128	829	1	-1.25799	-2.39163	6.27997	46.9927	1.42111e-05	0.000135501	DOWN	3.86806
SAOUHSC_01990	SAUSA300_1807	A0A0H2XIC1	SAUSA300_RS09890	glnQ	723	424	1	-1.32994	-2.51393	4.33983	55.9461	5.83068e-06	7.27567e-05	DOWN	4.13813
SAOUHSC_01991	SAUSA300_1808	A0A0H2XH31	SAUSA300_RS09895	glnP	1458	1159	1.10243	-1.59091	-3.01239	4.26391	72.8308	1.4424e-06	2.55725e-05	DOWN	4.59223
SAOUHSC_01992	SAUSA300_1809	A0A0H2XHA7	SAUSA300_RS09900	-	1062	763	1	-0.690435	-1.61377	8.2423	16.7628	0.00136884	0.00487418	NC	2.3121
SAOUHSC_01993	SAUSA300_1810	A0A0H2XH12	SAUSA300_RS09905	tnp3	1320	1021	7.01568	-0.676453	-1.59821	3.77956	3.21635	0.0971085	0.180107	NC	0.74447
SAOUHSC_T00031	SAUSA300_1811		SAUSA300_RS09910	trnaL	84	4.54819	1	0	0	-2.91485	0	1	1	NC	0
SAOUHSC_T00023	SAUSA300_1813		SAUSA300_RS09915	trnaG	75	4.39785	1	0	0	-2.91485	0	1	1	NC	0
SAOUHSC_T00015	SAUSA300_1814		SAUSA300_RS09920	trnaC	74	4.38182	1	0	0	-2.91485	0	1	1	NC	0
SAOUHSC_T00016	SAUSA300_1815		SAUSA300_RS09925	trnaQ	72	4.35015	1	0	0	-2.91485	0	1	1	NC	0
SAOUHSC_T00027	SAUSA300_1816		SAUSA300_RS09930	trnaH	73	4.36592	1	0	0	-2.91485	0	1	1	NC	0
SAOUHSC_T00056	SAUSA300_1817		SAUSA300_RS09935	trnaW	74	4.38182	1	0	0	-2.91485	0	1	1	NC	0
SAOUHSC_T00057	SAUSA300_1818		SAUSA300_RS09940	trnaY	81	4.49682	1	0	0	-2.91485	0	1	1	NC	0
SAOUHSC_T00054	SAUSA300_1819		SAUSA300_RS09945	trnaT	76	4.41401	1	0	0	-2.91485	0	1	1	NC	0
SAOUHSC_T00043	SAUSA300_1820		SAUSA300_RS09950	trnaL	73	4.36592	1	0	0	-2.91485	0	1	1	NC	0
SAOUHSC_T00013	SAUSA300_1821		SAUSA300_RS09955	trnaD	76	4.41401	1	0	0	-2.91485	0	1	1	NC	0
SAOUHSC_T00039	SAUSA300_1822		SAUSA300_RS09960	trnaM	74	4.38182	1	0	0	-2.91485	0	1	1	NC	0
SAOUHSC_T00051	SAUSA300_1823		SAUSA300_RS09965	trnaS	93	4.71038	1	0	0	-2.91485	0	1	1	NC	0
SAOUHSC_T00014	SAUSA300_1824		SAUSA300_RS09970	trnaD	76	4.41401	1	0	0	-2.91485	0	1	1	NC	0
SAOUHSC_T00052	SAUSA300_1825		SAUSA300_RS09975	trnaS	90	4.65492	1	0	0	-2.91485	0	1	1	NC	0
SAOUHSC_T00040	SAUSA300_1826		SAUSA300_RS09980	trnaM	74	4.38182	1	0	0	-2.91485	0	1	1	NC	0
SAOUHSC_T00041	SAUSA300_1827		SAUSA300_RS09985	trnaM	74	4.38182	1	0	0	-2.91485	0	1	1	NC	0
SAOUHSC_T0002	SAUSA300_1828		SAUSA300_RS09990	trnaA	76	4.41401	1	0	0	-2.91485	0	1	1	NC	0
SAOUHSC_T00045	SAUSA300_1829		SAUSA300_RS09995	trnaP	74	4.38182	1	0	0	-2.91485	0	1	1	NC	0
SAOUHSC_T0007	SAUSA300_1830		SAUSA300_RS10000	trnaR	74	4.38182	1	0	0	-2.91485	0	1	1	NC	0
SAOUHSC_T00032	SAUSA300_1831		SAUSA300_RS10005	trnaL	89	4.63675	1	0	0	-2.91485	0	1	1	NC	0
SAOUHSC_T00024	SAUSA300_1832		SAUSA300_RS10010	trnaG	75	4.39785	1	0	0	-2.91485	0	1	1	NC	0
SAOUHSC_T00033	SAUSA300_1833		SAUSA300_RS10015	trnaL	82	4.5138	1	0	0	-2.91485	0	1	1	NC	0
SAOUHSC_T00036	SAUSA300_1834		SAUSA300_RS10020	trnaK	76	4.41401	1	0	0	-2.91485	0	1	1	NC	0
SAOUHSC_T00055	SAUSA300_1835		SAUSA300_RS10025	trnaT	76	4.41401	1	0	0	-2.91485	0	1	1	NC	0
SAOUHSC_T00060	SAUSA300_1836		SAUSA300_RS10030	trnaV	76	4.41401	1	0	0	-2.91485	0	1	1	NC	0
SAOUHSC_R00013	SAUSA300_1837		SAUSA300_RS10035	rrfC	115	5.16592	1	0	0	-2.91485	0	1	1	NC	0
SAOUHSC_R0008	SAUSA300_1838		SAUSA300_RS10040	rrl3	2923	2624	16.9517	2.06917	4.19646	9.31419	2.10111	0.171803	0.288686	NC	0.539574
SAOUHSC_T0003	SAUSA300_1839		SAUSA300_RS10045	-	76	4.41401	1	0	0	-2.91485	0	1	1	NC	0
SAOUHSC_T00028	SAUSA300_1840		SAUSA300_RS10050	-	77	4.4303	1	0	0	-2.91485	0	1	1	NC	0
SAOUHSC_R0003	SAUSA300_1841		SAUSA300_RS10055	rrsD	1552	1253	42.4409	1.67044	3.18312	4.78218	2.81015	0.118472	0.211715	NC	0.674248
SAOUHSC_01997	SAUSA300_1842	Q2FFN4	SAUSA300_RS10060	perR	447	148	1	0.666533	1.58725	10.3699	5.15472	0.041581	0.0886609	NC	1.05227
SAOUHSC_01998	SAUSA300_1843	A0A0H2XG78	SAUSA300_RS10065	-	951	652	1.07641	1.79414	3.46808	8.9268	140.797	3.58699e-08	1.87176e-06	UP	5.72775
SAOUHSC_01999	SAUSA300_1844	A0A0H2XHS7	SAUSA300_RS10070	-	456	157	1	1.95859	3.88682	7.55346	66.8094	2.29192e-06	3.59444e-05	UP	4.44437
SAOUHSC_02000	SAUSA300_1845	Q2FFN1	SAUSA300_RS10075	gsaB	1290	991	1.00762	0.38834	1.30889	8.98557	6.69415	0.0231248	0.0545342	NC	1.26333
SAOUHSC_02001	SAUSA300_1846	A0A0H2XIC3	SAUSA300_RS10080	-	1095	796	1	-0.344044	-1.26931	8.32567	5.33084	0.0387522	0.0838754	NC	1.07637
			SAUSA300_RS10085		93	4.71038	1	0	0	-2.91485	0	1	1	NC	0
SAOUHSC_02003	SAUSA300_1847	Q2FFM9	SAUSA300_RS10090	-	1737	1438	1	0.297592	1.22909	8.17865	0.929584	0.353246	0.515936	NC	0.287404
SAOUHSC_02004	SAUSA300_1848	Q2FFM8	SAUSA300_RS10095	-	543	244	1.01429	0.166497	1.12233	7.48766	0.754333	0.401469	0.568995	NC	0.244891
SAOUHSC_02005	SAUSA300_1849	A0A0H2XH44	SAUSA300_RS10100	mutY	1038	739	1.03609	-0.265417	-1.20198	6.50624	2.83728	0.116876	0.209515	NC	0.678785
SAOUHSC_02006	SAUSA300_1850	A0A0H2XG67	SAUSA300_RS10105	-	978	679	1.05131	1.52685	2.88157	9.52164	177.766	9.22345e-09	6.78751e-07	UP	6.16829
SAOUHSC_02008	SAUSA300_1851	A0A0H2XEQ9	SAUSA300_RS10115	-	837	538	1	0.192917	1.14307	8.07067	2.36735	0.148808	0.256197	NC	0.591427
SAOUHSC_02009	SAUSA300_1852	A0A0H2XKK1	SAUSA300_RS10120	-	1518	1219	1.01449	0.270282	1.20604	8.55559	6.87639	0.0216592	0.0514585	NC	1.28854
SAOUHSC_02010	SAUSA300_1853	A0A0H2XGJ5	SAUSA300_RS10125	-	315	31.0194	1.04877	0.755469	1.68818	4.65193	11.4874	0.00509058	0.0149386	NC	1.82569
SAOUHSC_02011	SAUSA300_1854	Q2FFM2	SAUSA300_RS10130	recX	819	520	1.02386	0.94316	1.92274	6.12784	20.3294	0.000646362	0.00258725	NC	2.58716
SAOUHSC_02012	SAUSA300_1855	Q2FFM1	SAUSA300_RS10135	sgtB	810	511	1.03363	0.812618	1.7564	9.00381	8.82329	0.0112402	0.0295686	NC	1.52917
SAOUHSC_02013	SAUSA300_1856	A0A0H2XHR8	SAUSA300_RS10140	-	516	217	1	0.192834	1.14301	8.25533	1.73335	0.211603	0.343107	NC	0.46457
SAOUHSC_02014	SAUSA300_1857	A0A0H2XGK6	SAUSA300_RS10145	-	162	6.54674	1	0	0	-2.91485	0	1	1	NC	0
SAOUHSC_02090	SAUSA300_1858	A0A0H2XH15	SAUSA300_RS10150	-	1152	853	1	-0.525015	-1.43895	7.00269	12.5269	0.00383795	0.0117807	NC	1.92883
SAOUHSC_02091	SAUSA300_1859	A0A0H2XGU3	SAUSA300_RS10155	-	531	232	1	-0.304297	-1.23482	7.83144	3.08722	0.103345	0.188796	NC	0.724006
SAOUHSC_02092	SAUSA300_1860	A0A0H2XI24	SAUSA300_RS10160	ampS	1257	958	1.01939	-0.356918	-1.28069	8.96074	8.17905	0.0138505	0.0350538	NC	1.45527
SAOUHSC_02093	SAUSA300_1861	Q2FFL5	SAUSA300_RS10165	-	201	8.43826	1	0	0	-2.91485	0	1	1	NC	0
SAOUHSC_02095	SAUSA300_1862	Q2FFL4	SAUSA300_RS10170	ptpA	465	166	1.0557	0.15331	1.11212	7.38339	0.33959	0.570425	0.753044	NC	0.123179
SAOUHSC_02096	SAUSA300_1863	A0A0H2XI52	SAUSA300_RS10175	-	276	17.6374	1	-0.345392	-1.2705	4.71605	3.62768	0.0800814	0.152285	NC	0.817344
SAOUHSC_02097	SAUSA300_1864	A0A0H2XEN6	SAUSA300_RS10180	-	1218	919	1.0258	-0.388977	-1.30946	8.38698	2.30877	0.153517	0.263041	NC	0.579976
SAOUHSC_02098	SAUSA300_1865	A0A0H2XGC9	SAUSA300_RS10185	vraR	630	331	1.00522	0.694607	1.61844	8.52876	16.9505	0.00131271	0.00470935	NC	2.32704
SAOUHSC_02099	SAUSA300_1866	A0A0H2XJC3	SAUSA300_RS10190	vraS	1044	745	1.06155	0.635136	1.55308	8.8007	13.6294	0.00288415	0.00917685	NC	2.03731
SAOUHSC_02100	SAUSA300_1867	A0A0H2XHE4	SAUSA300_RS10195	vraT	702	403	1	0.616281	1.53292	7.70968	9.62305	0.0087609	0.0238104	NC	1.62323
SAOUHSC_02101	SAUSA300_1868	A0A0H2XIG8	SAUSA300_RS10200	vraU	387	88.1704	1	0.553442	1.46758	5.91157	2.71997	0.123977	0.220299	NC	0.656987
SAOUHSC_02102	SAUSA300_1869	A0A0H2XG88	SAUSA300_RS10205	map	759	460	1	0.517242	1.43122	9.12344	19.4608	0.000769555	0.00300902	NC	2.52157
SAOUHSC_02103	SAUSA300_1870	Q2FFK6	SAUSA300_RS10215	-	987	688	1	-0.287171	-1.22025	6.31356	3.62692	0.0801093	0.152285	NC	0.817344
SAOUHSC_02104	SAUSA300_1871	A0A0H2XGL9	SAUSA300_RS10230	-	414	115.008	1.00838	0.775856	1.71221	4.12234	5.04513	0.0434657	0.0919959	NC	1.03623
			SAUSA300_RS10235		111	5.0761	1	0	0	-2.91485	0	1	1	NC	0
SAOUHSC_02106	SAUSA300_1872	A0A0H2XJQ7	SAUSA300_RS10240	gatD	732	433	1.0163	0.352956	1.27717	8.41489	4.31303	0.0590417	0.118331	NC	0.926903
SAOUHSC_02107	SAUSA300_1873	A0A0H2XFN5	SAUSA300_RS10245	murT	1314	1015	1	0.141099	1.10274	8.73068	0.638614	0.439128	0.612389	NC	0.212973
SAOUHSC_02108	SAUSA300_1874	Q2FFK2	SAUSA300_RS10250	ftnA	501	202	1	2.48454	5.59656	10.0999	61.0258	3.70276e-06	5.17043e-05	UP	4.28647
			SAUSA300_RS10255		93	4.71038	1	0	0	-2.91485	0	1	1	NC	0
SAOUHSC_02110	SAUSA300_1875	A0A0H2XGN9	SAUSA300_RS10260	-	555	256	1	1.39932	2.63777	8.47568	29.2311	0.000137143	0.00073846	UP	3.13167
SAOUHSC_02111	SAUSA300_1876	A0A0H2XIA3	SAUSA300_RS10265	dinB	1071	772	1	1.03704	2.05202	6.78433	7.58818	0.0168908	0.0417542	UP	1.3793
SAOUHSC_02112	SAUSA300_1877	A0A0H2XGZ1	SAUSA300_RS10270	-	531	232	1	-0.200381	-1.149	6.76469	0.938604	0.351002	0.513967	NC	0.289065
SAOUHSC_02113	SAUSA300_1878	A0A0H2XEB5	SAUSA300_RS10275	rumA	1362	1063	1	-0.970957	-1.96014	6.99684	27.9655	0.000167185	0.000862986	NC	3.064
SAOUHSC_02114	SAUSA300_1879	Q2FFJ7	SAUSA300_RS10280	dgkB	948	649	1.01896	-0.296945	-1.22854	8.09209	4.34078	0.0583402	0.117582	NC	0.92966
			SAUSA300_RS10285		147	6.02864	1	0	0	-2.91485	0	1	1	NC	0
SAOUHSC_02116	SAUSA300_1880	Q2FFJ6	SAUSA300_RS10290	gatB	1428	1129	1	-0.98613	-1.98086	10.8665	108.642	1.57912e-07	5.20927e-06	NC	5.28322
SAOUHSC_02117	SAUSA300_1881	Q2FFJ5	SAUSA300_RS10295	gatA	1458	1159	1	-1.12304	-2.17805	10.4426	103.496	2.07602e-07	6.01858e-06	DOWN	5.22051
SAOUHSC_02118	SAUSA300_1882	Q2FFJ4	SAUSA300_RS10300	gatC	303	25.7547	1.02763	-0.835518	-1.7845	6.11593	27.4213	0.000182411	0.000917872	NC	3.03722
SAOUHSC_02119	SAUSA300_1883	Q2FFJ3	SAUSA300_RS10305	putP	1539	1240	1.02596	-2.13206	-4.38343	7.96933	33.0611	7.80572e-05	0.000477664	DOWN	3.32088
SAOUHSC_02121	SAUSA300_1884	A0A0H2XG95	SAUSA300_RS10310	-	1200	901	1.05788	0.226429	1.16994	9.35352	4.59102	0.0524455	0.107899	NC	0.966984
SAOUHSC_02122	SAUSA300_1885	Q2FFJ1	SAUSA300_RS10315	ligA	2004	1705	1.05987	-0.367267	-1.28991	9.11081	10.5191	0.00670689	0.0189456	NC	1.72249
SAOUHSC_02123	SAUSA300_1886	A0A0H2XF75	SAUSA300_RS10320	pcrA	2193	1894	1.00836	-0.631353	-1.54902	8.81925	15.6306	0.00177325	0.00607308	NC	2.21659
SAOUHSC_02124	SAUSA300_1887	Q2FFI9	SAUSA300_RS10325	pcrB	693	394	1	-0.362545	-1.28569	6.43044	4.7852	0.048358	0.100942	NC	0.995927
SAOUHSC_02125	SAUSA300_1888	A0A0H2XJM3	SAUSA300_RS10330	hisR	303	25.7547	1.08157	-0.0438491	-1.03086	7.28387	0.0108806	0.918578	1	NC	0
SAOUHSC_02126	SAUSA300_1889	Q2FFI7	SAUSA300_RS10335	purB	1296	997	1.0081	-0.536925	-1.45088	9.37111	18.5808	0.000923114	0.00349978	NC	2.45596
SAOUHSC_02127	SAUSA300_1890	A0A0H2XEH7	SAUSA300_RS10340	scpA	1167	868	1	-1.71086	-3.27357	8.75668	2.54967	0.135265	0.237506	NC	0.624325
			SAUSA300_RS10345		327	37.5845	1	-1.73221	-3.32237	3.68755	2.71583	0.124237	0.220371	NC	0.656846
SAOUHSC_02130	SAUSA300_1891	A0A0H2XFU5	SAUSA300_RS10350	-	174	7.0319	1	0	0	-2.91485	0	1	1	NC	0
SAOUHSC_02131	SAUSA300_1892	Q2FFI4	SAUSA300_RS10355	-	603	304	1	-0.368801	-1.29128	6.69081	3.22788	0.0965741	0.179397	NC	0.746186
SAOUHSC_02132	SAUSA300_1893	Q2FFI3	SAUSA300_RS10360	nadE	822	523	1	-0.209256	-1.15609	6.65324	0.91697	0.356419	0.519778	NC	0.284182
SAOUHSC_02133	SAUSA300_1894	A0A0H2XI81	SAUSA300_RS10365	pncB	1470	1171	1.01104	-0.233186	-1.17543	6.79061	0.859098	0.371534	0.536426	NC	0.27049
SAOUHSC_02134	SAUSA300_1895	A0A0H2XII3	SAUSA300_RS10370	nos	1077	778	1	-0.293059	-1.22524	6.89841	2.95775	0.110098	0.199357	NC	0.700368
SAOUHSC_02135	SAUSA300_1896	A0A0H2XDY8	SAUSA300_RS10375	pheA	795	496	1.02311	-0.265886	-1.20237	6.90656	1.79841	0.203755	0.333734	NC	0.476599
			SAUSA300_RS10380		108	5.01091	1	0	0	-2.91485	0	1	1	NC	0
SAOUHSC_02137	SAUSA300_1897	Q2FFH9	SAUSA300_RS10385	sdcS	1563	1264	1	-0.161459	-1.11842	6.12809	1.69816	0.216012	0.34868	NC	0.457573
SAOUHSC_02138	SAUSA300_1898	A0A0H2XFB5	SAUSA300_RS10390	-	1098	799	1.00175	-0.345636	-1.27071	5.20967	4.45008	0.0556727	0.113079	NC	0.946618
SAOUHSC_02139	SAUSA300_1899	A0A0H2XK13	SAUSA300_RS10395	pncA	561	262	1	-0.128566	-1.09321	8.76477	1.14809	0.304193	0.458526	NC	0.338636
SAOUHSC_02140	SAUSA300_1900	Q2FFH6	SAUSA300_RS10400	ppaC	930	631	1.01369	-0.183425	-1.13558	10.8654	1.89143	0.193178	0.317843	NC	0.497787
			SAUSA300_RS10405		174	7.0319	1	0	0	-2.91485	0	1	1	NC	0
SAOUHSC_02142	SAUSA300_1901	A0A0H2XFU7	SAUSA300_RS10410	aldH	1380	1081	1.00485	1.24041	2.36265	9.06222	100.667	2.42561e-07	6.65727e-06	UP	5.1767
SAOUHSC_02143	SAUSA300_1902	Q2FFH4	SAUSA300_RS10415	-	1029	730	1	0.0541006	1.03821	8.71323	0.159513	0.696342	0.884293	NC	0.0534039
SAOUHSC_02144	SAUSA300_1903	A0A0H2XKL2	SAUSA300_RS10420	-	402	103.035	1	0.166783	1.12255	4.5558	0.314478	0.584853	0.768205	NC	0.114523
SAOUHSC_02145	SAUSA300_1904	A0A0H2XG38	SAUSA300_RS10425	-	174	7.0319	1	0	0	-2.91485	0	1	1	NC	0
SAOUHSC_02146	SAUSA300_1905	A0A0H2XGB4	SAUSA300_RS10430	-	1041	742	1.03613	-0.758221	-1.6914	5.93903	18.4434	0.000950197	0.00358353	NC	2.44569
SAOUHSC_02147	SAUSA300_1906	A0A0H2XF63	SAUSA300_RS10435	-	843	544	1.00621	-0.0883636	-1.06316	8.63112	0.340466	0.569934	0.752744	NC	0.123353
SAOUHSC_02148	SAUSA300_1907	A0A0H2XH69	SAUSA300_RS10440	-	558	259	1.00853	-0.751888	-1.68399	6.32634	23.9447	0.000328367	0.00147946	NC	2.8299
[truncated: 871 more rows]

## Sheet: DEGs
NCTC8325	Genbank	UniProt ID	Refseq	Pan Symbol	logFC	Ratio
SAOUHSC_02851	SAUSA300_2479	Q2FDW5	SAUSA300_RS13755	cidA	6.83496	114.164
SAOUHSC_02381	SAUSA300_2092	A0A0H2XK48	SAUSA300_RS11525	dps	5.36159	41.1149
SAOUHSC_02468	SAUSA300_2166	A0A0H2XHS9	SAUSA300_RS11940	budB	5.00442	32.0982
SAOUHSC_02467	SAUSA300_2165	A0A0H2XGE8	SAUSA300_RS11935	budA1	4.55688	23.5374
SAOUHSC_00075	SAUSA300_0118	Q2FKE3	SAUSA300_RS00610	sbnA	4.52573	23.0346
SAOUHSC_01079	SAUSA300_1028	Q2FHV2	SAUSA300_RS05535	isdB	4.33173	20.1364
SAOUHSC_01082	SAUSA300_1030	Q2FHV0	SAUSA300_RS05545	isdC	4.24569	18.9705
SAOUHSC_02849	SAUSA300_2477	A0A0H2XGE9	SAUSA300_RS13745	cidC	4.19963	18.3745
SAOUHSC_00076	SAUSA300_0119	A0A0H2XFQ8	SAUSA300_RS00615	sbnB	4.07812	16.8903
SAOUHSC_02850	SAUSA300_2478	A0A0H2XJU3	SAUSA300_RS13750	cidB	3.96886	15.6583
SAOUHSC_00077	SAUSA300_0120	A0A0H2XF13	SAUSA300_RS00620	sbnC	3.8919	14.8449
SAOUHSC_01084	SAUSA300_1031	A0A0H2XI86	SAUSA300_RS05550	isdD	3.70493	13.0405
SAOUHSC_00082	SAUSA300_0125	A0A0H2XH47	SAUSA300_RS00645	sbnH	3.49506	11.275
SAOUHSC_01085	SAUSA300_1032	Q2FHU8	SAUSA300_RS05555	isdE	3.48383	11.1876
SAOUHSC_01086	SAUSA300_1033	Q2FHU7	SAUSA300_RS05560	isdF	3.43055	10.782
SAOUHSC_00083	SAUSA300_0126	A0A0H2XI87	SAUSA300_RS00650	sbnI	3.4174	10.6841
SAOUHSC_01089	SAUSA300_1035	Q2FHU5	SAUSA300_RS05570	isdG	3.28196	9.72677
SAOUHSC_01088	SAUSA300_1034	A0A0H2XI76	SAUSA300_RS05565	srtB	3.26368	9.60431
SAOUHSC_01081	SAUSA300_1029	Q2FHV1	SAUSA300_RS05540	isdA	3.23879	9.44004
SAOUHSC_02435	SAUSA300_2139	A0A0H2XGZ6	SAUSA300_RS11780	sfnaA	3.16012	8.93903
SAOUHSC_00081	SAUSA300_0124	A0A0H2XHL3	SAUSA300_RS00640	sbnG	3.15012	8.87727
SAOUHSC_02433	SAUSA300_2137	A0A0H2XIV3	SAUSA300_RS11770	sfnaC	2.95433	7.75073
SAOUHSC_00366	SAUSA300_0381	Q2FJN3	SAUSA300_RS02030	nfrA	2.90518	7.4911
SAOUHSC_02873	SAUSA300_2494	Q2FDV0	SAUSA300_RS13855	copA	2.84758	7.19792
			SAUSA300_RS13785		2.8391	7.15575
SAOUHSC_02822	SAUSA300_2455	Q2FDY9	SAUSA300_RS13615	fbp	2.69914	6.49413
SAOUHSC_00080	SAUSA300_0123	A0A0H2XG97	SAUSA300_RS00635	sbnF	2.68555	6.43326
SAOUHSC_00132	SAUSA300_0170	Q2FK94	SAUSA300_RS00895	aldA	2.67691	6.39486
SAOUHSC_00078	SAUSA300_0121	A0A0H2XHB1	SAUSA300_RS00625	sbnD	2.64748	6.26572
SAOUHSC_02434	SAUSA300_2138	A0A0H2XFQ5	SAUSA300_RS11775	sfnaB	2.63502	6.21186
SAOUHSC_00079	SAUSA300_0122	A0A0H2XIH1	SAUSA300_RS00630	sbnE	2.62375	6.16348
SAOUHSC_01801	SAUSA300_1640	A0A0H2XHS2	SAUSA300_RS08950	citC	2.62029	6.14873
SAOUHSC_00893	SAUSA300_0859	A0A0H2XGI5	SAUSA300_RS04635	-	2.54025	5.81689
SAOUHSC_00365	SAUSA300_0380	Q2FJN4	SAUSA300_RS02025	ahpC	2.52991	5.77534
SAOUHSC_02108	SAUSA300_1874	Q2FFK2	SAUSA300_RS10250	ftnA	2.48454	5.59656
SAOUHSC_00204	SAUSA300_0234	A0A0H2XKK6	SAUSA300_RS01240	hmp	2.44665	5.45148
	SAUSA300_0078	Q2FKI2	SAUSA300_RS00395	copA	2.42572	5.37296
SAOUHSC_02653	SAUSA300_2318	A0A0H2XFX9	SAUSA300_RS12805	-	2.39044	5.24317
	SAUSA300_0079	A0A0H2XFS1	SAUSA300_RS00400	-	2.38411	5.22021
SAOUHSC_00131	SAUSA300_0169	A0A0H2XIE7	SAUSA300_RS00890	-	2.33845	5.0576
SAOUHSC_01901	SAUSA300_1725	A0A0H2XET4	SAUSA300_RS09425	tal	2.307	4.94854
SAOUHSC_02654	SAUSA300_2319	Q2FEC4	SAUSA300_RS12810	iruO	2.30313	4.93526
SAOUHSC_01363	SAUSA300_1259	A0A0H2XF33	SAUSA300_RS06840	umuC	2.27563	4.84208
SAOUHSC_00371	SAUSA300_0385	A0A0H2XJ55	SAUSA300_RS02055	-	2.27492	4.8397
SAOUHSC_01831	SAUSA300_1668	A0A0H2XIZ0	SAUSA300_RS09105	-	2.26565	4.80872
SAOUHSC_00130	SAUSA300_0168	Q2FK96	SAUSA300_RS00885	isdI	2.24964	4.75563
SAOUHSC_02550	SAUSA300_2231	Q2FEL2	SAUSA300_RS12320	fdhD	2.24745	4.74843
SAOUHSC_00247	SAUSA300_0269	A0A0H2XHR9	SAUSA300_RS01445	-	2.18556	4.54903
SAOUHSC_01653	SAUSA300_1513	Q2FGH0	SAUSA300_RS08260	sodA	2.18288	4.54059
SAOUHSC_01054	SAUSA300_1006	Q2FHX4	SAUSA300_RS05415	-	2.17756	4.52386
SAOUHSC_03034	SAUSA300_2631	A0A0H2XIG4	SAUSA300_RS14615	-	2.16984	4.49973
SAOUHSC_00834	SAUSA300_0789	A0A0H2XHS5	SAUSA300_RS04260	-	2.12893	4.37394
SAOUHSC_02926	SAUSA300_2540	Q2FDQ4	SAUSA300_RS14100	fdaB	2.1168	4.33732
SAOUHSC_00364	SAUSA300_0379	A0A0H2XHQ4	SAUSA300_RS02020	ahpF	2.09585	4.27477
SAOUHSC_01802	SAUSA300_1641	A0A0H2XGL1	SAUSA300_RS08955	citZ	2.05722	4.16184
SAOUHSC_00246	SAUSA300_0268	A0A0H2XGE4	SAUSA300_RS01440	-	2.05502	4.1555
SAOUHSC_01822	SAUSA300_1659	A0A0H2XHL5	SAUSA300_RS09055	tpx	2.05209	4.14705
SAOUHSC_01347	SAUSA300_1246	A0A0H2XKH5	SAUSA300_RS06765	citB	2.03538	4.09932
SAOUHSC_00245	SAUSA300_0267	A0A0H2XET8	SAUSA300_RS01435	-	1.98289	3.95284
SAOUHSC_02829	SAUSA300_2462	Q2FDY2	SAUSA300_RS13655	frp	1.96864	3.914
SAOUHSC_01999	SAUSA300_1844	A0A0H2XHS7	SAUSA300_RS10070	-	1.95859	3.88682
SAOUHSC_01333	SAUSA300_1237	Q2FH94	SAUSA300_RS06710	lexA	1.94951	3.86244
SAOUHSC_00152	SAUSA300_0189	A0A0H2XIB1	SAUSA300_RS00990	-	1.94665	3.8548
SAOUHSC_02515	SAUSA300_2206	A0A0H2XE92	SAUSA300_RS12160	-	1.94228	3.84313
SAOUHSC_00086	SAUSA300_0129	A0A0H2XIT3	SAUSA300_RS00670	butA	1.93965	3.83612
SAOUHSC_02727	SAUSA300_2381	A0A0H2XGN1	SAUSA300_RS13170	-	1.87701	3.67313
SAOUHSC_02945	SAUSA300_2553	A0A0H2XF98	SAUSA300_RS14190	-	1.87566	3.66969
SAOUHSC_00833	SAUSA300_0788	A0A0H2XFZ3	SAUSA300_RS04255	-	1.87492	3.66781
SAOUHSC_00573	SAUSA300_0569	Q2FJ56	SAUSA300_RS03045	hemQ	1.86743	3.64881
SAOUHSC_02382	SAUSA300_2093	A0A0H2XHE0	SAUSA300_RS11530	-	1.85686	3.62219
SAOUHSC_00153	SAUSA300_0190	A0A0H2XEM7	SAUSA300_RS00995	-	1.85293	3.61233
SAOUHSC_00963	SAUSA300_0930	A0A0H2XFJ1	SAUSA300_RS04995	lplA1	1.80783	3.50116
SAOUHSC_00763	SAUSA300_0732	A0A0H2XGV6	SAUSA300_RS03940	-	1.80559	3.49573
SAOUHSC_02430	SAUSA300_2136	A0A0H2XEB0	SAUSA300_RS11760	htsA	1.79978	3.48168
SAOUHSC_01998	SAUSA300_1843	A0A0H2XG78	SAUSA300_RS10065	-	1.79414	3.46808
SAOUHSC_01262	SAUSA300_1178	A0A0H2XFW9	SAUSA300_RS06370	recA	1.78928	3.45643
SAOUHSC_02447	SAUSA300_2147	A0A0H2XIR0	SAUSA300_RS11830	-	1.78134	3.43745
SAOUHSC_00174	SAUSA300_0207	A0A0H2XGS4	SAUSA300_RS01090	-	1.77805	3.42963
SAOUHSC_02436	SAUSA300_2140	A0A0H2XFX5	SAUSA300_RS11785	sfnaD	1.7703	3.41124
SAOUHSC_03024	SAUSA300_2622	Q2FDH2	SAUSA300_RS14570	-	1.75056	3.36489
SAOUHSC_02777	SAUSA300_2421	A0A0H2XH97	SAUSA300_RS13405	-	1.74054	3.3416
	SAUSA300_0037	A0A0H2XGM2	SAUSA300_RS00200	ccrB	1.73671	3.33274
SAOUHSC_00074	SAUSA300_0117	A0A0H2XHK0	SAUSA300_RS00605	sirA	1.72827	3.3133
SAOUHSC_01100	SAUSA300_1044	Q2FHT6	SAUSA300_RS05620	trxA	1.71484	3.2826
SAOUHSC_00652	SAUSA300_0633	A0A0H2XEK5	SAUSA300_RS03395	fhuC	1.70974	3.27101
SAOUHSC_02972	SAUSA300_2573	Q2FDM1	SAUSA300_RS14315	isaB	1.70946	3.27039
SAOUHSC_03031	SAUSA300_2628	A0A0H2XKB8	SAUSA300_RS14600	rarD	1.69386	3.23522
SAOUHSC_00543	SAUSA300_0545	Q2FJ80	SAUSA300_RS02910	azo1	1.68854	3.22331
SAOUHSC_01470	SAUSA300_1344	A0A0H2XFM1	SAUSA300_RS07330	dnaD	1.63611	3.10826
SAOUHSC_01626	SAUSA300_1491	A0A0H2XHB5	SAUSA300_RS08140	pepQ2	1.62982	3.09474
SAOUHSC_01468	SAUSA300_1342	A0A0H2XE88	SAUSA300_RS07320	-	1.61242	3.05764
SAOUHSC_02947	SAUSA300_2554	A0A0H2XGT3	SAUSA300_RS14195	cysJ	1.60611	3.04429
SAOUHSC_00237	SAUSA300_0261	A0A0H2XF57	SAUSA300_RS01395	-	1.60413	3.04013
SAOUHSC_01911	SAUSA300_1732	A0A0H2XGB7	SAUSA300_RS09475	tnp2	1.5947	3.02032
SAOUHSC_00790	SAUSA300_0752	Q2FIM5	SAUSA300_RS04060	clpP	1.59257	3.01586
SAOUHSC_02869	SAUSA300_2491	Q2FDV3	SAUSA300_RS13840	rocA	1.58914	3.00871
SAOUHSC_00542	SAUSA300_0544	A0A0H2XEE1	SAUSA300_RS02905	-	1.57894	2.98751
SAOUHSC_01769	SAUSA300_1613	A0A0H2XG20	SAUSA300_RS08790	-	1.57655	2.98255
SAOUHSC_01712	SAUSA300_1566	A0A0H2XFM5	SAUSA300_RS08540	-	1.55842	2.94531
SAOUHSC_01469	SAUSA300_1343	A0A0H2XF32	SAUSA300_RS07325	nth	1.53159	2.89104
SAOUHSC_00663	SAUSA300_0643	A0A0H2XJQ4	SAUSA300_RS03450	-	1.52996	2.88779
SAOUHSC_02006	SAUSA300_1850	A0A0H2XG67	SAUSA300_RS10105	-	1.52685	2.88157
SAOUHSC_01175	SAUSA300_1101	A0A0H2XI96	SAUSA300_RS05965	rqcH	1.51754	2.86302
SAOUHSC_00633	SAUSA300_0617	A0A0H2XKF9	SAUSA300_RS03310	-	1.51377	2.85555
SAOUHSC_00938	SAUSA300_0903	Q2FI75	SAUSA300_RS04860	yjbH	1.50433	2.83693
SAOUHSC_00767	SAUSA300_0736	Q2FIN9	SAUSA300_RS03960	saHPF	1.49328	2.81528
SAOUHSC_01861	SAUSA300_1691	A0A0H2XJ82	SAUSA300_RS09240	-	1.47224	2.77453
SAOUHSC_01591	SAUSA300_1447	A0A0H2XE73	SAUSA300_RS07900	xerD	1.46849	2.76733
SAOUHSC_02778	SAUSA300_2422	Q2FE21	SAUSA300_RS13410	-	1.45885	2.7489
SAOUHSC_01907	SAUSA300_1728	A0A0H2XII4	SAUSA300_RS09455	-	1.44377	2.72031
SAOUHSC_00731	SAUSA300_0706	A0A0H2XET0	SAUSA300_RS03795	opuBA	1.44356	2.71991
SAOUHSC_00549	SAUSA300_0551	Q2FJ74	SAUSA300_RS02940	folE2	1.43688	2.70734
SAOUHSC_00641	SAUSA300_0624	Q2FJ01	SAUSA300_RS03345	tagH	1.42853	2.69172
SAOUHSC_00531	SAUSA300_0534	A0A0H2XE49	SAUSA300_RS02855	-	1.4032	2.64487
SAOUHSC_02110	SAUSA300_1875	A0A0H2XGN9	SAUSA300_RS10260	-	1.39932	2.63777
SAOUHSC_01138	SAUSA300_1070	A0A0H2XHJ3	SAUSA300_RS05805	-	1.39927	2.63768
SAOUHSC_01728	SAUSA300_1580	A0A0H2XF54	SAUSA300_RS08610	-	1.38633	2.61413
SAOUHSC_01432	SAUSA300_1317	A0A0H2XGS1	SAUSA300_RS07175	msrA1	1.38475	2.61127
SAOUHSC_01599	SAUSA300_1454	A0A0H2XEQ2	SAUSA300_RS07940	zwf	1.38292	2.60795
SAOUHSC_00550	SAUSA300_0552	A0A0H2XIE3	SAUSA300_RS02945	bshB2	1.38247	2.60715
SAOUHSC_01039	SAUSA300_0992	A0A0H2XIX8	SAUSA300_RS05345	-	1.37416	2.59218
SAOUHSC_00551	SAUSA300_0553	A0A0H2XJ34	SAUSA300_RS02950	-	1.36543	2.57653
SAOUHSC_00647	SAUSA300_0630	A0A0H2XKC5	SAUSA300_RS03375	abcA	1.36466	2.57516
SAOUHSC_00935	SAUSA300_0899	Q2FI79	SAUSA300_RS04845	trfA	1.36454	2.57495
SAOUHSC_01097	SAUSA300_1041	A0A0H2XEJ9	SAUSA300_RS05605	-	1.35597	2.5597
SAOUHSC_01443	SAUSA300_1326	A0A0H2XHF9	SAUSA300_RS07230	rnhA	1.35573	2.55926
SAOUHSC_01405	SAUSA300_1296	A0A0H2XGX9	SAUSA300_RS07045	-	1.35552	2.55889
SAOUHSC_00732	SAUSA300_0707	A0A0H2XK79	SAUSA300_RS03800	opuBB	1.35167	2.55208
SAOUHSC_00712	SAUSA300_0688	A0A0H2XG74	SAUSA300_RS03695	-	1.34651	2.54296
SAOUHSC_02150	SAUSA300_1909	A0A0H2XEY2	SAUSA300_RS10450	-	1.346	2.54206
SAOUHSC_01711	SAUSA300_1565	A0A0H2XG79	SAUSA300_RS08535	-	1.32463	2.50469
SAOUHSC_01708	SAUSA300_1562	Q2FGC1	SAUSA300_RS08520	pxpA	1.32406	2.5037
SAOUHSC_02419	SAUSA300_2127	Q2FEW4	SAUSA300_RS11715	sepA	1.31315	2.48484
SAOUHSC_02755	SAUSA300_2400	A0A0H2XFP6	SAUSA300_RS13290	-	1.31127	2.48159
SAOUHSC_01431	SAUSA300_1316	Q2FH15	SAUSA300_RS07170	msrB	1.29889	2.4604
SAOUHSC_01707	SAUSA300_1561	A0A0H2XIV4	SAUSA300_RS08515	-	1.29519	2.4541
SAOUHSC_00533	SAUSA300_0536	Q2FJ89	SAUSA300_RS02865	hchA	1.29115	2.44723
SAOUHSC_02871	SAUSA300_2492	A0A0H2XI29	SAUSA300_RS13845	-	1.29031	2.4458
SAOUHSC_01139/SAOUHSC_01141	SAUSA300_1071	Q2FHR0	SAUSA300_RS05810	bshC	1.28565	2.43793
SAOUHSC_00653	SAUSA300_0634	A0A0H2XHA5	SAUSA300_RS03400	fhuB	1.27162	2.41432
SAOUHSC_00900	SAUSA300_0865	Q2FIB3	SAUSA300_RS04670	pgi	1.26995	2.41153
SAOUHSC_01282	SAUSA300_1197	A0A0H2XEC3	SAUSA300_RS06465	bsaA	1.26913	2.41016
SAOUHSC_01493	SAUSA300_1365	A0A0H2XIC6	SAUSA300_RS07445	rpsA	1.26482	2.40296
SAOUHSC_01710	SAUSA300_1564	A0A0H2XG33	SAUSA300_RS08530	-	1.26247	2.39906
SAOUHSC_01860	SAUSA300_1690	A0A0H2XGN7	SAUSA300_RS09235	-	1.26049	2.39577
SAOUHSC_00877	SAUSA300_0843	A0A0H2XH04	SAUSA300_RS04555	sufA	1.25558	2.38763
SAOUHSC_02719	SAUSA300_2375	A0A0H2XIT7	SAUSA300_RS13130	-	1.25044	2.37914
SAOUHSC_00939	SAUSA300_0904	A0A0H2XHR2	SAUSA300_RS04865	yjbI	1.24742	2.37416
SAOUHSC_02929	SAUSA300_2542	A0A0H2XHR6	SAUSA300_RS14115	-	1.24074	2.36319
SAOUHSC_02142	SAUSA300_1901	A0A0H2XFU7	SAUSA300_RS10410	aldH	1.24041	2.36265
SAOUHSC_02613	SAUSA300_2284	A0A0H2XFB2	SAUSA300_RS12620	-	1.23388	2.35198
SAOUHSC_01845	SAUSA300_1678	Q2FG06	SAUSA300_RS09165	fhs	1.21615	2.32327
SAOUHSC_00304	SAUSA300_0324	A0A0H2XJA0	SAUSA300_RS01725	-	1.2126	2.31755
SAOUHSC_02363	SAUSA300_2076	Q2FF06	SAUSA300_RS11430	-	1.19923	2.29618
SAOUHSC_02424	SAUSA300_2131	A0A0H2XEC2	SAUSA300_RS11735	-	1.19904	2.29587
SAOUHSC_00879	SAUSA300_0845	A0A0H2XDZ4	SAUSA300_RS04565	pepZ	1.19691	2.29248
SAOUHSC_00654	SAUSA300_0635	A0A0H2XG48	SAUSA300_RS03405	fhuG	1.18976	2.28115
SAOUHSC_00582	SAUSA300_0577	A0A0H2XE63	SAUSA300_RS03085	-	1.18948	2.28071
	SAUSA300_1309	A0A0H2XID3	SAUSA300_RS07130	-	1.1646	2.24172
SAOUHSC_01160	SAUSA300_1088	A0A0H2XEH6	SAUSA300_RS05895	-	1.15785	2.23125
SAOUHSC_01819	SAUSA300_1656	Q2FG28	SAUSA300_RS09040	uspA1	1.14448	2.21067
SAOUHSC_02445	SAUSA300_2146	A0A0H2XEE2	SAUSA300_RS11825	-	1.14308	2.20851
SAOUHSC_00357	SAUSA300_0373	A0A0H2XH76	SAUSA300_RS01985	-	1.14265	2.20787
SAOUHSC_01007	SAUSA300_0965	Q2FI15	SAUSA300_RS05190	folD	1.11153	2.16074
SAOUHSC_02259	SAUSA300_1987	A0A0H2XHP6	SAUSA300_RS10925	-	1.10106	2.14512
SAOUHSC_01805	SAUSA300_1643		SAUSA300_RS15380	-	1.08974	2.12835
SAOUHSC_02555	SAUSA300_2236	A0A0H2XI18	SAUSA300_RS12345	ydbM	1.08973	2.12834
SAOUHSC_02625	SAUSA300_2294	A0A0H2XHL9	SAUSA300_RS12675	-	1.0824	2.11755
SAOUHSC_01501	SAUSA300_1370	Q2FGW1	SAUSA300_RS07485	ebpS	1.07752	2.1104
SAOUHSC_02396	SAUSA300_2102	A0A0H2XHN2	SAUSA300_RS11590	-	1.07382	2.10501
SAOUHSC_01408	SAUSA300_1299	Q2FH32	SAUSA300_RS07060	-	1.07137	2.10142
SAOUHSC_01069	SAUSA300_1018	A0A0H2XK37	SAUSA300_RS05480	-	1.07033	2.09991
SAOUHSC_02428	SAUSA300_2135	A0A0H2XG52	SAUSA300_RS11755	htsB	1.06495	2.0921
SAOUHSC_00552	SAUSA300_0554	Q2FJ71	SAUSA300_RS02955	nagB	1.06494	2.09209
SAOUHSC_00713	SAUSA300_0689	A0A0H2XEV7	SAUSA300_RS03700	csbB	1.06376	2.09038
SAOUHSC_00384	SAUSA300_0396	A0A0H2XI97	SAUSA300_RS02115	ssl2	1.06218	2.08809
SAOUHSC_01430	SAUSA300_1315	A0A0H2XJ98	SAUSA300_RS07165	crr	1.05606	2.07925
SAOUHSC_01194	SAUSA300_1120	A0A0H2XIE8	SAUSA300_RS06060	recG	1.05343	2.07546
SAOUHSC_02460	SAUSA300_2159	A0A0H2XFJ6	SAUSA300_RS11900	-	1.05236	2.07393
SAOUHSC_00071	SAUSA300_0115	A0A0H2XEX4	SAUSA300_RS00595	sirC	1.0388	2.05452
SAOUHSC_02111	SAUSA300_1876	A0A0H2XIA3	SAUSA300_RS10265	dinB	1.03704	2.05202
SAOUHSC_00024	SAUSA300_0024	A0A0H2XG71	SAUSA300_RS00125	walJ	1.02631	2.03681
			SAUSA300_RS14955		1.01649	2.023
SAOUHSC_02834	SAUSA300_2467	A0A0H2XJ22	SAUSA300_RS13680	srtA	1.01541	2.02148
SAOUHSC_00793	SAUSA300_0754	A0A0H2XEX8	SAUSA300_RS04070	-	1.01449	2.02019
SAOUHSC_01249	SAUSA300_1165	A0A0H2XHC3	SAUSA300_RS06305	ribC	1.00963	2.01339
SAOUHSC_00780	SAUSA300_0742	A0A0H2XF85	SAUSA300_RS04005	uvrA	1.00304	2.00422
SAOUHSC_00854	SAUSA300_0824	A0A0H2XIX5	SAUSA300_RS04445	mpfB	1.00087	2.0012
SAOUHSC_00294	SAUSA300_0314	A0A0H2XJ46	SAUSA300_RS01675	nanT	-1.00494	-2.00686
SAOUHSC_00269	SAUSA300_0289	A0A0H2XH25	SAUSA300_RS01545	esaG	-1.00728	-2.01012
SAOUHSC_01232	SAUSA300_1149	Q2FHI2	SAUSA300_RS06220	rpsB	-1.00768	-2.01067
SAOUHSC_01459	SAUSA300_1335	A0A0H2XFD4	SAUSA300_RS07280	-	-1.00817	-2.01136
SAOUHSC_03053	SAUSA300_2646	Q2FDE8	SAUSA300_RS14690	trmE	-1.00937	-2.01303
SAOUHSC_00497	SAUSA300_0503	A0A0H2XF80	SAUSA300_RS02695	pdxR	-1.01096	-2.01525
	SAUSA300_0065	A0A0H2XGY3	SAUSA300_RS00330	arcA	-1.01224	-2.01704
SAOUHSC_02684	SAUSA300_2346	A0A0H2XHU0	SAUSA300_RS12950	nasD	-1.01386	-2.01931
SAOUHSC_02681	SAUSA300_2343	A0A0H2XEE7	SAUSA300_RS12935	narG	-1.01652	-2.02304
SAOUHSC_02920	SAUSA300_2535	A0A0H2XE00	SAUSA300_RS14065	panE	-1.01845	-2.02574
SAOUHSC_00599	SAUSA300_0587	A0A0H2XJV0	SAUSA300_RS03150	-	-1.0194	-2.02707
SAOUHSC_02885	SAUSA300_2504	A0A0H2XFE4	SAUSA300_RS13905	oatA	-1.02045	-2.02856
SAOUHSC_02672	SAUSA300_2334	A0A0H2XGD9	SAUSA300_RS12895	-	-1.02522	-2.03527
	SAUSA300_0414	Q2FJK1	SAUSA300_RS02220	lpl4	-1.02725	-2.03813
	SAUSA300_0060	A0A0H2XKM4	SAUSA300_RS00305	-	-1.02864	-2.0401
SAOUHSC_01649	SAUSA300_1509	A0A0H2XHE1	SAUSA300_RS08240	-	-1.02925	-2.04096
SAOUHSC_00280	SAUSA300_0304	A0A0H2XHN3	SAUSA300_RS01620	-	-1.03282	-2.04602
SAOUHSC_02530	SAUSA300_2216	A0A0H2XES5	SAUSA300_RS12230	-	-1.03339	-2.04683
SAOUHSC_03052	SAUSA300_2645	Q2FDE9	SAUSA300_RS14685	gidA	-1.03445	-2.04834
SAOUHSC_00485	SAUSA300_0488	A0A0H2XGC3	SAUSA300_RS02620	hprT	-1.03453	-2.04845
SAOUHSC_00948	SAUSA300_0913	A0A0H2XHI8	SAUSA300_RS04910	cozEa	-1.03499	-2.0491
SAOUHSC_00530	SAUSA300_0533	Q2FJ92	SAUSA300_RS02850	tuf	-1.03716	-2.05219
SAOUHSC_01246	SAUSA300_1162	Q2FHG9	SAUSA300_RS06290	infB	-1.03979	-2.05592
			SAUSA300_RS03635		-1.04112	-2.05782
SAOUHSC_00315	SAUSA300_0335	Q2FJS9	SAUSA300_RS01780	mepA	-1.04341	-2.06109
SAOUHSC_01757	SAUSA300_1603	Q2FG80	SAUSA300_RS08730	rplU	-1.04599	-2.06478
SAOUHSC_01466	SAUSA300_1340	Q2FGZ1	SAUSA300_RS07310	recU	-1.04712	-2.0664
SAOUHSC_01346	SAUSA300_1245	A0A0H2XHV2	SAUSA300_RS06760	opuD1	-1.04744	-2.06685
SAOUHSC_01105	SAUSA300_1048	A0A0H2XHE6	SAUSA300_RS05645	sdhB	-1.04746	-2.06689
SAOUHSC_00878	SAUSA300_0844	Q2FID4	SAUSA300_RS04560	ndh2	-1.04924	-2.06944
SAOUHSC_01810	SAUSA300_1648	A0A0H2XH21	SAUSA300_RS08995	-	-1.04989	-2.07037
SAOUHSC_00723	SAUSA300_0699	A0A0H2XIN7	SAUSA300_RS03750	pabB	-1.0521	-2.07354
SAOUHSC_01242	SAUSA300_1158	Q2FHH3	SAUSA300_RS06270	rimP	-1.05538	-2.07827
SAOUHSC_00298	SAUSA300_0318	Q2FJU6	SAUSA300_RS01695	nanE	-1.05771	-2.08163
SAOUHSC_00557	SAUSA300_0559	A0A0H2XIA4	SAUSA300_RS02985	vraA	-1.05883	-2.08324
	SAUSA300_0073	A0A0H2XIR7	SAUSA300_RS00370	-	-1.06076	-2.08603
SAOUHSC_01093	SAUSA300_1038	Q2FHU2	SAUSA300_RS05590	pheT	-1.06119	-2.08665
SAOUHSC_00313	SAUSA300_0333	A0A0H2XGW6	SAUSA300_RS01770	-	-1.06235	-2.08834
SAOUHSC_00472	SAUSA300_0478	A0A0H2XHB4	SAUSA300_RS02565	prs	-1.06352	-2.09003
SAOUHSC_00822	SAUSA300_0780	A0A0H2XF79	SAUSA300_RS04205	lnsA	-1.06399	-2.0907
SAOUHSC_02372	SAUSA300_2085	A0A0H2XH96	SAUSA300_RS11480	-	-1.0643	-2.09116
SAOUHSC_00540	SAUSA300_0542	A0A0H2XGW9	SAUSA300_RS02895	dgk	-1.06501	-2.09219
SAOUHSC_01235	SAUSA300_1151	Q2FHI0	SAUSA300_RS06235	pyrH	-1.06622	-2.09394
SAOUHSC_01274	SAUSA300_1190	A0A0H2XJE4	SAUSA300_RS06430	glpP	-1.06641	-2.09421
SAOUHSC_02999	SAUSA300_2597	A0A0H2XG22	SAUSA300_RS14440	cap1B	-1.06919	-2.09826
SAOUHSC_00579	SAUSA300_0574	A0A0H2XEZ9	SAUSA300_RS03070	mvaK2	-1.06923	-2.09831
SAOUHSC_00213	SAUSA300_0238	A0A0H2XGU7	SAUSA300_RS01275	-	-1.06967	-2.09895
SAOUHSC_00558	SAUSA300_0560	A0A0H2XIB7	SAUSA300_RS02990	vraB	-1.07626	-2.10856
SAOUHSC_01193	SAUSA300_1119	Q2FHL2	SAUSA300_RS06055	fakA	-1.07727	-2.11005
SAOUHSC_01483	SAUSA300_1357	Q2FGX4	SAUSA300_RS07395	aroC	-1.07754	-2.11044
SAOUHSC_01615	SAUSA300_1468	A0A0H2XGI0	SAUSA300_RS08015	recN	-1.0785	-2.11184
SAOUHSC_00781	SAUSA300_0743	Q2FIN3	SAUSA300_RS04010	hprK	-1.08603	-2.12289
	SAUSA300_0075	A0A0H2XGJ4	SAUSA300_RS00380	opp-3C	-1.08712	-2.12449
SAOUHSC_02444	SAUSA300_2145	A0A0H2XHB2	SAUSA300_RS11820	opuD2	-1.08921	-2.12757
SAOUHSC_01984	SAUSA300_1802	A0A0H2XGN3	SAUSA300_RS09860	-	-1.08971	-2.12831
SAOUHSC_01482	SAUSA300_1356	Q2FGX5	SAUSA300_RS07390	aroB	-1.09266	-2.13267
SAOUHSC_01656	SAUSA300_1515	A0A0H2XI43	SAUSA300_RS08270	znuB	-1.0955	-2.13688
SAOUHSC_02618	SAUSA300_2287	A0A0H2XI61	SAUSA300_RS12640	-	-1.09588	-2.13743
SAOUHSC_00995	SAUSA300_0956	A0A0H2XGR8	SAUSA300_RS05140	-	-1.09858	-2.14143
SAOUHSC_01199	SAUSA300_1124	A0A0H2XJC9	SAUSA300_RS06080	fabG	-1.09947	-2.14276
SAOUHSC_00513	SAUSA300_0517	A0A0H2XIQ1	SAUSA300_RS02770	-	-1.09955	-2.14288
SAOUHSC_00559	SAUSA300_0561	A0A0H2XJK5	SAUSA300_RS02995	vraC	-1.10159	-2.14591
SAOUHSC_02581	SAUSA300_2257	A0A0H2XKB1	SAUSA300_RS12470	-	-1.10465	-2.15046
SAOUHSC_01062	SAUSA300_1012	Q2FHW8	SAUSA300_RS05445	-	-1.10539	-2.15157
SAOUHSC_00620	SAUSA300_0605	Q2FJ20	SAUSA300_RS03250	sarA	-1.10776	-2.15511
SAOUHSC_01897	SAUSA300_1722	Q2FFW3	SAUSA300_RS09405	sigS	-1.1088	-2.15666
SAOUHSC_00782	SAUSA300_0744	Q2FIN2	SAUSA300_RS04015	lgt	-1.11332	-2.16343
SAOUHSC_02327	SAUSA300_2046	Q2FF36	SAUSA300_RS11265	yidC	-1.11414	-2.16466
SAOUHSC_00794	SAUSA300_0755	A0A0H2XJN3	SAUSA300_RS04075	gapR	-1.11474	-2.16556
SAOUHSC_01237	SAUSA300_1153	A0A0H2XGF2	SAUSA300_RS06245	uppS	-1.11554	-2.16675
SAOUHSC_01221	SAUSA300_1142	A0A0H2XFM6	SAUSA300_RS06180	dprA	-1.11562	-2.16688
SAOUHSC_00491	SAUSA300_0494	A0A0H2XIX7	SAUSA300_RS02650	folK	-1.11611	-2.16762
SAOUHSC_01113	SAUSA300_1054	A0A0H2XG44	SAUSA300_RS05685	-	-1.11801	-2.17048
SAOUHSC_01582	SAUSA300_1438	A0A0H2XE22	SAUSA300_RS07855	int1	-1.11843	-2.1711
SAOUHSC_01238	SAUSA300_1154	A0A0H2XHE5	SAUSA300_RS06250	cdsA	-1.11902	-2.172
SAOUHSC_01265	SAUSA300_1181	A0A0H2XIG7	SAUSA300_RS06385	-	-1.12264	-2.17745
SAOUHSC_02117	SAUSA300_1881	Q2FFJ5	SAUSA300_RS10295	gatA	-1.12304	-2.17805
			SAUSA300_RS13455		-1.12331	-2.17845
SAOUHSC_00278	SAUSA300_0302	A0A0H2XKD6	SAUSA300_RS01610	-	-1.12425	-2.17988
	SAUSA300_0063	A0A0H2XFE2	SAUSA300_RS00320	-	-1.12563	-2.18196
SAOUHSC_01163	SAUSA300_1090	A0A0H2XIW5	SAUSA300_RS05910	-	-1.12829	-2.18599
SAOUHSC_02582	SAUSA300_2258	Q2FEI5	SAUSA300_RS12475	fdhA	-1.12917	-2.18733
SAOUHSC_01859	SAUSA300_1689	Q2FFZ5	SAUSA300_RS09230	-	-1.13019	-2.18887
SAOUHSC_02843	SAUSA300_2472	A0A0H2XED0	SAUSA300_RS13720	-	-1.13745	-2.19991
SAOUHSC_00067	SAUSA300_0112	A0A0H2XEN8	SAUSA300_RS00580	lctP1	-1.13808	-2.20088
SAOUHSC_02661	SAUSA300_2324	A0A0H2XE83	SAUSA300_RS12845	scrA	-1.13869	-2.20181
SAOUHSC_01894	SAUSA300_1719	Q2FFW6	SAUSA300_RS09390	arsC	-1.13931	-2.20276
SAOUHSC_01836	SAUSA300_1672	A0A0H2XGN6	SAUSA300_RS09130	ptaA	-1.13995	-2.20373
SAOUHSC_00920	SAUSA300_0885	Q2FI93	SAUSA300_RS04770	fabH	-1.14085	-2.20511
	SAUSA300_0294	A0A0H2XDV0	SAUSA300_RS01570	-	-1.14453	-2.21074
SAOUHSC_01837	SAUSA300_1673	A0A0H2XI92	SAUSA300_RS09135	plsC	-1.14459	-2.21083
SAOUHSC_00302	SAUSA300_0322	A0A0H2XJ96	SAUSA300_RS01715	-	-1.1468	-2.21422
SAOUHSC_01613	SAUSA300_1466	A0A0H2XK21	SAUSA300_RS08005	bfmBAA	-1.15047	-2.21986
SAOUHSC_01182	SAUSA300_1108	A0A0H2XGC8	SAUSA300_RS06000	def2	-1.15139	-2.22128
SAOUHSC_02800	SAUSA300_2438	A0A0H2XFQ0	SAUSA300_RS13515	sarU	-1.15206	-2.22231
SAOUHSC_00127	SAUSA300_0165	A0A0H2XGX2	SAUSA300_RS00870	capN	-1.15509	-2.22699
SAOUHSC_01451	SAUSA300_1330	Q2FH01	SAUSA300_RS07250	ilvA1	-1.15601	-2.2284
SAOUHSC_02983	SAUSA300_2582	A0A0H2XGL2	SAUSA300_RS14360	gtfB	-1.1566	-2.22931
	SAUSA300_0074	A0A0H2XGH1	SAUSA300_RS00375	opp-3B	-1.15738	-2.23052
SAOUHSC_01782	SAUSA300_1624	A0A0H2XGI9	SAUSA300_RS08855	-	-1.15886	-2.23281
	SAUSA300_0410	Q2FJK4	SAUSA300_RS02200	lpl1	-1.16534	-2.24286
SAOUHSC_01386	SAUSA300_1281	A0A0H2XHC1	SAUSA300_RS06955	pstA	-1.16559	-2.24325
SAOUHSC_00614	SAUSA300_0599	A0A0H2XJA3	SAUSA300_RS03220	-	-1.16742	-2.2461
SAOUHSC_02984	SAUSA300_2583	A0A0H2XK83	SAUSA300_RS14365	gtfA	-1.17091	-2.25154
SAOUHSC_00722	SAUSA300_0698	A0A0H2XK89	SAUSA300_RS03745	pabA	-1.17315	-2.25504
SAOUHSC_01858	SAUSA300_1688	A0A0H2XIH7	SAUSA300_RS09225	-	-1.17663	-2.26048
SAOUHSC_02965	SAUSA300_2567	Q2FDM7	SAUSA300_RS14280	arcC	-1.17689	-2.26089
SAOUHSC_00752	SAUSA300_0722	Q2FIQ3	SAUSA300_RS03890	murB	-1.17742	-2.26171
SAOUHSC_02879	SAUSA300_2499	Q2FDU5	SAUSA300_RS13880	crtM	-1.17779	-2.2623
SAOUHSC_01952	SAUSA300_1766	A0A0H2XJF2	SAUSA300_RS09665	epiB	-1.17944	-2.26488
SAOUHSC_02789	SAUSA300_2430	Q2FE14	SAUSA300_RS13460	-	-1.18047	-2.2665
SAOUHSC_00090	SAUSA300_0132	A0A0H2XHZ0	SAUSA300_RS00690	-	-1.18274	-2.27008
SAOUHSC_01492	SAUSA300_1364	Q2FGW7	SAUSA300_RS07440	engA	-1.18313	-2.2707
SAOUHSC_01251	SAUSA300_1167	Q2FHG4	SAUSA300_RS06315	pnpA	-1.18695	-2.27671
SAOUHSC_00402	SAUSA300_0413	Q2FJK2	SAUSA300_RS02215	lpl3	-1.1893	-2.28042
SAOUHSC_02808	SAUSA300_2443	A0A0H2XIM0	SAUSA300_RS13550	gntK	-1.18957	-2.28084
SAOUHSC_02695	SAUSA300_2355	A0A0H2XH23	SAUSA300_RS13005	-	-1.19473	-2.28902
SAOUHSC_00957	SAUSA300_0922	A0A0H2XIW2	SAUSA300_RS04955	-	-1.19747	-2.29337
SAOUHSC_02601	SAUSA300_2273	A0A0H2XHM4	SAUSA300_RS12565	-	-1.19867	-2.29528
SAOUHSC_00179	SAUSA300_0212	A0A0H2XDN2	SAUSA300_RS01115	-	-1.19914	-2.29603
SAOUHSC_00784	SAUSA300_0746	A0A0H2XHY9	SAUSA300_RS04025	-	-1.19923	-2.29618
SAOUHSC_00295	SAUSA300_0315	Q2FJU9	SAUSA300_RS01680	nanA	-1.20255	-2.30147
SAOUHSC_00047	SAUSA300_0096	A0A0H2XHD7	SAUSA300_RS00500	-	-1.20311	-2.30235
SAOUHSC_01077	SAUSA300_1026	A0A0H2XHU7	SAUSA300_RS05520	-	-1.20424	-2.30415
SAOUHSC_01857	SAUSA300_1687	A0A0H2XK12	SAUSA300_RS09220	ftsK	-1.20442	-2.30445
SAOUHSC_00958	SAUSA300_0923	Q2FI55	SAUSA300_RS04960	htrA2	-1.20596	-2.3069
SAOUHSC_01275	SAUSA300_1191	A0A0H2XFG7	SAUSA300_RS06435	glpF	-1.20769	-2.30968
SAOUHSC_01022	SAUSA300_0979	A0A0H2XFS6	SAUSA300_RS05260	thiV	-1.20813	-2.31038
SAOUHSC_00518	SAUSA300_0522	Q2FJA3	SAUSA300_RS02795	rplK	-1.20829	-2.31063
SAOUHSC_01149	SAUSA300_1079	A0A0H2XHQ1	SAUSA300_RS05850	ftsA	-1.21209	-2.31673
SAOUHSC_02580	SAUSA300_2256	A0A0H2XGC1	SAUSA300_RS12460	-	-1.21334	-2.31874
SAOUHSC_02714	SAUSA300_2371	Q2FE72	SAUSA300_RS13100	bioB	-1.21485	-2.32117
SAOUHSC_02815	SAUSA300_2449	A0A0H2XF25	SAUSA300_RS13580	-	-1.21771	-2.32577
SAOUHSC_01784	SAUSA300_1625	Q2FG58	SAUSA300_RS08865	rplT	-1.21916	-2.32811
SAOUHSC_01424	SAUSA300_1311	Q2FH20	SAUSA300_RS07140	murG	-1.22006	-2.32957
SAOUHSC_01951	SAUSA300_1765	A0A0H2XJ01	SAUSA300_RS09660	epiC	-1.22033	-2.33
SAOUHSC_00126	SAUSA300_0164	A0A0H2XIY7	SAUSA300_RS00865	capM	-1.22839	-2.34306
SAOUHSC_00827	SAUSA300_0783	A0A0H2XI45	SAUSA300_RS04230	-	-1.22934	-2.34459
SAOUHSC_02680	SAUSA300_2342	A0A0H2XJV6	SAUSA300_RS12930	narH	-1.23006	-2.34576
SAOUHSC_00374	SAUSA300_0388	Q2FJM6	SAUSA300_RS02070	guaB	-1.23397	-2.35214
SAOUHSC_02667	SAUSA300_2329	A0A0H2XIQ3	SAUSA300_RS12870	gltT	-1.23398	-2.35216
SAOUHSC_03047	SAUSA300_2641	A0A0H2XKC6	SAUSA300_RS14665	-	-1.2352	-2.35414
SAOUHSC_01361	SAUSA300_1257	A0A0H2XFY1	SAUSA300_RS06830	msrR	-1.23709	-2.35723
SAOUHSC_00064	SAUSA300_0110	Q2FKF1	SAUSA300_RS00570	norG	-1.23877	-2.35998
SAOUHSC_02823	SAUSA300_2456	A0A0H2XDG3	SAUSA300_RS13625	-	-1.24063	-2.36302
SAOUHSC_00463	SAUSA300_0469	A0A0H2XGL4	SAUSA300_RS02520	rnmV	-1.2409	-2.36346
SAOUHSC_00602	SAUSA300_0588	A0A0H2XH42	SAUSA300_RS03160	-	-1.24135	-2.3642
SAOUHSC_01491	SAUSA300_1363	Q2FGW8	SAUSA300_RS07435	gpsA	-1.24273	-2.36645
SAOUHSC_01680	SAUSA300_1537	A0A0H2XIG3	SAUSA300_RS08380	rsmE	-1.24371	-2.36806
SAOUHSC_00093	SAUSA300_0135	Q2FKC6	SAUSA300_RS00705	sodM	-1.24566	-2.37127
SAOUHSC_01316	SAUSA300_1222	A0A0H2XGE3	SAUSA300_RS06625	nuc2	-1.2468	-2.37315
SAOUHSC_02622	SAUSA300_2291	A0A0H2XHV9	SAUSA300_RS12660	gltS	-1.24752	-2.37433
SAOUHSC_00128	SAUSA300_0166	A0A0H2XF11	SAUSA300_RS00875	capO	-1.2493	-2.37725
SAOUHSC_02312	SAUSA300_2034	Q2FF48	SAUSA300_RS11190	kdpA	-1.24987	-2.3782
SAOUHSC_00119	SAUSA300_0157	A0A0H2XGX4	SAUSA300_RS00830	capF	-1.25246	-2.38247
SAOUHSC_01989	SAUSA300_1806	A0A0H2XFV6	SAUSA300_RS09885	queG	-1.25799	-2.39163
SAOUHSC_00102	SAUSA300_0142	A0A0H2XEZ7	SAUSA300_RS00745	phnE1	-1.2588	-2.39297
SAOUHSC_00268	SAUSA300_0288	A0A0H2XIV9	SAUSA300_RS01540	esaD	-1.26035	-2.39553
SAOUHSC_00512	SAUSA300_0516	A0A0H2XHH0	SAUSA300_RS02765	mrnC	-1.26146	-2.39738
SAOUHSC_01658	SAUSA300_1517	Q2FGG6	SAUSA300_RS08280	nfo	-1.26178	-2.39791
SAOUHSC_00519	SAUSA300_0523	Q2FJA2	SAUSA300_RS02800	rplA	-1.26236	-2.39888
SAOUHSC_02310	SAUSA300_2032	Q2FF50	SAUSA300_RS11180	kdpC	-1.26295	-2.39987
SAOUHSC_01425	SAUSA300_1312	A0A0H2XFM8	SAUSA300_RS07145	-	-1.26389	-2.40142
SAOUHSC_00511	SAUSA300_0515	Q2FJB0	SAUSA300_RS02760	cysS	-1.26458	-2.40257
SAOUHSC_01214	SAUSA300_1136	A0A0H2XK72	SAUSA300_RS06150	rbgA	-1.2649	-2.40311
SAOUHSC_00123	SAUSA300_0161	A0A0H2XHW8	SAUSA300_RS00850	capJ	-1.26527	-2.40372
SAOUHSC_00697	SAUSA300_0675	A0A0H2XHN6	SAUSA300_RS03620	-	-1.26701	-2.40662
SAOUHSC_00085	SAUSA300_0128	A0A0H2XFS7	SAUSA300_RS00665	-	-1.2692	-2.41027
SAOUHSC_01979	SAUSA300_1797	A0A0H2XKH0	SAUSA300_RS09835	-	-1.26934	-2.41051
SAOUHSC_01144	SAUSA300_1074	A0A0H2XH39	SAUSA300_RS05825	ftsL	-1.27158	-2.41426
SAOUHSC_01950	SAUSA300_1764	A0A0H2XJE3	SAUSA300_RS09655	epiD	-1.27247	-2.41574
SAOUHSC_00060	SAUSA300_0107	A0A0H2XDU2	SAUSA300_RS00555	nptA	-1.27659	-2.42266
SAOUHSC_03030	SAUSA300_2627	A0A0H2XHQ7	SAUSA300_RS14595	-	-1.28073	-2.42962
SAOUHSC_01018	SAUSA300_0976	A0A0H2XFS4	SAUSA300_RS05245	purD	-1.28152	-2.43095
SAOUHSC_02615	SAUSA300_2286	Q2FEF7	SAUSA300_RS12635	-	-1.29464	-2.45315
SAOUHSC_00405	SAUSA300_0419	Q2FJJ6	SAUSA300_RS02245	lpl9	-1.29872	-2.46011
SAOUHSC_02358	SAUSA300_2071	A0A0H2XDT8	SAUSA300_RS11405	prmC	-1.30373	-2.46867
SAOUHSC_00115	SAUSA300_0153	A0A0H2XGL0	SAUSA300_RS00810	capB	-1.30488	-2.47063
SAOUHSC_00587	SAUSA300_0582	A0A0H2XE50	SAUSA300_RS03110	-	-1.3071	-2.47444
SAOUHSC_00236	SAUSA300_0260	A0A0H2XH86	SAUSA300_RS01385	bglA	-1.30966	-2.47883
SAOUHSC_01738	SAUSA300_1587	Q2FG96	SAUSA300_RS08650	hisS	-1.3097	-2.47889
SAOUHSC_01184	SAUSA300_1110	A0A0H2XI89	SAUSA300_RS06010	sun	-1.31604	-2.48982
SAOUHSC_01145	SAUSA300_1075	A0A0H2XJZ5	SAUSA300_RS05830	pbp1	-1.32188	-2.49992
SAOUHSC_02362	SAUSA300_2075	A0A0H2XGJ3	SAUSA300_RS11425	rho	-1.32496	-2.50526
SAOUHSC_01766	SAUSA300_1610	A0A0H2XDV3	SAUSA300_RS08775	folC	-1.32712	-2.50902
SAOUHSC_01183	SAUSA300_1109	Q2FHM2	SAUSA300_RS06005	fmt	-1.32846	-2.51134
SAOUHSC_01095	SAUSA300_1039	Q2FHU1	SAUSA300_RS05595	rnhC	-1.32967	-2.51345
SAOUHSC_01990	SAUSA300_1807	A0A0H2XIC1	SAUSA300_RS09890	glnQ	-1.32994	-2.51393
	SAUSA300_0076	A0A0H2XE30	SAUSA300_RS00385	-	-1.33072	-2.51529
SAOUHSC_00707	SAUSA300_0684	A0A0H2XHH7	SAUSA300_RS03670	fruB	-1.34309	-2.53695
SAOUHSC_01614	SAUSA300_1467	A0A0H2XKH9	SAUSA300_RS08010	lpdA	-1.34391	-2.53838
SAOUHSC_00515	SAUSA300_0519	A0A0H2XHV7	SAUSA300_RS02780	sigH	-1.34609	-2.54222
SAOUHSC_02353	SAUSA300_2066	Q2FF16	SAUSA300_RS11380	upp	-1.34809	-2.54574
SAOUHSC_02463	SAUSA300_2161	A0A0H2XIY1	SAUSA300_RS11915	hysA	-1.35131	-2.55143
SAOUHSC_00106	SAUSA300_0146	A0A0H2XIB8	SAUSA300_RS00765	-	-1.35439	-2.55689
SAOUHSC_01211	SAUSA300_1134	Q2FHJ7	SAUSA300_RS06135	rplS	-1.35477	-2.55756
SAOUHSC_00474	SAUSA300_0479	Q2FJE0	SAUSA300_RS02575	rplY	-1.35843	-2.56407
SAOUHSC_01243	SAUSA300_1159	A0A0H2XEX6	SAUSA300_RS06275	nusA	-1.36787	-2.58088
SAOUHSC_02352	SAUSA300_2065	A0A0H2XE45	SAUSA300_RS11375	mnaA	-1.37671	-2.59676
SAOUHSC_01186	SAUSA300_1112	A0A0H2XF73	SAUSA300_RS06020	stp1	-1.3769	-2.5971
SAOUHSC_01215	SAUSA300_1137	Q2FHJ4	SAUSA300_RS06155	rnhB	-1.38443	-2.61069
SAOUHSC_01696	SAUSA300_1552	A0A0H2XE54	SAUSA300_RS08460	-	-1.38538	-2.61242
SAOUHSC_00147	SAUSA300_0184	Q2FK80	SAUSA300_RS00965	argB	-1.38595	-2.61344
SAOUHSC_00459	SAUSA300_0466	A0A0H2XEL0	SAUSA300_RS02500	rsmI	-1.38794	-2.61704
SAOUHSC_00259	SAUSA300_0280	A0A0H2XEI5	SAUSA300_RS01500	essA	-1.38938	-2.61966
SAOUHSC_00853	SAUSA300_0823	A0A0H2XG86	SAUSA300_RS04440	-	-1.39543	-2.63068
SAOUHSC_02836	SAUSA300_2468	A0A0H2XHS3	SAUSA300_RS13685	-	-1.39709	-2.6337
SAOUHSC_01203	SAUSA300_1126	Q2FHK5	SAUSA300_RS06095	rnc	-1.39935	-2.63782
SAOUHSC_01392	SAUSA300_1285	A0A0H2XGG6	SAUSA300_RS06985	-	-1.40035	-2.63966
SAOUHSC_01753	SAUSA300_1600	Q2FG83	SAUSA300_RS08715	obgE	-1.40156	-2.64187
SAOUHSC_01044	SAUSA300_0997	Q2FHY3	SAUSA300_RS05370	-	-1.40312	-2.64473
			SAUSA300_RS15925		-1.40355	-2.64551
	SAUSA300_0803	A0A0H2XGM4	SAUSA300_RS04335	-	-1.40701	-2.65187
SAOUHSC_00501	SAUSA300_0506	A0A0H2XKF0	SAUSA300_RS02710	nupC	-1.40884	-2.65524
SAOUHSC_02620	SAUSA300_2289	A0A0H2XKJ6	SAUSA300_RS12650	-	-1.40961	-2.65665
			SAUSA300_RS11890		-1.41171	-2.66052
SAOUHSC_01223	SAUSA300_1144	Q2FHI7	SAUSA300_RS06190	gid	-1.41246	-2.6619
SAOUHSC_02575	SAUSA300_2252	A0A0H2XH78	SAUSA300_RS12435	-	-1.41374	-2.66427
SAOUHSC_01893	SAUSA300_1718	A0A0H2XFT1	SAUSA300_RS09385	arsB	-1.41691	-2.67014
SAOUHSC_01204	SAUSA300_1127	A0A0H2XG00	SAUSA300_RS06100	smc	-1.42031	-2.67644
SAOUHSC_01411	SAUSA300_1300	Q2FH31	SAUSA300_RS07075	brnQ3	-1.42072	-2.67719
SAOUHSC_02551	SAUSA300_2232	A0A0H2XEC4	SAUSA300_RS12325	-	-1.42291	-2.68125
SAOUHSC_02360	SAUSA300_2073	Q2FF09	SAUSA300_RS11415	tdk	-1.42397	-2.68322
SAOUHSC_01891	SAUSA300_1717	A0A0H2XEF7	SAUSA300_RS09380	arsR	-1.42517	-2.68546
			SAUSA300_RS15930		-1.42629	-2.68754
	SAUSA300_0293	A0A0H2XHM6	SAUSA300_RS01565	-	-1.42697	-2.68882
SAOUHSC_00084	SAUSA300_0127	A0A0H2XHQ3	SAUSA300_RS00660	-	-1.42744	-2.68969
SAOUHSC_00471	SAUSA300_0477	Q2FJE2	SAUSA300_RS02560	glmU	-1.42767	-2.69013
SAOUHSC_00592	SAUSA300_0584	A0A0H2XJB7	SAUSA300_RS03130	-	-1.42774	-2.69024
SAOUHSC_00007	SAUSA300_0007	A0A0H2XDS1	SAUSA300_RS00040	nnrD	-1.42826	-2.69121
SAOUHSC_00053	SAUSA300_0101	Q2FKG0	SAUSA300_RS00525	-	-1.43153	-2.69733
SAOUHSC_01899	SAUSA300_1723	A0A0H2XJ35	SAUSA300_RS09415	-	-1.43162	-2.69749
SAOUHSC_01311	SAUSA300_1217	A0A0H2XFS0	SAUSA300_RS06600	-	-1.43226	-2.69869
SAOUHSC_01749	SAUSA300_1596	Q2FG87	SAUSA300_RS08695	queA	-1.43282	-2.69973
SAOUHSC_02399	SAUSA300_2104	A0A0H2XFA9	SAUSA300_RS11600	glmS	-1.4374	-2.70833
SAOUHSC_00177	SAUSA300_0210	A0A0H2XGF9	SAUSA300_RS01105	malF	-1.43771	-2.70891
SAOUHSC_01702	SAUSA300_1558	Q2FGC5	SAUSA300_RS08490	mtnN	-1.44021	-2.7136
SAOUHSC_02359	SAUSA300_2072	Q2FF10	SAUSA300_RS11410	prfA	-1.44046	-2.71407
SAOUHSC_00325	SAUSA300_0344	Q2FJS0	SAUSA300_RS01825	fepA	-1.44183	-2.71665
SAOUHSC_01751	SAUSA300_1598	Q2FG85	SAUSA300_RS08705	ruvA	-1.44784	-2.72799
SAOUHSC_00372	SAUSA300_0386	Q2FJM8	SAUSA300_RS02060	xpt	-1.44915	-2.73048
SAOUHSC_00122	SAUSA300_0160	A0A0H2XHM0	SAUSA300_RS00845	capI	-1.45531	-2.74215
SAOUHSC_00810	SAUSA300_0770	A0A0H2XE99	SAUSA300_RS04155	-	-1.45647	-2.74437
SAOUHSC_01278	SAUSA300_1193	Q2FHD8	SAUSA300_RS06445	glpD	-1.45711	-2.74558
			SAUSA300_RS03115		-1.45773	-2.74676
SAOUHSC_01185	SAUSA300_1111	Q2FHM0	SAUSA300_RS06015	rlmN	-1.45904	-2.74925
SAOUHSC_01639	SAUSA300_1501	A0A0H2XI60	SAUSA300_RS08200	comGD	-1.45943	-2.74999
SAOUHSC_00457	SAUSA300_0464	A0A0H2XE11	SAUSA300_RS02490	-	-1.45978	-2.75067
	SAUSA300_0802	A0A0H2XGX8	SAUSA300_RS04330	-	-1.46272	-2.75627
	SAUSA300_2605	A0A0H2XGN5	SAUSA300_RS14485	hisI	-1.46287	-2.75657
SAOUHSC_00975	SAUSA300_0940	A0A0H2XE42	SAUSA300_RS05050	-	-1.46436	-2.75941
SAOUHSC_01623	SAUSA300_1475	A0A0H2XG70	SAUSA300_RS08050	accC	-1.46437	-2.75943
SAOUHSC_02573	SAUSA300_2250	A0A0H2XGC5	SAUSA300_RS12425	nhaC	-1.46553	-2.76165
SAOUHSC_01368	SAUSA300_1264	Q2FH67	SAUSA300_RS06865	trpD	-1.46565	-2.76188
SAOUHSC_00103	SAUSA300_0143	A0A0H2XGX5	SAUSA300_RS00750	phnE2	-1.46822	-2.76681
SAOUHSC_00235	SAUSA300_0259	A0A0H2XE58	SAUSA300_RS01380	-	-1.47088	-2.77192
SAOUHSC_02574	SAUSA300_2251	A0A0H2XGA1	SAUSA300_RS12430	-	-1.47248	-2.77499
SAOUHSC_00596	SAUSA300_0585	A0A0H2XGR1	SAUSA300_RS03140	-	-1.47337	-2.77669
SAOUHSC_02354	SAUSA300_2067	Q2FF15	SAUSA300_RS11385	glyA	-1.47397	-2.77786
SAOUHSC_02355	SAUSA300_2068	Q2FF14	SAUSA300_RS11390	-	-1.47502	-2.77987
SAOUHSC_01679	SAUSA300_1536	A0A0H2XEL8	SAUSA300_RS08375	mtaB	-1.47544	-2.78069
SAOUHSC_01829	SAUSA300_1666	Q2FG18	SAUSA300_RS09090	rpsD	-1.47674	-2.78318
SAOUHSC_01115	SAUSA300_1056	A0A0H2XGY1	SAUSA300_RS05695	scc	-1.47967	-2.78886
SAOUHSC_00373	SAUSA300_0387	A0A0H2XGA9	SAUSA300_RS02065	pbuX	-1.48301	-2.79532
SAOUHSC_01807	SAUSA300_1645	A0A0H2XGD7	SAUSA300_RS08980	pfkA	-1.48454	-2.79828
SAOUHSC_01002	SAUSA300_0963	Q2FI17	SAUSA300_RS05175	qoxA	-1.48729	-2.80361
SAOUHSC_00025	SAUSA300_0025	A0A0H2XI02	SAUSA300_RS00130	adsA	-1.48933	-2.80759
SAOUHSC_00176	SAUSA300_0209	A0A0H2XEQ7	SAUSA300_RS01100	malE	-1.49393	-2.81655
SAOUHSC_01162	SAUSA300_1089	Q2FHP2	SAUSA300_RS05905	lspA	-1.49535	-2.81932
SAOUHSC_01198	SAUSA300_1123	A0A0H2XJ76	SAUSA300_RS06075	fabD	-1.49686	-2.82227
SAOUHSC_02374	SAUSA300_2087	A0A0H2XJH8	SAUSA300_RS11490	hmrA	-1.50087	-2.83013
			SAUSA300_RS00820		-1.50181	-2.83198
SAOUHSC_00669	SAUSA300_0649	A0A0H2XED3	SAUSA300_RS03480	pitR	-1.50198	-2.83231
SAOUHSC_00277	SAUSA300_0301	A0A0H2XJA6	SAUSA300_RS01605	-	-1.50267	-2.83366
SAOUHSC_01624	SAUSA300_1476	A0A0H2XGF5	SAUSA300_RS08055	accB	-1.50286	-2.83404
SAOUHSC_01143	SAUSA300_1073	Q2FHQ8	SAUSA300_RS05820	mraW	-1.50583	-2.83988
	SAUSA300_0036	A0A0H2XIB4	SAUSA300_RS00185	-	-1.51313	-2.85428
SAOUHSC_01067	SAUSA300_1017	A0A0H2XG40	SAUSA300_RS05470	ctaM	-1.51332	-2.85467
SAOUHSC_01210	SAUSA300_1133	Q2FHJ8	SAUSA300_RS06130	trmD	-1.51525	-2.85849
SAOUHSC_02848	SAUSA300_2476	Q2FDW8	SAUSA300_RS13740	glcB	-1.51766	-2.86327
SAOUHSC_00148	SAUSA300_0185	A0A0H2XJM9	SAUSA300_RS00970	argJ	-1.51961	-2.86713
SAOUHSC_01148	SAUSA300_1078	A0A0H2XHZ8	SAUSA300_RS05845	divIB	-1.52078	-2.86945
SAOUHSC_00360	SAUSA300_0376	A0A0H2XG65	SAUSA300_RS02005	-	-1.52111	-2.87011
SAOUHSC_00899	SAUSA300_0864	Q2FIB4	SAUSA300_RS04665	argG	-1.5219	-2.87169
SAOUHSC_01273	SAUSA300_1189	Q2FHE2	SAUSA300_RS06425	mutL	-1.52218	-2.87226
SAOUHSC_01066	SAUSA300_1016	Q2FHW4	SAUSA300_RS05465	ctaB	-1.5244	-2.87667
SAOUHSC_02452	SAUSA300_2152	Q2FEU0	SAUSA300_RS11855	lacD	-1.52487	-2.87761
SAOUHSC_02773	SAUSA300_2417	A0A0H2XI65	SAUSA300_RS13380	-	-1.52502	-2.87792
SAOUHSC_01000	SAUSA300_0961	Q2FI19	SAUSA300_RS05165	qoxC	-1.52595	-2.87976
SAOUHSC_00798	SAUSA300_0759	A0A0H2XHC4	SAUSA300_RS04095	pgm	-1.53205	-2.89197
SAOUHSC_02819	SAUSA300_2452	A0A0H2XFK7	SAUSA300_RS13600	-	-1.53673	-2.90136
SAOUHSC_02368	SAUSA300_2081	Q2FF01	SAUSA300_RS11455	pyrG	-1.54268	-2.91334
SAOUHSC_00178	SAUSA300_0211	A0A0H2XH51	SAUSA300_RS01110	-	-1.54396	-2.91593
	SAUSA300_0800	A0A0H2XJE8	SAUSA300_RS04320	sek	-1.54476	-2.91756
	SAUSA300_0799	A0A0H2XIJ4	SAUSA300_RS04315	int	-1.54571	-2.91948
SAOUHSC_02968	SAUSA300_2569	A0A0H2XIV7	SAUSA300_RS14290	arcB	-1.5482	-2.92451
SAOUHSC_01490	SAUSA300_1362	A0A0H2XF50	SAUSA300_RS07430	hup	-1.54942	-2.927
SAOUHSC_02619	SAUSA300_2288	A0A0H2XIB6	SAUSA300_RS12645	-	-1.55074	-2.92968
SAOUHSC_01209	SAUSA300_1132	Q2FHJ9	SAUSA300_RS06125	rimM	-1.5528	-2.93385
SAOUHSC_00569	SAUSA300_0566	A0A0H2XJ17	SAUSA300_RS03030	-	-1.55284	-2.93394
	SAUSA300_0801	A0A0H2XFV8	SAUSA300_RS04325	seq	-1.55933	-2.94717
SAOUHSC_00706	SAUSA300_0683	A0A0H2XH29	SAUSA300_RS03665	fruR	-1.5613	-2.9512
SAOUHSC_00335	SAUSA300_0354	A0A0H2XG93	SAUSA300_RS01875	-	-1.56473	-2.95821
SAOUHSC_02716	SAUSA300_2373	A0A0H2XJF1	SAUSA300_RS13110	bioD	-1.57651	-2.98247
			SAUSA300_RS01575		-1.57931	-2.98828
SAOUHSC_00881	SAUSA300_0847	A0A0H2XGD6	SAUSA300_RS04575	-	-1.58114	-2.99206
SAOUHSC_02477	SAUSA300_2171	Q2FES2	SAUSA300_RS11985	rpsI	-1.58133	-2.99245
SAOUHSC_01991	SAUSA300_1808	A0A0H2XH31	SAUSA300_RS09895	glnP	-1.59091	-3.01239
SAOUHSC_00172	SAUSA300_0205	Q2FK59	SAUSA300_RS01080	-	-1.59273	-3.0162
SAOUHSC_00520	SAUSA300_0524	Q2FJA1	SAUSA300_RS02805	rplJ	-1.59846	-3.02821
SAOUHSC_00523	SAUSA300_0526	A0A0H2XI40	SAUSA300_RS02815	rsmC	-1.59953	-3.03044
SAOUHSC_03008	SAUSA300_2606	Q2FDI8	SAUSA300_RS14490	hisF	-1.60952	-3.05151
SAOUHSC_01752	SAUSA300_1599	Q2FG84	SAUSA300_RS08710	thrR	-1.61589	-3.06501
SAOUHSC_01058	SAUSA300_1009	A0A0H2XFL9	SAUSA300_RS05430	typA	-1.6163	-3.06587
SAOUHSC_01196	SAUSA300_1121	A0A0H2XGC4	SAUSA300_RS06065	fapR	-1.62024	-3.07426
SAOUHSC_02969	SAUSA300_2570	A0A0H2XJ80	SAUSA300_RS14295	arcA	-1.62757	-3.08991
SAOUHSC_01197	SAUSA300_1122	Q2FHK9	SAUSA300_RS06070	plsX	-1.62819	-3.09125
SAOUHSC_01104	SAUSA300_1047	A0A0H2XHU1	SAUSA300_RS05640	sdhA	-1.62823	-3.09134
SAOUHSC_02687	SAUSA300_2349	A0A0H2XGZ3	SAUSA300_RS12965	-	-1.62847	-3.09185
SAOUHSC_01205	SAUSA300_1128	A0A0H2XJ83	SAUSA300_RS06105	ftsY	-1.63662	-3.10937
SAOUHSC_00124	SAUSA300_0162	A0A0H2XF06	SAUSA300_RS00855	capK	-1.63718	-3.11058
SAOUHSC_00348	SAUSA300_0366	Q2FJP8	SAUSA300_RS01940	rpsF	-1.64387	-3.12503
SAOUHSC_01452	SAUSA300_1331	Q2FH00	SAUSA300_RS07255	ald1	-1.64402	-3.12535
SAOUHSC_00256	SAUSA300_0277	A0A0H2XFX2	SAUSA300_RS01485	-	-1.64484	-3.12713
SAOUHSC_01787	SAUSA300_1628	A0A0H2XJI8	SAUSA300_RS08880	lysP	-1.64551	-3.12858
SAOUHSC_00039	SAUSA300_0089	A0A0H2XGZ4	SAUSA300_RS00460	-	-1.64661	-3.13096
SAOUHSC_01697	SAUSA300_1553	Q2FGD0	SAUSA300_RS08465	nadD	-1.647	-3.13182
SAOUHSC_01092	SAUSA300_1037	Q2FHU3	SAUSA300_RS05585	pheS	-1.64926	-3.13672
SAOUHSC_00691	SAUSA300_0669	Q2FIV6	SAUSA300_RS03590	uppP	-1.65078	-3.14003
SAOUHSC_01103	SAUSA300_1046	A0A0H2XGN2	SAUSA300_RS05635	sdhC	-1.65078	-3.14003
SAOUHSC_00670	SAUSA300_0650	A0A0H2XH71	SAUSA300_RS03485	pitA	-1.65146	-3.14152
SAOUHSC_01750	SAUSA300_1597	Q2FG86	SAUSA300_RS08700	ruvB	-1.65217	-3.14306
SAOUHSC_01701	SAUSA300_1557	A0A0H2XJC7	SAUSA300_RS08485	-	-1.65351	-3.14599
			SAUSA300_RS15950		-1.66054	-3.16136
SAOUHSC_00261	SAUSA300_0282	A0A0H2XG66	SAUSA300_RS01510	essB	-1.66358	-3.16801
SAOUHSC_00521	SAUSA300_0525	Q2FJA0	SAUSA300_RS02810	rplL	-1.67136	-3.18515
SAOUHSC_00136	SAUSA300_0174	A0A0H2XGQ8	SAUSA300_RS00915	ssuB	-1.67349	-3.18986
			SAUSA300_RS02210		-1.68204	-3.2088
SAOUHSC_02335	SAUSA300_2053	A0A0H2XFR9	SAUSA300_RS11305	ywpF	-1.68341	-3.21186
SAOUHSC_01659	SAUSA300_1518	A0A0H2XIF9	SAUSA300_RS08285	cshB	-1.68749	-3.22095
SAOUHSC_01367	SAUSA300_1263	A0A0H2XEI7	SAUSA300_RS06860	trpG	-1.69117	-3.22918
SAOUHSC_00907	SAUSA300_0872	Q2FIA6	SAUSA300_RS04705	-	-1.69126	-3.22939
SAOUHSC_02340	SAUSA300_2057	Q2FF25	SAUSA300_RS11330	atpC	-1.69578	-3.23952
SAOUHSC_00255	SAUSA300_0276	A0A0H2XF61	SAUSA300_RS01480	-	-1.70157	-3.25254
SAOUHSC_00052	SAUSA300_0100	Q2FKG1	SAUSA300_RS00520	csa1A	-1.70331	-3.25646
SAOUHSC_01767	SAUSA300_1611	Q2FG72	SAUSA300_RS08780	valS	-1.70586	-3.26224
	SAUSA300_0411	Q2FJK3	SAUSA300_RS02205		-1.70844	-3.26806
SAOUHSC_01389	SAUSA300_1283	Q2FH48	SAUSA300_RS06965	pstS	-1.70997	-3.27154
SAOUHSC_01305	SAUSA300_1212	A0A0H2XH46	SAUSA300_RS06575	-	-1.71481	-3.28254
	SAUSA300_0548	Q2FJ77	SAUSA300_RS02925	sdrE	-1.71614	-3.28556
SAOUHSC_00342	SAUSA300_0361	A0A0H2XGE1	SAUSA300_RS01915	parB	-1.71893	-3.29191
SAOUHSC_01001	SAUSA300_0962	Q2FI18	SAUSA300_RS05170	qoxB	-1.7313	-3.32027
SAOUHSC_02478	SAUSA300_2172	Q2FES1	SAUSA300_RS11990	rplM	-1.73187	-3.32159
SAOUHSC_01142	SAUSA300_1072	Q2FHQ9	SAUSA300_RS05815	mraZ	-1.75164	-3.3674
SAOUHSC_01823	SAUSA300_1660	A0A0H2XK41	SAUSA300_RS09060	-	-1.76698	-3.4034
SAOUHSC_00120	SAUSA300_0158	A0A0H2XFV7	SAUSA300_RS00835	capG	-1.77092	-3.41272
SAOUHSC_00270	SAUSA300_0290	A0A0H2XGH2	SAUSA300_RS01550	-	-1.78132	-3.4374
SAOUHSC_00121	SAUSA300_0159	A0A0H2XE77	SAUSA300_RS00840	capH	-1.78544	-3.44724
SAOUHSC_01222	SAUSA300_1143	Q2FHI8	SAUSA300_RS06185	topA	-1.79464	-3.46928
SAOUHSC_01698	SAUSA300_1554	A0A0H2XI06	SAUSA300_RS08470	-	-1.79922	-3.48031
SAOUHSC_02371	SAUSA300_2084	Q2FEZ8	SAUSA300_RS11475	coaA	-1.80091	-3.4844
SAOUHSC_00346	SAUSA300_0364	A0A0H2XG28	SAUSA300_RS01930	ychF	-1.80269	-3.4887
SAOUHSC_02690	SAUSA300_2351	A0A0H2XDI1	SAUSA300_RS12980	-	-1.80654	-3.49802
SAOUHSC_00586	SAUSA300_0581	A0A0H2XGV8	SAUSA300_RS03105	-	-1.8066	-3.49817
SAOUHSC_02512a	SAUSA300_2205	Q2FEN8	SAUSA300_RS12155	rpsJ	-1.80697	-3.49907
SAOUHSC_00019	SAUSA300_0017	A0A0H2XG07	SAUSA300_RS00090	purA	-1.82311	-3.53844
SAOUHSC_01699	SAUSA300_1555	Q2FGC8	SAUSA300_RS08475	aroE	-1.82821	-3.55095
SAOUHSC_00797	SAUSA300_0758	Q2FIL9	SAUSA300_RS04090	tpiA	-1.83706	-3.57282
SAOUHSC_02350	SAUSA300_2064	Q2FF18	SAUSA300_RS11365	atpB	-1.83978	-3.57956
SAOUHSC_02943	SAUSA300_2552	A0A0H2XFY5	SAUSA300_RS14180	citM	-1.84902	-3.60256
			SAUSA300_RS11370		-1.85041	-3.60603
SAOUHSC_02715	SAUSA300_2372	A0A0H2XG49	SAUSA300_RS13105	bioA	-1.86102	-3.63264
SAOUHSC_02484	SAUSA300_2177	Q2FER6	SAUSA300_RS12015	rplQ	-1.86741	-3.64878
SAOUHSC_02937	SAUSA300_2549	A0A0H2XFN3	SAUSA300_RS14155	cudT	-1.87045	-3.65647
SAOUHSC_01824	SAUSA300_1661	Q2FG23	SAUSA300_RS09065	thiI	-1.87575	-3.66991
SAOUHSC_02380	SAUSA300_2091	A0A0H2XEF6	SAUSA300_RS11520	deoD	-1.87999	-3.68072
SAOUHSC_02487	SAUSA300_2180	Q2FER3	SAUSA300_RS12030	rpsM	-1.88047	-3.68195
SAOUHSC_00872	SAUSA300_0838	A0A0H2XH34	SAUSA300_RS04530	dltD	-1.88611	-3.69637
SAOUHSC_01272	SAUSA300_1188	A0A0H2XFL8	SAUSA300_RS06420	mutS	-1.89291	-3.71384
SAOUHSC_00149	SAUSA300_0186	Q2FK78	SAUSA300_RS00975	argC	-1.89713	-3.72472
SAOUHSC_00175	SAUSA300_0208	A0A0H2XK78	SAUSA300_RS01095	malK	-1.91232	-3.76415
SAOUHSC_00116	SAUSA300_0154	A0A0H2XFT4	SAUSA300_RS00815	capC	-1.91569	-3.77293
SAOUHSC_02552	SAUSA300_2233	A0A0H2XJ75	SAUSA300_RS12330	bioY	-1.92863	-3.80695
SAOUHSC_00150	SAUSA300_0187	A0A0H2XHG0	SAUSA300_RS00980	argD	-1.937	-3.82909
SAOUHSC_02909	SAUSA300_2526	A0A0H2XFW6	SAUSA300_RS14015	pyrD	-1.93785	-3.83135
SAOUHSC_00870	SAUSA300_0836	A0A0H2XHC5	SAUSA300_RS04520	dltB	-1.93953	-3.83581
SAOUHSC_01825	SAUSA300_1662	A0A0H2XGZ7	SAUSA300_RS09070	nifZ	-1.95249	-3.87041
SAOUHSC_00258	SAUSA300_0279	A0A0H2XFP1	SAUSA300_RS01495	esaA	-1.95511	-3.87746
SAOUHSC_02886	SAUSA300_2505	A0A0H2XFS5	SAUSA300_RS13910	-	-1.9701	-3.91797
SAOUHSC_01017	SAUSA300_0975	Q2FI05	SAUSA300_RS05240	purH	-1.9902	-3.97292
SAOUHSC_01147	SAUSA300_1077	Q2FHQ4	SAUSA300_RS05840	murD	-1.99691	-3.99143
SAOUHSC_02485	SAUSA300_2178	Q2FER5	SAUSA300_RS12020	rpoA	-2.01862	-4.05197
SAOUHSC_00349	SAUSA300_0367	A0A0H2XGI6	SAUSA300_RS01945	ssb	-2.02037	-4.05687
SAOUHSC_02510	SAUSA300_2202	Q2FEP1	SAUSA300_RS12140	rplW	-2.02214	-4.06185
SAOUHSC_00584	SAUSA300_0579	A0A0H2XH53	SAUSA300_RS03095	-	-2.02958	-4.08286
SAOUHSC_00796	SAUSA300_0757	Q2FIM0	SAUSA300_RS04085	pgk	-2.03669	-4.10304
SAOUHSC_00192	SAUSA300_0224	A0A0H2XHP9	SAUSA300_RS01180	coa	-2.053	-4.14967
SAOUHSC_02346	SAUSA300_2061	Q2FF21	SAUSA300_RS11350	atpH	-2.05458	-4.15422
SAOUHSC_01244	SAUSA300_1160	A0A0H2XH28	SAUSA300_RS06280	-	-2.06634	-4.18824
			SAUSA300_RS15895		-2.07114	-4.20219
SAOUHSC_01010	SAUSA300_0968	Q2FI12	SAUSA300_RS05205	purC	-2.07517	-4.21393
SAOUHSC_00296	SAUSA300_0316	A0A0H2XJN5	SAUSA300_RS01685	nanK	-2.0778	-4.22163
SAOUHSC_01700	SAUSA300_1556	A0A0H2XFA5	SAUSA300_RS08480	-	-2.07947	-4.2265
SAOUHSC_01146	SAUSA300_1076	Q2FHQ5	SAUSA300_RS05835	mraY	-2.08397	-4.23971
SAOUHSC_02509	SAUSA300_2201	Q2FEP2	SAUSA300_RS12135	rplB	-2.08916	-4.255
SAOUHSC_00811	SAUSA300_0771	A0A0H2XHJ1	SAUSA300_RS04160	-	-2.09562	-4.27409
SAOUHSC_01584	SAUSA300_1440	A0A0H2XET3	SAUSA300_RS07865	-	-2.10489	-4.30166
SAOUHSC_02571	SAUSA300_2249	A0A0H2XEL7	SAUSA300_RS12415	ssaA	-2.10692	-4.30771
SAOUHSC_02516	SAUSA300_2207	A0A0H2XHC0	SAUSA300_RS12165	pbuG	-2.10752	-4.3095
	SAUSA300_0300	A0A0H2XGS6	SAUSA300_RS01600	-	-2.10792	-4.3107
SAOUHSC_02492	SAUSA300_2185	Q2FEQ8	SAUSA300_RS12055	rplO	-2.10819	-4.31149
	SAUSA300_0299	A0A0H2XFU4	SAUSA300_RS01595		-2.1098	-4.31632
SAOUHSC_02341	SAUSA300_2058	Q2FF24	SAUSA300_RS11335	atpD	-2.11132	-4.32087
SAOUHSC_00264	SAUSA300_0284	A0A0H2XIK2	SAUSA300_RS01520	esxC	-2.12272	-4.35514
SAOUHSC_00814	SAUSA300_0773	A0A0H2XEN7	SAUSA300_RS04170	vwb	-2.12767	-4.3701
SAOUHSC_02119	SAUSA300_1883	Q2FFJ3	SAUSA300_RS10305	putP	-2.13206	-4.38343
SAOUHSC_02486	SAUSA300_2179	Q2FER4	SAUSA300_RS12025	rpsK	-2.13414	-4.38974
SAOUHSC_00500	SAUSA300_0505	Q2FJC0	SAUSA300_RS02705	pdxT	-2.13673	-4.39763
SAOUHSC_02906	SAUSA300_2523	A0A0H2XET7	SAUSA300_RS14000	-	-2.15346	-4.44892
SAOUHSC_00249	SAUSA300_0271	A0A0H2XFY2	SAUSA300_RS01455	-	-2.15416	-4.45108
SAOUHSC_00420	SAUSA300_0432	A0A0H2XK25	SAUSA300_RS02315	-	-2.17555	-4.51758
SAOUHSC_02839	SAUSA300_2469	A0A0H2XIJ0	SAUSA300_RS13700	sdaAA	-2.18391	-4.54384
SAOUHSC_00266	SAUSA300_0286	A0A0H2XFI6	SAUSA300_RS01530	esaE	-2.18627	-4.55126
SAOUHSC_02347	SAUSA300_2062	Q2FF20	SAUSA300_RS11355	atpF	-2.19393	-4.57552
SAOUHSC_00317	SAUSA300_0337	A0A0H2XKL1	SAUSA300_RS01790	glpT	-2.20109	-4.59827
SAOUHSC_03011	SAUSA300_2609	Q2FDI5	SAUSA300_RS14505	hisB	-2.20394	-4.60737
SAOUHSC_00344	SAUSA300_0362	A0A0H2XJS2	SAUSA300_RS01920	-	-2.26922	-4.82062
	SAUSA300_0298	A0A0H2XIK1	SAUSA300_RS01590	-	-2.27261	-4.83196
SAOUHSC_02343	SAUSA300_2059	A0A0H2XEM3	SAUSA300_RS11340	atpG	-2.285	-4.87363
SAOUHSC_02426	SAUSA300_2133	A0A0H2XFJ7	SAUSA300_RS11745	-	-2.3093	-4.95644
SAOUHSC_02512	SAUSA300_2204	Q2FEN9	SAUSA300_RS12150	rplC	-2.31217	-4.96629
SAOUHSC_03015	SAUSA300_2613	Q2FDI1	SAUSA300_RS14525	hisZ	-2.31369	-4.97154
SAOUHSC_02511	SAUSA300_2203	Q2FEP0	SAUSA300_RS12145	rplD	-2.33727	-5.05347
SAOUHSC_01456	SAUSA300_1334	A0A0H2XFR3	SAUSA300_RS07270	-	-2.35216	-5.10589
SAOUHSC_02345	SAUSA300_2060	Q2FF22	SAUSA300_RS11345	atpA	-2.35396	-5.11226
SAOUHSC_00869	SAUSA300_0835	Q2FIE3	SAUSA300_RS04515	dltA	-2.38648	-5.22879
SAOUHSC_02883	SAUSA300_2503	A0A0H2XHF6	SAUSA300_RS13900	-	-2.39572	-5.2624
SAOUHSC_02491	SAUSA300_2184	A0A0H2XIA9	SAUSA300_RS12050	secY	-2.4072	-5.30443
SAOUHSC_01049	SAUSA300_1002	A0A0H2XGL3	SAUSA300_RS05395	potD	-2.42814	-5.38199
SAOUHSC_00262	SAUSA300_0283	A0A0H2XEV3	SAUSA300_RS01515	essC	-2.43105	-5.39284
SAOUHSC_00527	SAUSA300_0530	Q2FJ95	SAUSA300_RS02835	rpsL	-2.43277	-5.39928
SAOUHSC_00265	SAUSA300_0285	A0A0H2XIE9	SAUSA300_RS01525	esxB	-2.47745	-5.56914
SAOUHSC_00499	SAUSA300_0504	Q2FJC1	SAUSA300_RS02700	pdxS	-2.49208	-5.62587
SAOUHSC_02507	SAUSA300_2199	Q2FEP4	SAUSA300_RS12125	rplV	-2.51189	-5.70365
SAOUHSC_02503	SAUSA300_2195	Q2FEP8	SAUSA300_RS12105	rpsQ	-2.51735	-5.72531
SAOUHSC_00182	SAUSA300_0215	A0A0H2XFV0	SAUSA300_RS01130	-	-2.52434	-5.7531
SAOUHSC_00251	SAUSA300_0273	A0A0H2XGN4	SAUSA300_RS01465	-	-2.5519	-5.86407
SAOUHSC_03014	SAUSA300_2612	Q2FDI2	SAUSA300_RS14520	hisG	-2.56321	-5.91022
SAOUHSC_02508	SAUSA300_2200	Q2FEP3	SAUSA300_RS12130	rpsS	-2.58353	-5.99405
SAOUHSC_02495	SAUSA300_2188	Q2FEQ5	SAUSA300_RS12070	rplR	-2.60115	-6.06772
SAOUHSC_00250	SAUSA300_0272	A0A0H2XFR0	SAUSA300_RS01460	-	-2.61895	-6.14304
SAOUHSC_00214	SAUSA300_0239	A0A0H2XFP4	SAUSA300_RS01280	-	-2.63892	-6.22864
			SAUSA300_RS14460		-2.64224	-6.24298
SAOUHSC_01164	SAUSA300_1091	Q2FHP0	SAUSA300_RS05915	pyrR	-2.65408	-6.29443
SAOUHSC_01016	SAUSA300_0974	A0A0H2XHN0	SAUSA300_RS05235	purN	-2.66766	-6.354
SAOUHSC_00529	SAUSA300_0532	Q2FJ93	SAUSA300_RS02845	fusA	-2.66948	-6.362
SAOUHSC_02490	SAUSA300_2183	A0A0H2XH09	SAUSA300_RS12045	adk	-2.69175	-6.46097
SAOUHSC_00528	SAUSA300_0531	Q2FJ94	SAUSA300_RS02840	rpsG	-2.7102	-6.54412
SAOUHSC_03009	SAUSA300_2607	Q2FDI7	SAUSA300_RS14495	hisA	-2.72367	-6.6055
SAOUHSC_00880	SAUSA300_0846	A0A0H2XHJ2	SAUSA300_RS04570	-	-2.73299	-6.64832
SAOUHSC_03012	SAUSA300_2610	A0A0H2XGU8	SAUSA300_RS14510	-	-2.74191	-6.68958
SAOUHSC_02501	SAUSA300_2193	Q2FEQ0	SAUSA300_RS12095	rplX	-2.77594	-6.84922
SAOUHSC_00254	SAUSA300_0275	A0A0H2XFX1	SAUSA300_RS01475	-	-2.80287	-6.97826
SAOUHSC_02494	SAUSA300_2187	Q2FEQ6	SAUSA300_RS12065	rpsE	-2.81515	-7.03795
SAOUHSC_02498	SAUSA300_2190	Q2FEQ3	SAUSA300_RS12080	rpsH	-2.83295	-7.12529
SAOUHSC_02841	SAUSA300_2471	A0A0H2XIR4	SAUSA300_RS13710	-	-2.841	-7.16518
SAOUHSC_02840	SAUSA300_2470	A0A0H2XGD2	SAUSA300_RS13705	sdaAB	-2.85931	-7.2567
SAOUHSC_01110	SAUSA300_1052	A0A0H2XH00	SAUSA300_RS05670	ecb	-2.87188	-7.32019
SAOUHSC_03013	SAUSA300_2611	A0A0H2XGJ7	SAUSA300_RS14515	hisD	-2.89403	-7.43344
SAOUHSC_01172	SAUSA300_1098	A0A0H2XH75	SAUSA300_RS05950	pyrE	-2.89783	-7.45306
SAOUHSC_00585	SAUSA300_0580	A0A0H2XEN2	SAUSA300_RS03100	-	-2.90543	-7.49244
SAOUHSC_02502	SAUSA300_2194	Q2FEP9	SAUSA300_RS12100	rplN	-2.92274	-7.58284
SAOUHSC_01048	SAUSA300_1001	A0A0H2XJ31	SAUSA300_RS05390	potC	-2.94202	-7.68487
SAOUHSC_02496	SAUSA300_2189	Q2FEQ4	SAUSA300_RS12075	rplF	-2.96554	-7.81118
SAOUHSC_03010	SAUSA300_2608	A0A0H2XKG0	SAUSA300_RS14500	hisH	-2.97714	-7.87422
SAOUHSC_02500	SAUSA300_2192	Q2FEQ1	SAUSA300_RS12090	rplE	-2.98139	-7.89748
SAOUHSC_02506	SAUSA300_2198	Q2FEP5	SAUSA300_RS12120	rpsC	-3.02436	-8.13623
SAOUHSC_00341	SAUSA300_0360	A0A0H2XFH9	SAUSA300_RS01910	metI	-3.02495	-8.13953
SAOUHSC_00340	SAUSA300_0359	A0A0H2XG37	SAUSA300_RS01905	metC	-3.05597	-8.31648
SAOUHSC_01045	SAUSA300_0998	A0A0H2XFU9	SAUSA300_RS05375	-	-3.08522	-8.48682
SAOUHSC_01330	SAUSA300_1235	Q2FH96	SAUSA300_RS06695	guaC	-3.15578	-8.91217
SAOUHSC_02907	SAUSA300_2524	A0A0H2XI56	SAUSA300_RS14005	-	-3.15847	-8.92883
SAOUHSC_01046	SAUSA300_0999	Q2FHY1	SAUSA300_RS05380	potA	-3.18207	-9.07611
SAOUHSC_01047	SAUSA300_1000	A0A0H2XFZ9	SAUSA300_RS05385	potB	-3.23039	-9.38524
SAOUHSC_02505	SAUSA300_2197	Q2FEP6	SAUSA300_RS12115	rplP	-3.27851	-9.70354
SAOUHSC_01015	SAUSA300_0973	Q2FI07	SAUSA300_RS05230	purM	-3.32723	-10.0368
SAOUHSC_01014	SAUSA300_0972	A0A0H2XFY4	SAUSA300_RS05225	purF	-3.39848	-10.5449
SAOUHSC_01009	SAUSA300_0967	A0A0H2XEX9	SAUSA300_RS05200	purK	-3.40326	-10.5799
SAOUHSC_01171	SAUSA300_1097	Q2FHN4	SAUSA300_RS05945	pyrF	-3.42717	-10.7567
SAOUHSC_01013	SAUSA300_0971	Q2FI09	SAUSA300_RS05220	purL	-3.53616	-11.6008
SAOUHSC_01008	SAUSA300_0966	A0A0H2XKD0	SAUSA300_RS05195	purE	-3.6504	-12.5568
SAOUHSC_00253	SAUSA300_0274	A0A0H2XDX3	SAUSA300_RS01470	-	-3.75811	-13.5302
SAOUHSC_01170	SAUSA300_1096	Q2FHN5	SAUSA300_RS05940	carB	-4.00874	-16.0973
SAOUHSC_01012	SAUSA300_0970	Q2FI10	SAUSA300_RS05215	purQ	-4.42765	-21.5206
SAOUHSC_01169	SAUSA300_1095	A0A0H2XIN1	SAUSA300_RS05935	carA	-4.61368	-24.4825
SAOUHSC_01168	SAUSA300_1094	A0A0H2XIA8	SAUSA300_RS05930	pyrC	-4.8181	-28.2092
SAOUHSC_01165	SAUSA300_1092	A0A0H2XFJ8	SAUSA300_RS05920	pyrP	-5.75213	-53.8968
SAOUHSC_01166	SAUSA300_1093	Q2FHN8	SAUSA300_RS05925	pyrB	-5.93226	-61.0642

## Sheet: PANTHER Up
Analysis Type:	PANTHER Overrepresentation Test (Released 20240226)
Annotation Version and Release Date:	GO Ontology database DOI: 10.5281/zenodo.10536401 Released 2024-01-17
Analyzed List:	upload_1 (Staphylococcus aureus)
Reference List:	Staphylococcus aureus (all genes in database)
Test Type:	FISHER
Correction:	FDR
GO biological process complete	Staphylococcus aureus - REFLIST (2889)	upload_1 (180)	upload_1 (expected)	upload_1 (over/under)	upload_1 (fold Enrichment)	upload_1 (raw P-value)	FDR
heme transport (GO:0015886)	3	3	0.19	+	16.05	0.000238	0.0128	isdB, isdC, isdE
siderophore metabolic process (GO:0009237)	8	8	0.5	+	16.05	1.96e-10	8.44e-08
siderophore biosynthetic process (GO:0019290)	8	8	0.5	+	16.05	1.96e-10	6.75e-08	sfnaBD, sbnFBCHE
secondary metabolite biosynthetic process (GO:0044550)	10	9	0.62	+	14.45	1.11e-10	6.36e-08
secondary metabolic process (GO:0019748)	11	9	0.69	+	13.13	5.76e-10	1.65e-07
nonribosomal peptide biosynthetic process (GO:0019184)	10	8	0.62	+	12.84	7.9e-09	1.7e-06
iron coordination entity transport (GO:1901678)	13	8	0.81	+	9.88	1.92e-07	2.2e-05
monoatomic cation homeostasis (GO:0055080)	18	10	1.12	+	8.92	1.95e-08	3.74e-06
monoatomic ion homeostasis (GO:0050801)	18	10	1.12	+	8.92	1.95e-08	3.37e-06
cell redox homeostasis (GO:0045454)	11	6	0.69	+	8.75	1.92e-05	0.00132	ahpCF, trxA, iruO, RS04260, RS10070
iron ion transport (GO:0006826)	22	12	1.37	+	8.75	8.94e-10	2.2e-07
iron import into cell (GO:0033212)	13	7	0.81	+	8.64	4.05e-06	0.000349
cellular oxidant detoxification (GO:0098869)	15	8	0.93	+	8.56	8.61e-07	8.24e-05	ahpCF, sodA, bsaA, tpx, chdC, RS10070, iruO
intracellular iron ion homeostasis (GO:0006879)	15	8	0.93	+	8.56	8.61e-07	7.81e-05
inorganic ion homeostasis (GO:0098771)	17	9	1.06	+	8.5	1.83e-07	2.63e-05
intracellular monoatomic cation homeostasis (GO:0030003)	17	9	1.06	+	8.5	1.83e-07	2.43e-05
intracellular monoatomic ion homeostasis (GO:0006873)	17	9	1.06	+	8.5	1.83e-07	2.26e-05
siderophore-dependent iron import into cell (GO:0033214)	10	5	0.62	+	8.03	0.000173	0.00995	isdF, fhuBG, sirB, htsB
cellular homeostasis (GO:0019725)	30	15	1.87	+	8.02	3.19e-11	2.74e-08
homeostatic process (GO:0042592)	32	16	1.99	+	8.02	6.72e-12	1.16e-08
chemical homeostasis (GO:0048878)	21	10	1.31	+	7.64	1.34e-07	2.09e-05
intracellular chemical homeostasis (GO:0055082)	19	9	1.18	+	7.6	6.24e-07	6.33e-05
SOS response (GO:0009432)	11	5	0.69	+	7.3	0.000302	0.0158	lexA, recA, uvrA, umuC, dinB
cellular detoxification (GO:1990748)	18	8	1.12	+	7.13	4.97e-06	0.000408
cellular response to toxic substance (GO:0097237)	18	8	1.12	+	7.13	4.97e-06	0.000389
response to oxidative stress (GO:0006979)	17	7	1.06	+	6.61	3.7e-05	0.00236	ahpCF, msrA2, msrB, bsaA, sodA, RS10070
detoxification (GO:0098754)	20	8	1.25	+	6.42	1.28e-05	0.000962
cellular response to chemical stimulus (GO:0070887)	33	12	2.06	+	5.84	2.67e-07	2.87e-05
response to toxic substance (GO:0009636)	22	8	1.37	+	5.84	2.93e-05	0.00194
establishment of localization in cell (GO:0051649)	21	7	1.31	+	5.35	0.000179	0.00994
cellular ketone metabolic process (GO:0042180)	19	6	1.18	+	5.07	0.000738	0.0353	hchA, butA, RS00995, cidC, budA1, budB
cellular localization (GO:0051641)	34	8	2.12	+	3.78	0.000869	0.0404
transition metal ion transport (GO:0000041)	61	14	3.8	+	3.68	1.36e-05	0.000974
cellular response to stress (GO:0033554)	79	15	4.92	+	3.05	7.31e-05	0.00434
response to chemical (GO:0042221)	65	12	4.05	+	2.96	0.000517	0.0255
metal ion transport (GO:0030001)	91	15	5.67	+	2.65	0.000382	0.0194
cellular response to stimulus (GO:0051716)	136	21	8.47	+	2.48	6.8e-05	0.00419

## Sheet: PANTHER Down
Analysis Type:	PANTHER Overrepresentation Test (Released 20240226)
Annotation Version and Release Date:	GO Ontology database DOI: 10.5281/zenodo.10536401 Released 2024-01-17
Analyzed List:	upload_1 (Staphylococcus aureus)
Reference List:	Staphylococcus aureus (all genes in database)
Test Type:	FISHER
Correction:	FDR
GO biological process complete	Staphylococcus aureus - REFLIST (2889)	upload_1 (461)	upload_1 (expected)	upload_1 (over/under)	upload_1 (fold Enrichment)	upload_1 (raw P-value)	FDR
aldehyde biosynthetic process (GO:0046184)	3	3	0.48	+	6.27	0.00404	0.0512	pdxST, tpiA
maltose transport (GO:0015768)	3	3	0.48	+	6.27	0.00404	0.0508	malEF, RS01110
maltodextrin transmembrane transport (GO:0042956)	3	3	0.48	+	6.27	0.00404	0.0505
dextrin transport (GO:0042955)	3	3	0.48	+	6.27	0.00404	0.0501
response to arsenic-containing substance (GO:0046685)	3	3	0.48	+	6.27	0.00404	0.0497	arsBCR
ribosomal large subunit assembly (GO:0000027)	3	3	0.48	+	6.27	0.00404	0.0494
ribosomal large subunit biogenesis (GO:0042273)	3	3	0.48	+	6.27	0.00404	0.049
nucleobase transport (GO:0015851)	3	3	0.48	+	6.27	0.00404	0.0487	pbuGX, pyrP
'de novo' UMP biosynthetic process (GO:0044205)	7	7	1.12	+	6.27	2.53e-06	5.82e-05
pyrimidine ribonucleoside monophosphate biosynthetic process (GO:0009174)	9	8	1.44	+	5.57	3.09e-06	7.01e-05
pyrimidine ribonucleoside monophosphate metabolic process (GO:0009173)	9	8	1.44	+	5.57	3.09e-06	6.92e-05
UMP metabolic process (GO:0046049)	9	8	1.44	+	5.57	3.09e-06	6.83e-05
UMP biosynthetic process (GO:0006222)	9	8	1.44	+	5.57	3.09e-06	6.74e-05	carAB, pyrBCDEF, upp
pyrimidine nucleobase biosynthetic process (GO:0019856)	8	7	1.28	+	5.48	1.75e-05	0.000354
ATP biosynthetic process (GO:0006754)	8	7	1.28	+	5.48	1.75e-05	0.00035	atpABCDFGH
proton motive force-driven ATP synthesis (GO:0015986)	8	7	1.28	+	5.48	1.75e-05	0.000346
purine nucleobase metabolic process (GO:0006144)	7	6	1.12	+	5.37	9.72e-05	0.00173
protein-RNA complex organization (GO:0071826)	7	6	1.12	+	5.37	9.72e-05	0.00171
IMP metabolic process (GO:0046040)	14	12	2.23	+	5.37	1.61e-08	4.7e-07
protein-RNA complex assembly (GO:0022618)	7	6	1.12	+	5.37	9.72e-05	0.00169
IMP biosynthetic process (GO:0006188)	13	11	2.07	+	5.3	8.84e-08	2.42e-06	purMKECNQLFHD, hprT
nucleobase biosynthetic process (GO:0046112)	13	11	2.07	+	5.3	8.84e-08	2.38e-06
'de novo' IMP biosynthetic process (GO:0006189)	12	10	1.91	+	5.22	4.78e-07	1.18e-05
pyrimidine ribonucleotide biosynthetic process (GO:0009220)	12	10	1.91	+	5.22	4.78e-07	1.16e-05
ribonucleoside monophosphate biosynthetic process (GO:0009156)	30	24	4.79	+	5.01	1.02e-14	9.26e-13
purine nucleoside triphosphate biosynthetic process (GO:0009145)	10	8	1.6	+	5.01	1.33e-05	0.000279
purine nucleobase biosynthetic process (GO:0009113)	5	4	0.8	+	5.01	0.0028	0.0371
glycosylation (GO:0070085)	5	4	0.8	+	5.01	0.0028	0.0368	gtfAB, murG, glmS
purine ribonucleoside triphosphate biosynthetic process (GO:0009206)	10	8	1.6	+	5.01	1.33e-05	0.000276
'de novo' pyrimidine nucleobase biosynthetic process (GO:0006207)	5	4	0.8	+	5.01	0.0028	0.0365
purine ribonucleoside monophosphate biosynthetic process (GO:0009168)	19	15	3.03	+	4.95	1.89e-09	6.37e-08
purine nucleoside monophosphate biosynthetic process (GO:0009127)	19	15	3.03	+	4.95	1.89e-09	6.25e-08
histidine biosynthetic process (GO:0000105)	9	7	1.44	+	4.87	6.79e-05	0.00126
pyrimidine nucleobase metabolic process (GO:0006206)	9	7	1.44	+	4.87	6.79e-05	0.00124
ribonucleoside monophosphate metabolic process (GO:0009161)	31	24	4.95	+	4.85	3.86e-14	3.17e-12
pyrimidine ribonucleotide metabolic process (GO:0009218)	13	10	2.07	+	4.82	1.78e-06	4.2e-05
ribonucleoside triphosphate biosynthetic process (GO:0009201)	13	10	2.07	+	4.82	1.78e-06	4.14e-05
nucleobase metabolic process (GO:0009112)	17	13	2.71	+	4.79	4.8e-08	1.36e-06
purine ribonucleoside monophosphate metabolic process (GO:0009167)	20	15	3.19	+	4.7	6.45e-09	2.02e-07
purine nucleoside monophosphate metabolic process (GO:0009126)	20	15	3.19	+	4.7	6.45e-09	1.98e-07
ribosome assembly (GO:0042255)	8	6	1.28	+	4.7	0.000336	0.00513
nucleoside monophosphate biosynthetic process (GO:0009124)	36	26	5.74	+	4.53	5.39e-14	4.22e-12
glutamine metabolic process (GO:0006541)	14	10	2.23	+	4.48	5.34e-06	0.000114
nucleoside monophosphate metabolic process (GO:0009123)	40	27	6.38	+	4.23	2.41e-13	1.6e-11
pyrimidine nucleoside monophosphate biosynthetic process (GO:0009130)	12	8	1.91	+	4.18	0.000108	0.00187
pyrimidine nucleoside monophosphate metabolic process (GO:0009129)	12	8	1.91	+	4.18	0.000108	0.00185
nucleoside triphosphate biosynthetic process (GO:0009142)	15	10	2.39	+	4.18	1.38e-05	0.000282
tRNA methylation (GO:0030488)	8	5	1.28	+	3.92	0.00373	0.0476
ribonucleotide biosynthetic process (GO:0009260)	56	35	8.94	+	3.92	2.06e-15	2.09e-13
pyrimidine nucleotide biosynthetic process (GO:0006221)	16	10	2.55	+	3.92	3.15e-05	0.000603
ribose phosphate biosynthetic process (GO:0046390)	58	36	9.26	+	3.89	1.1e-15	1.19e-13
arginine biosynthetic process (GO:0006526)	13	8	2.07	+	3.86	0.000243	0.00384	carAB, argBCFGJ, rpcD
non-membrane-bounded organelle assembly (GO:0140694)	10	6	1.6	+	3.76	0.00189	0.0263
organelle assembly (GO:0070925)	10	6	1.6	+	3.76	0.00189	0.0261
purine ribonucleotide biosynthetic process (GO:0009152)	44	25	7.02	+	3.56	4.71e-10	1.77e-08
purine nucleotide biosynthetic process (GO:0006164)	50	27	7.98	+	3.38	4.45e-10	1.7e-08
histidine metabolic process (GO:0006547)	13	7	2.07	+	3.37	0.0018	0.0252
nucleoside phosphate biosynthetic process (GO:1901293)	73	39	11.65	+	3.35	7.37e-14	5.29e-12
purine-containing compound biosynthetic process (GO:0072522)	51	27	8.14	+	3.32	8.07e-10	2.9e-08
nucleotide biosynthetic process (GO:0009165)	70	37	11.17	+	3.31	5.21e-13	3.21e-11
pyrimidine nucleotide metabolic process (GO:0006220)	19	10	3.03	+	3.3	0.00023	0.0037
arginine metabolic process (GO:0006525)	19	10	3.03	+	3.3	0.00023	0.00367
electron transport chain (GO:0022900)	16	8	2.55	+	3.13	0.00155	0.0219	qoxABC, sdhAB, narH, ndh2, ctaM
RNA methylation (GO:0001510)	18	9	2.87	+	3.13	0.000782	0.0114
ribosome biogenesis (GO:0042254)	40	20	6.38	+	3.13	4.7e-07	1.19e-05
ribonucleoprotein complex biogenesis (GO:0022613)	40	20	6.38	+	3.13	4.7e-07	1.17e-05
ribonucleotide metabolic process (GO:0009259)	83	41	13.24	+	3.1	5.28e-13	3.14e-11
translation (GO:0006412)	100	49	15.96	+	3.07	3.53e-15	3.38e-13	fmt, rpsDLCSQSKEGBF, rplXJLTNODCKEW, cysS, tuf, valS, pheS, hisS, rimP
ribonucleoside triphosphate metabolic process (GO:0009199)	31	15	4.95	+	3.03	2.23e-05	0.000433
purine ribonucleoside triphosphate metabolic process (GO:0009205)	27	13	4.31	+	3.02	8.56e-05	0.00154
ATP metabolic process (GO:0046034)	25	12	3.99	+	3.01	0.000168	0.00281
ribose phosphate metabolic process (GO:0019693)	90	42	14.36	+	2.92	3.11e-12	1.68e-10
pyrimidine-containing compound biosynthetic process (GO:0072528)	24	11	3.83	+	2.87	0.000522	0.00776
peptide biosynthetic process (GO:0043043)	110	49	17.55	+	2.79	3.86e-13	2.46e-11
purine ribonucleotide metabolic process (GO:0009150)	70	31	11.17	+	2.78	1.23e-08	3.73e-07
glutamine family amino acid metabolic process (GO:0009064)	41	18	6.54	+	2.75	1.82e-05	0.000357
organophosphate biosynthetic process (GO:0090407)	112	49	17.87	+	2.74	9e-13	5.17e-11
purine nucleoside triphosphate metabolic process (GO:0009144)	30	13	4.79	+	2.72	0.000322	0.00495
macromolecule methylation (GO:0043414)	21	9	3.35	+	2.69	0.00302	0.0388
amide biosynthetic process (GO:0043604)	132	56	21.06	+	2.66	8.97e-14	6.18e-12
peptide metabolic process (GO:0006518)	119	50	18.99	+	2.63	3.41e-12	1.78e-10
pyrimidine-containing compound metabolic process (GO:0072527)	31	13	4.95	+	2.63	0.000475	0.00711
proton transmembrane transport (GO:1902600)	29	12	4.63	+	2.59	0.000906	0.0131	qoxABC, atpABCDFGH, lcpP1, ctaM
nucleoside triphosphate metabolic process (GO:0009141)	37	15	5.9	+	2.54	0.000273	0.00425
nucleobase-containing compound biosynthetic process (GO:0034654)	120	48	19.15	+	2.51	8e-11	3.63e-09
nucleoside phosphate metabolic process (GO:0006753)	121	48	19.31	+	2.49	1.13e-10	4.89e-09
purine nucleotide metabolic process (GO:0006163)	86	34	13.72	+	2.48	7.73e-08	2.15e-06
nucleotide metabolic process (GO:0009117)	117	46	18.67	+	2.46	4.1e-10	1.61e-08
purine-containing compound metabolic process (GO:0072521)	92	36	14.68	+	2.45	4.31e-08	1.24e-06
carbohydrate derivative biosynthetic process (GO:1901137)	137	53	21.86	+	2.42	5.88e-11	2.74e-09
cellular nitrogen compound biosynthetic process (GO:0044271)	293	113	46.75	+	2.42	1.87e-23	5.37e-21
organophosphate metabolic process (GO:0019637)	160	60	25.53	+	2.35	7.58e-12	3.84e-10
amide metabolic process (GO:0043603)	165	61	26.33	+	2.32	1.45e-11	7.13e-10
gene expression (GO:0010467)	206	76	32.87	+	2.31	2.25e-14	1.94e-12
nucleobase-containing small molecule metabolic process (GO:0055086)	147	54	23.46	+	2.3	3.47e-10	1.39e-08
aromatic compound biosynthetic process (GO:0019438)	171	62	27.29	+	2.27	1.88e-11	9.01e-10
organonitrogen compound biosynthetic process (GO:1901566)	363	131	57.92	+	2.26	2.76e-24	1.19e-21
RNA modification (GO:0009451)	43	15	6.86	+	2.19	0.00228	0.0309
heterocycle biosynthetic process (GO:0018130)	187	63	29.84	+	2.11	6.54e-10	2.4e-08
organic cyclic compound biosynthetic process (GO:1901362)	198	66	31.6	+	2.09	2.99e-10	1.23e-08
RNA processing (GO:0006396)	66	22	10.53	+	2.09	0.000455	0.00687
phosphate-containing compound metabolic process (GO:0006796)	219	72	34.95	+	2.06	8.31e-11	3.67e-09
macromolecule biosynthetic process (GO:0009059)	286	94	45.64	+	2.06	5.39e-14	4.04e-12
phosphorus metabolic process (GO:0006793)	223	72	35.58	+	2.02	2.3e-10	9.65e-09
carbohydrate derivative metabolic process (GO:1901135)	206	66	32.87	+	2.01	2.36e-09	7.67e-08
monocarboxylic acid metabolic process (GO:0032787)	69	22	11.01	+	2	0.000741	0.0109
ncRNA processing (GO:0034470)	63	20	10.05	+	1.99	0.00144	0.0205
cellular lipid metabolic process (GO:0044255)	57	18	9.1	+	1.98	0.00283	0.0367
organic substance biosynthetic process (GO:1901576)	589	181	93.99	+	1.93	8.38e-25	4.81e-22
biosynthetic process (GO:0009058)	599	184	95.58	+	1.93	3.92e-25	6.75e-22
cellular biosynthetic process (GO:0044249)	573	176	91.43	+	1.92	7.72e-24	2.66e-21
cellular nitrogen compound metabolic process (GO:0034641)	522	158	83.3	+	1.9	3.88e-20	6.08e-18
RNA metabolic process (GO:0016070)	119	36	18.99	+	1.9	5.79e-05	0.00108
oxoacid metabolic process (GO:0043436)	214	64	34.15	+	1.87	9.49e-08	2.52e-06
carboxylic acid metabolic process (GO:0019752)	207	61	33.03	+	1.85	3.34e-07	8.59e-06
carboxylic acid biosynthetic process (GO:0046394)	129	38	20.58	+	1.85	6.83e-05	0.00124
organic acid metabolic process (GO:0006082)	236	68	37.66	+	1.81	2.15e-07	5.63e-06
organonitrogen compound metabolic process (GO:1901564)	537	154	85.69	+	1.8	5.31e-17	6.53e-15
small molecule metabolic process (GO:0044281)	409	117	65.26	+	1.79	1.93e-12	1.08e-10
ncRNA metabolic process (GO:0034660)	88	25	14.04	+	1.78	0.0027	0.0363
protein metabolic process (GO:0019538)	198	56	31.6	+	1.77	4.69e-06	0.000101
carbohydrate metabolic process (GO:0005975)	92	26	14.68	+	1.77	0.00215	0.0295
organic acid biosynthetic process (GO:0016053)	148	41	23.62	+	1.74	0.00019	0.00314
cellular component biogenesis (GO:0044085)	107	29	17.07	+	1.7	0.00276	0.0368
small molecule biosynthetic process (GO:0044283)	200	54	31.91	+	1.69	3.4e-05	0.000644
primary metabolic process (GO:0044238)	771	207	123.03	+	1.68	2.98e-20	5.13e-18
nucleobase-containing compound metabolic process (GO:0006139)	371	99	59.2	+	1.67	1.32e-08	3.91e-07
cellular metabolic process (GO:0044237)	866	231	138.19	+	1.67	3.37e-23	8.29e-21
cellular aromatic compound metabolic process (GO:0006725)	435	115	69.41	+	1.66	1.01e-09	3.56e-08
amino acid metabolic process (GO:0006520)	150	39	23.94	+	1.63	0.00121	0.0174
organic cyclic compound metabolic process (GO:1901360)	459	119	73.24	+	1.62	1.61e-09	5.55e-08
nitrogen compound metabolic process (GO:0006807)	762	197	121.59	+	1.62	7e-17	8.04e-15
heterocycle metabolic process (GO:0046483)	445	115	71.01	+	1.62	5.48e-09	1.75e-07
organic substance metabolic process (GO:0071704)	915	231	146.01	+	1.58	2.05e-19	2.94e-17
metabolic process (GO:0008152)	996	245	158.93	+	1.54	2.76e-19	3.66e-17
transmembrane transport (GO:0055085)	283	69	45.16	+	1.53	0.000109	0.00184
cellular process (GO:0009987)	1253	301	199.94	+	1.51	7.35e-25	6.34e-22
macromolecule metabolic process (GO:0043170)	468	112	74.68	+	1.5	8.45e-07	2.02e-05
localization (GO:0051179)	323	76	51.54	+	1.47	0.000191	0.00313
establishment of localization (GO:0051234)	323	76	51.54	+	1.47	0.000191	0.0031
transport (GO:0006810)	321	75	51.22	+	1.46	0.000254	0.00399
biological_process (GO:0008150)	1492	328	238.08	+	1.38	2.25e-20	4.86e-18
Unclassified (UNCLASSIFIED)	1397	133	222.92	-	0.6	2.25e-20	4.32e-18
