# Supplementary material for: Mutations in the Staphylococcus aureus Global Regulator CodY Confer Tolerance to an Interspecies Redox-Active Antimicrobial
Source: bioRxiv. 2024 Jul 3:2024.07.02.601769. Preprint. [Version 1] doi: 10.1101/2024.07.02.601769 (PMC11261909; doi:10.1101/2024.07.02.601769)
Supplement: Supplement 6 [file media-6.zip]

Archive with 3 entries (3 files):
- 1.kallistoPseudoalignment.txt
- 2.edgeR_analysis.txt
- 3.designVisualizationClustering.txt
