# Supplementary material for: Mutations in the Staphylococcus aureus Global Regulator CodY Confer Tolerance to an Interspecies Redox-Active Antimicrobial
Source: bioRxiv. 2024 Jul 3:2024.07.02.601769. Preprint. [Version 1] doi: 10.1101/2024.07.02.601769 (PMC11261909; doi:10.1101/2024.07.02.601769)
Supplement: Supplement 6 [file media-6.zip › 1.kallistoPseudoalignment.txt]

#! /bin/bash
set -e
wd=$PWD #Set wd to the working directory

module load kallisto
cd /lscratch/$SLURM_JOB_ID #Moves into scratch directory; scratch must be created at job submission

mkdir $PWD/Output

cp -r /data/[user]/RNA_Seq/Kallisto/Input/* .
cp -r /data/[user]/RNA_Seq/Input_Files/Reads/PYO_Exp_RNASEQ .

kallisto index -k 31 -i NC_007793.idx NC_007793_Transcriptome.fasta #Builds the transcriptome index

for i in $PWD/PYO_Exp_RNASEQ/*.fastq.gz
do
  name=$(basename $i .fastq.gz)
  kallisto quant -i NC_007793.idx -o $PWD/Output/$name --single -b 100 -t $SLURM_CPUS_PER_TASK -l 300 -s 30 $i
done

cp -r $PWD/Output /data/[user]/RNA_Seq/Kallisto
