# Supplementary material for: Mutations in the Staphylococcus aureus Global Regulator CodY Confer Tolerance to an Interspecies Redox-Active Antimicrobial
Source: bioRxiv. 2024 Jul 3:2024.07.02.601769. Preprint. [Version 1] doi: 10.1101/2024.07.02.601769 (PMC11261909; doi:10.1101/2024.07.02.601769)
Supplement: Supplement 7 [file media-7.zip]

Archive with 16 entries (16 files):
- CodY_D120_R1.tsv
- CodY_D120_R2.tsv
- CodY_D30_R1.tsv
- CodY_D30_R2.tsv
- CodY_P120_R1.tsv
- CodY_P120_R2.tsv
- CodY_P30_R1.tsv
- CodY_P30_R2.tsv
- WT_D120_R1.tsv
- WT_D120_R2.tsv
- WT_D30_R1.tsv
- WT_D30_R2.tsv
- WT_P120_R1.tsv
- WT_P120_R2.tsv
- WT_P30_R1.tsv
- WT_P30_R2.tsv
