# Supplementary material for: Mutations in the Staphylococcus aureus Global Regulator CodY Confer Tolerance to an Interspecies Redox-Active Antimicrobial
Source: bioRxiv. 2024 Jul 3:2024.07.02.601769. Preprint. [Version 1] doi: 10.1101/2024.07.02.601769 (PMC11261909; doi:10.1101/2024.07.02.601769)
Supplement: Supplement 7 [file media-7.zip › CodY_P120_R2.tsv]

target_id	length	eff_length	est_counts	tpm
SAUSA300_RS00010	1362	1063	2623	170.573
SAUSA300_RS00015	1134	835	3338	276.341
SAUSA300_RS00020	246	12.4884	0	0
SAUSA300_RS00025	1113	814	3269	277.61
SAUSA300_RS00030	1935	1636	4831	204.126
SAUSA300_RS00035	2664	2365	6640	194.08
SAUSA300_RS00040	813	514	274	36.8495
SAUSA300_RS00045	1515	1216	356	20.2377
SAUSA300_RS00050	1287	988	1201	84.0293
SAUSA300_RS00055	696	397	320	55.7191
SAUSA300_RS00060	330	39.4439	79	138.45
SAUSA300_RS00065	969	670	741	76.4519
SAUSA300_RS00070	939	640	3716	401.366
SAUSA300_RS00075	1968	1669	16749	693.709
SAUSA300_RS00080	447	148	2540	1186.36
SAUSA300_RS00085	1401	1102	9001	564.617
SAUSA300_RS00090	1284	985	620	43.5111
SAUSA300_RS00095	75	4.39785	0	0
SAUSA300_RS00100	73	4.36592	0	0
SAUSA300_RS00105	702	403	1884	323.162
SAUSA300_RS00110	1827	1528	5468	247.372
SAUSA300_RS00115	1335	1036	4927	328.751
SAUSA300_RS00120	789	490	3445	486.002
SAUSA300_RS00125	801	502	4072	560.724
SAUSA300_RS00130	2319	2020	310	10.6085
SAUSA300_RS00135	480	181	97	37.0457
SAUSA300_RS00140	1257	958	1450	104.628
SAUSA300_RS00145	675	376	136.995	25.1862
SAUSA300_RS14955	372	73.6504	394	369.799
SAUSA300_RS00155	744	445	1300	201.943
SAUSA300_RS00160	429	130.001	151	80.2925
SAUSA300_RS00165	2010	1711	46138	1864.03
SAUSA300_RS00170	987	688	7365	739.995
SAUSA300_RS00175	261	14.6978	1	4.70318
SAUSA300_RS00180	1608	1309	56	2.95728
SAUSA300_RS00185	507	208	15.2392	5.06459
SAUSA300_RS00190	312	29.5878	2	4.67264
SAUSA300_RS00195	351	54.8653	8	10.0795
SAUSA300_RS00200	1629	1330	4846	251.87
SAUSA300_RS00205	1350	1051	366	24.0726
SAUSA300_RS00210	1788	1489	171	7.93864
SAUSA300_RS00215	291	21.5989	10	32.0046
SAUSA300_RS00220	1050	751	1043	96.0039
SAUSA300_RS00225	1491	1192	6169	357.753
SAUSA300_RS00235	1319	1020	188	12.741
SAUSA300_RS15865	138	5.75659	0	0
SAUSA300_RS00240	372	73.6504	9	8.44719
SAUSA300_RS00245	621	322	1178	252.891
SAUSA300_RS14965	189	7.75035	0	0
SAUSA300_RS15870	171	6.90391	0	0
SAUSA300_RS00250	966	667	299	30.9878
SAUSA300_RS00255	192	7.91184	0	0
SAUSA300_RS00260	330	39.4439	66	115.667
SAUSA300_RS00265	360	62.6012	150	165.635
SAUSA300_RS00270	851	552	17.7419	2.22181
SAUSA300_RS00275	498	199	217	75.3792
SAUSA300_RS00280	1128	829	9916	826.85
SAUSA300_RS00285	225	10.234	0	0
SAUSA300_RS00290	504	205	47.7608	16.1051
SAUSA300_RS00295	312	29.5878	7	16.3542
SAUSA300_RS00300	351	54.8653	9	11.3394
SAUSA300_RS14975	215	9.40544	0	0
SAUSA300_RS00305	1001	702	38.2581	3.7673
SAUSA300_RS00310	930	631	713	78.1097
SAUSA300_RS00315	999	700	561	55.4
SAUSA300_RS00320	690	391	89	15.7347
SAUSA300_RS00325	1422	1123	252	15.5119
SAUSA300_RS00330	1236	937	351	25.8948
SAUSA300_RS00335	447	148	53	24.7548
SAUSA300_RS00340	432	133.001	1342	697.499
SAUSA300_RS14985	674	375	70.0045	12.9044
SAUSA300_RS00355	816	517	839	112.18
SAUSA300_RS00360	1179	880	212	16.6532
SAUSA300_RS00365	693	394	100	17.5448
SAUSA300_RS00370	1554	1255	369	20.3249
SAUSA300_RS00375	957	658	201	21.1162
SAUSA300_RS00380	768	469	128	18.8661
SAUSA300_RS00385	768	469	137	20.1926
SAUSA300_RS00390	636	337	63	12.9228
SAUSA300_RS00395	2064	1765	20666	809.387
SAUSA300_RS00400	546	247	5110	1430.11
SAUSA300_RS00405	135	5.67153	0	0
SAUSA300_RS00410	93	4.71038	0	0
SAUSA300_RS00415	1752	1453	2197	104.522
SAUSA300_RS00420	453	154	192.772	86.5302
SAUSA300_RS00425	102	4.88581	0	0
SAUSA300_RS00430	756	457	216	32.6725
SAUSA300_RS00435	261	14.6978	0	0
SAUSA300_RS00440	1068	769	177	15.9108
SAUSA300_RS00445	1335	1036	369	24.6213
SAUSA300_RS15920	1194	895	763	58.9313
SAUSA300_RS00455	102	4.88581	0	0
SAUSA300_RS00460	987	688	342.228	34.3852
SAUSA300_RS00465	204	8.62912	0	0
SAUSA300_RS00470	297	23.5517	7	20.5457
SAUSA300_RS00475	1221	922	138	10.3465
SAUSA300_RS00480	551	252	26	7.1321
SAUSA300_RS00485	861	562	269	33.0873
SAUSA300_RS00490	534	235	40	11.7662
SAUSA300_RS00495	744	445	32	4.9709
SAUSA300_RS00500	603	304	76	17.2816
SAUSA300_RS00505	3153	2854	701	16.9789
SAUSA300_RS00510	483	184	159	59.7343
SAUSA300_RS00515	987	688	127	12.7603
SAUSA300_RS00520	771	472	12	1.75745
SAUSA300_RS00525	771	472	33	4.833
SAUSA300_RS00530	771	472	45	6.59045
SAUSA300_RS00535	768	469	42	6.19043
SAUSA300_RS00540	2238	1939	741	26.4171
SAUSA300_RS00545	1179	880	100	7.85529
SAUSA300_RS00550	1389	1090	179	11.352
SAUSA300_RS00555	1662	1363	1275	64.6635
SAUSA300_RS00560	1776	1477	188	8.79877
SAUSA300_RS00565	873	574	25	3.01074
SAUSA300_RS00570	1398	1099	45	2.83048
SAUSA300_RS00575	474	175	84	33.1807
SAUSA300_RS00580	1593	1294	2244	119.876
SAUSA300_RS00585	1527	1228	18179	1023.33
SAUSA300_RS00590	753	454	794	120.895
SAUSA300_RS00595	999	700	1691	166.99
SAUSA300_RS00600	996	697	416	41.2577
SAUSA300_RS00605	993	694	1879	187.16
SAUSA300_RS00610	981	682	618	62.6396
SAUSA300_RS00615	1011	712	621	60.2915
SAUSA300_RS00620	1755	1456	1442	68.4618
SAUSA300_RS00625	1257	958	460	33.1923
SAUSA300_RS00630	1737	1438	662	31.8232
SAUSA300_RS00635	1851	1552	845	37.6365
SAUSA300_RS00640	777	478	370	53.508
SAUSA300_RS00645	1203	904	807	61.7092
SAUSA300_RS00650	765	466	735	109.03
SAUSA300_RS00660	408	109.017	9	5.70679
SAUSA300_RS00665	627	328	39	8.21931
SAUSA300_RS00670	777	478	13250	1916.16
SAUSA300_RS00675	123	5.35623	0	0
SAUSA300_RS00680	981	682	6	0.608151
SAUSA300_RS00685	693	394	6	1.05269
SAUSA300_RS00690	1167	868	20	1.59278
SAUSA300_RS00695	1239	940	41	3.01509
SAUSA300_RS00700	1431	1132	166	10.1369
SAUSA300_RS00705	600	301	6278	1441.78
SAUSA300_RS00710	726	427	124	20.0742
SAUSA300_RS00715	756	457	118	17.8489
SAUSA300_RS00725	708	409	37	6.2535
SAUSA300_RS00730	1353	1054	210	13.7728
SAUSA300_RS00735	663	364	856.132	162.586
SAUSA300_RS00740	1179	880	2879	226.154
SAUSA300_RS00745	816	517	18	2.40673
SAUSA300_RS00750	801	502	18	2.47864
SAUSA300_RS00755	774	475	12	1.74635
SAUSA300_RS00760	957	658	28	2.94155
SAUSA300_RS00765	1545	1246	40	2.21915
SAUSA300_RS00770	1536	1237	223	12.4618
SAUSA300_RS00775	213	9.25461	0	0
SAUSA300_RS15710	909	610	35	3.96628
SAUSA300_RS00790	255	13.7399	0	0
SAUSA300_RS15720	485	186	144.687	53.7727
SAUSA300_RS00800	2610	2311	171	5.11494
SAUSA300_RS00805	669	370	9	1.68146
SAUSA300_RS00810	687	388	16	2.85058
SAUSA300_RS00815	765	466	15	2.2251
SAUSA300_RS00820	1825	1526	29	1.31368
SAUSA300_RS00825	1029	730	40	3.78775
SAUSA300_RS00830	1110	811	22	1.8752
SAUSA300_RS00835	1125	826	23	1.92483
SAUSA300_RS00840	627	328	8	1.68601
SAUSA300_RS00845	1110	811	38	3.23897
SAUSA300_RS00850	1167	868	38	3.02628
SAUSA300_RS00855	1206	907	49	3.73451
SAUSA300_RS00860	1206	907	64	4.87773
SAUSA300_RS00865	558	259	29	7.74004
SAUSA300_RS00870	888	589	58	6.80703
SAUSA300_RS00875	1263	964	112	8.0313
SAUSA300_RS00880	1146	847	157	12.8133
SAUSA300_RS00885	327	37.5845	114	209.672
SAUSA300_RS00890	384	85.2271	72	58.3982
SAUSA300_RS00895	1488	1189	2541	147.73
SAUSA300_RS00900	960	661	197	20.602
SAUSA300_RS00905	204	8.62912	0	0
SAUSA300_RS00910	513	214	110	35.5323
SAUSA300_RS00915	741	442	70	10.9476
SAUSA300_RS00920	975	676	101	10.3281
SAUSA300_RS00925	762	463	71	10.6004
SAUSA300_RS00930	1032	733	156	14.7118
SAUSA300_RS00935	360	62.6012	3494	3858.2
SAUSA300_RS00940	1026	727	432	41.0766
SAUSA300_RS00945	1251	952	718	52.1353
SAUSA300_RS00950	7176	6877	5119	51.4554
SAUSA300_RS00955	645	346	469	93.7004
SAUSA300_RS00960	480	181	111	42.3925
SAUSA300_RS00965	765	466	42	6.23029
SAUSA300_RS00970	1242	943	66	4.83812
SAUSA300_RS00975	1032	733	38	3.58364
SAUSA300_RS00980	1185	886	38	2.96479
SAUSA300_RS00985	1356	1057	1524	99.6678
SAUSA300_RS00990	558	259	2963	790.818
SAUSA300_RS00995	1641	1342	10424	536.941
SAUSA300_RS01000	102	4.88581	0	0
SAUSA300_RS01005	2046	1747	2109	83.4504
SAUSA300_RS01010	1056	757	39	3.56134
SAUSA300_RS01015	897	598	27	3.1211
SAUSA300_RS01020	1455	1156	118	7.05617
SAUSA300_RS01025	876	577	77	9.22486
SAUSA300_RS01030	282	19.08	1	3.62297
SAUSA300_RS01035	2790	2491	1232	34.1886
SAUSA300_RS01040	843	544	457	58.0714
SAUSA300_RS01045	924	625	535	59.1723
SAUSA300_RS01050	1113	814	872	74.052
SAUSA300_RS01055	1593	1294	566	30.2362
SAUSA300_RS01060	1479	1180	188	11.0134
SAUSA300_RS01065	1164	865	203	16.2228
SAUSA300_RS01070	1776	1477	505	23.635
SAUSA300_RS01075	2007	1708	926	37.4773
SAUSA300_RS01080	774	475	32	4.65694
SAUSA300_RS01085	627	328	910	191.784
SAUSA300_RS01090	579	280	1002	247.374
SAUSA300_RS01095	1098	799	22	1.90336
SAUSA300_RS01100	1272	973	35	2.48657
SAUSA300_RS01105	1269	970	72	5.13104
SAUSA300_RS01110	840	541	41	5.23879
SAUSA300_RS01115	1077	778	129	11.4619
SAUSA300_RS01120	1041	742	176	16.3966
SAUSA300_RS01125	969	670	226	23.3173
SAUSA300_RS01130	495	196	75	26.4515
SAUSA300_RS01135	1380	1081	32	2.0463
SAUSA300_RS01140	759	460	144	21.6396
SAUSA300_RS01145	1557	1258	187	10.2756
SAUSA300_RS01150	969	670	120	12.3809
SAUSA300_RS01155	2250	1951	150	5.3147
SAUSA300_RS01160	756	457	149	22.538
SAUSA300_RS01170	1764	1465	269	12.6929
SAUSA300_RS01175	345	50.0508	60	82.8677
SAUSA300_RS01180	1830	1531	125	5.6439
SAUSA300_RS01185	108	5.01091	0	0
SAUSA300_RS01195	1185	886	30	2.34063
SAUSA300_RS01200	2262	1963	35	1.23252
SAUSA300_RS01205	1212	913	13	0.984277
SAUSA300_RS01210	1506	1207	32	1.83268
SAUSA300_RS01215	1578	1279	60	3.24284
SAUSA300_RS01220	1143	844	597	48.8964
SAUSA300_RS01225	1476	1177	468	27.4862
SAUSA300_RS01230	357	59.9608	25	28.8215
SAUSA300_RS01235	174	7.0319	0	0
SAUSA300_RS01240	1146	847	2852	232.761
SAUSA300_RS01245	108	5.01091	0	0
SAUSA300_RS01250	954	655	56	5.91005
SAUSA300_RS01260	1530	1231	81	4.54854
SAUSA300_RS01265	936	637	745	80.8466
SAUSA300_RS01270	99	4.82576	0	0
SAUSA300_RS01275	2097	1798	31	1.19184
SAUSA300_RS01280	468	169	4	1.63613
SAUSA300_RS01285	279	18.3371	0	0
SAUSA300_RS01290	1260	961	28	2.01409
SAUSA300_RS01295	1056	757	46	4.20055
SAUSA300_RS01300	147	6.02864	0	0
SAUSA300_RS01305	1044	745	145	13.4542
SAUSA300_RS01310	717	418	495	81.8604
SAUSA300_RS01315	1026	727	1229	116.859
SAUSA300_RS01320	1695	1396	2934	145.285
SAUSA300_RS01325	1170	871	1162	92.2216
SAUSA300_RS01330	717	418	1470	243.1
SAUSA300_RS01335	1026	727	2872	273.083
SAUSA300_RS01340	1689	1390	5452	271.135
SAUSA300_RS01345	1725	1426	8407	407.536
SAUSA300_RS01350	675	376	75	13.7885
SAUSA300_RS01355	1755	1456	444	21.0798
SAUSA300_RS01360	741	442	179	27.9947
SAUSA300_RS01365	444	145	5	2.38367
SAUSA300_RS01370	702	403	29	4.97437
SAUSA300_RS01375	705	406	350	59.5918
SAUSA300_RS01380	792	493	97	13.601
SAUSA300_RS01385	1437	1138	243	14.7608
SAUSA300_RS01395	762	463	114	17.0204
SAUSA300_RS01400	135	5.67153	0	0
SAUSA300_RS01405	915	616	479	53.7526
SAUSA300_RS01410	405	106.025	74	48.2469
SAUSA300_RS01415	882	583	231	27.3898
SAUSA300_RS01420	999	700	183	18.0716
SAUSA300_RS15040	180	7.30274	0	0
SAUSA300_RS01430	393	94.0931	26	19.1012
SAUSA300_RS01435	351	54.8653	60.7292	76.5146
SAUSA300_RS01440	1377	1078	916	58.7383
SAUSA300_RS01445	993	694	836	83.2706
SAUSA300_RS01450	951	652	2320	245.972
SAUSA300_RS01455	660	361	47	8.99985
SAUSA300_RS01460	921	622	40	4.44544
SAUSA300_RS01465	1167	868	48	3.82266
SAUSA300_RS01470	1524	1225	58	3.27293
SAUSA300_RS01475	654	355	11	2.14195
SAUSA300_RS01480	588	289	40	9.56768
SAUSA300_RS01485	894	595	35	4.06627
SAUSA300_RS01490	294	22.5458	13	39.8587
SAUSA300_RS01495	3030	2731	79	1.99963
SAUSA300_RS01500	459	160	3	1.29612
SAUSA300_RS01505	243	12.1143	0	0
SAUSA300_RS01510	1335	1036	23	1.53466
SAUSA300_RS01515	4440	4141	105	1.75279
SAUSA300_RS01520	393	94.0931	8	5.87729
SAUSA300_RS01525	315	31.0194	3	6.68549
SAUSA300_RS01530	675	376	13	2.39001
SAUSA300_RS01535	318	32.5326	2	4.24967
SAUSA300_RS01540	1845	1546	289	12.9221
SAUSA300_RS01545	492	193	576.023	206.313
SAUSA300_RS01550	684	385	17.3077	3.10759
SAUSA300_RS01555	612	313	78	17.2264
SAUSA300_RS01560	219	9.72137	0	0
SAUSA300_RS01565	501	202	7.92934	2.7135
SAUSA300_RS01570	501	202	7	2.39547
SAUSA300_RS01575	496	197	16.1897	5.68089
SAUSA300_RS01580	492	193	26.7795	9.59157
SAUSA300_RS01585	684	385	57.6923	10.3586
SAUSA300_RS15725	108	5.01091	0	0
SAUSA300_RS01590	501	202	8	2.73768
SAUSA300_RS01595	501	202	9	3.07989
SAUSA300_RS01600	501	202	12	4.10653
SAUSA300_RS01605	501	202	12.0786	4.13341
SAUSA300_RS01610	489	190	25	9.0956
SAUSA300_RS01615	375	76.5072	20	18.0706
SAUSA300_RS01620	399	100.049	68	46.9831
SAUSA300_RS01625	825	526	30	3.94258
SAUSA300_RS01630	1308	1009	9934	680.578
SAUSA300_RS01635	891	592	460	53.7132
SAUSA300_RS01645	1050	751	363	33.4127
SAUSA300_RS01650	678	379	307	55.9943
SAUSA300_RS01655	1032	733	878	82.8009
SAUSA300_RS01660	1119	820	5	0.421503
SAUSA300_RS01665	924	625	13	1.43783
SAUSA300_RS01670	1221	922	38	2.84903
SAUSA300_RS01675	1533	1234	43	2.40878
SAUSA300_RS01680	882	583	10	1.1857
SAUSA300_RS01685	861	562	9	1.10701
SAUSA300_RS01690	801	502	262	36.078
SAUSA300_RS01695	669	370	62	11.5834
SAUSA300_RS01700	1314	1015	35	2.38367
SAUSA300_RS01705	2073	1774	10494	408.914
SAUSA300_RS01710	828	529	275	35.9353
SAUSA300_RS01715	1200	901	191	14.6539
SAUSA300_RS01720	93	4.71038	0	0
SAUSA300_RS01725	1002	703	361	35.4974
SAUSA300_RS01730	333	41.392	105	175.355
SAUSA300_RS01735	801	502	280	38.5566
SAUSA300_RS01740	945	646	343	36.7034
SAUSA300_RS01745	1023	724	385	36.7593
SAUSA300_RS01750	1026	727	999	94.9895
SAUSA300_RS01755	1347	1048	86	5.6726
SAUSA300_RS01760	285	19.8693	1	3.47906
SAUSA300_RS01765	444	145	4	1.90694
SAUSA300_RS01770	1956	1657	77	3.21228
SAUSA300_RS01775	420	121.004	35	19.9947
SAUSA300_RS01780	1356	1057	81	5.2973
SAUSA300_RS01785	441	142	33	16.0646
SAUSA300_RS01790	1359	1060	81	5.28231
SAUSA300_RS01795	927	628	266	29.2797
SAUSA300_RS01800	1062	763	424	38.4137
SAUSA300_RS01805	567	268	236	60.8726
SAUSA300_RS01810	996	697	230	22.8108
SAUSA300_RS01815	297	23.5517	0	0
SAUSA300_RS01820	546	247	180	50.3756
SAUSA300_RS01825	855	556	23	2.85955
SAUSA300_RS01830	1230	931	62	4.60348
SAUSA300_RS01835	1713	1414	160	7.82195
SAUSA300_RS01840	702	403	289	49.5721
SAUSA300_RS01845	225	10.234	0	0
SAUSA300_RS01850	390	91.1266	143	108.477
SAUSA300_RS01855	204	8.62912	0	0
SAUSA300_RS01860	714	415	189	31.4817
SAUSA300_RS01865	843	544	343	43.5853
SAUSA300_RS01870	630	331	780	162.896
SAUSA300_RS01875	1134	835	105	8.69256
SAUSA300_RS01885	1182	883	1544	120.874
SAUSA300_RS01890	753	454	987	150.282
SAUSA300_RS01895	2229	1930	1235	44.2338
SAUSA300_RS01900	1842	1543	514	23.0272
SAUSA300_RS01905	1161	862	130	10.4251
SAUSA300_RS01910	1104	805	82	7.04146
SAUSA300_RS01915	846	547	105	13.2693
SAUSA300_RS01920	882	583	249	29.524
SAUSA300_RS01925	204	8.62912	0	0
SAUSA300_RS01930	1098	799	759	65.6659
SAUSA300_RS01935	192	7.91184	0	0
SAUSA300_RS01940	297	23.5517	358	1050.76
SAUSA300_RS01945	504	205	2193	739.485
SAUSA300_RS01950	243	12.1143	0	0
SAUSA300_RS01955	939	640	51	5.50852
SAUSA300_RS15925	708	409	16	2.70422
SAUSA300_RS01970	612	313	225	49.6916
SAUSA300_RS01975	369	70.826	7	6.83203
SAUSA300_RS01980	573	274	6800	1715.55
SAUSA300_RS01985	264	15.2193	28	127.177
SAUSA300_RS01990	252	13.2996	0	0
SAUSA300_RS01995	210	9.03676	0	0
SAUSA300_RS02000	582	283	84	20.5181
SAUSA300_RS02005	384	85.2271	25	20.2772
SAUSA300_RS02010	627	328	1051	221.5
SAUSA300_RS02015	243	12.1143	0	0
SAUSA300_RS02020	1524	1225	269594	15213.1
SAUSA300_RS02025	570	271	107308	27372.1
SAUSA300_RS02030	756	457	4895	740.425
SAUSA300_RS02035	1389	1090	1590	100.836
SAUSA300_RS02040	102	4.88581	0	0
SAUSA300_RS02045	957	658	2346	246.46
SAUSA300_RS02050	663	364	989	187.819
SAUSA300_RS02055	408	109.017	3043	1929.53
SAUSA300_RS02060	579	280	159	39.254
SAUSA300_RS02065	1269	970	735	52.3794
SAUSA300_RS02070	1467	1168	3191	188.855
SAUSA300_RS02075	1542	1243	4118	229.013
SAUSA300_RS02080	537	238	257	74.645
SAUSA300_RS02085	705	406	46	7.83207
SAUSA300_RS02090	273	16.9784	0	0
SAUSA300_RS02095	153	6.2254	0	0
SAUSA300_RS02100	360	62.6012	22	24.2932
SAUSA300_RS02105	846	547	212	26.7913
SAUSA300_RS02110	681	382	317	57.3642
SAUSA300_RS02115	696	397	154	26.8148
SAUSA300_RS02120	1059	760	46	4.18397
SAUSA300_RS02125	138	5.75659	0	0
SAUSA300_RS02130	927	628	18	1.98133
SAUSA300_RS02135	705	406	48	8.17259
SAUSA300_RS02145	696	397	58	10.0991
SAUSA300_RS02150	696	397	292	50.8437
SAUSA300_RS02155	699	400	41	7.08547
SAUSA300_RS02160	699	400	34	5.87575
SAUSA300_RS02165	684	385	82	14.7231
SAUSA300_RS02170	102	4.88581	0	0
SAUSA300_RS02175	1557	1258	363.467	19.9723
SAUSA300_RS02180	1212	913	347.46	26.3074
SAUSA300_RS02185	678	379	11	2.00631
SAUSA300_RS02190	1509	1210	279	15.9391
SAUSA300_RS02195	309	28.2352	2305	5643.19
SAUSA300_RS02200	774	475	0	0
SAUSA300_RS02205	801	502	3	0.413107
SAUSA300_RS02210	808	509	6	0.814851
SAUSA300_RS02215	801	502	5	0.688511
SAUSA300_RS02220	771	472	3	0.439363
SAUSA300_RS02225	792	493	6	0.841296
SAUSA300_RS02230	777	478	11	1.59078
SAUSA300_RS02235	813	514	29	3.90013
SAUSA300_RS02240	786	487	54	7.66495
SAUSA300_RS02245	813	514	117	15.735
SAUSA300_RS02250	1329	1030	539	36.174
SAUSA300_RS02255	324	35.8135	37	71.4167
SAUSA300_RS02260	315	31.0194	81	180.508
SAUSA300_RS02265	261	14.6978	0	0
SAUSA300_RS02270	1203	904	78	5.96446
SAUSA300_RS15730	63	4.21375	0	0
SAUSA300_RS15090	69	4.3036	0	0
SAUSA300_RS15735	66	4.25814	0	0
SAUSA300_RS15740	66	4.25814	0	0
SAUSA300_RS02280	1485	1186	1333	77.6945
SAUSA300_RS02285	2706	2407	4914	141.125
SAUSA300_RS02290	363	65.296	683	723.068
SAUSA300_RS15095	417	118.006	91	53.3069
SAUSA300_RS02300	675	376	529	97.2551
SAUSA300_RS02305	735	436	1249	198.025
SAUSA300_RS02310	114	5.14315	0	0
SAUSA300_RS02315	1338	1039	358	23.8184
SAUSA300_RS02320	915	616	212	23.7903
SAUSA300_RS02325	1143	844	690	56.5134
SAUSA300_RS02330	1026	727	404	38.4142
SAUSA300_RS02335	660	361	240	45.9567
SAUSA300_RS02340	843	544	1137	144.48
SAUSA300_RS02345	1005	706	3392	332.121
SAUSA300_RS02350	270	16.3573	4	16.9042
SAUSA300_RS02355	396	97.0678	64	45.5774
SAUSA300_RS02360	486	187	243	89.8275
SAUSA300_RS02365	783	484	1676	239.372
SAUSA300_RS02370	1119	820	1251	105.46
SAUSA300_RS02375	885	586	99	11.6784
SAUSA300_RS02380	4500	4201	10488	172.578
SAUSA300_RS02385	1464	1165	3768	223.578
SAUSA300_RS02390	93	4.71038	0	0
SAUSA300_RS02395	1428	1129	83	5.08193
SAUSA300_RS02400	1641	1342	151	7.77802
SAUSA300_RS02405	729	430	241	38.743
SAUSA300_RS02410	102	4.88581	0	0
SAUSA300_RS02415	525	226	77	23.552
SAUSA300_RS02420	1698	1399	1880	92.8934
SAUSA300_RS02425	318	32.5326	430	913.679
SAUSA300_RS02430	597	298	1599	370.917
SAUSA300_RS02435	99	4.82576	0	0
SAUSA300_RS02440	1552	1253	24611.9	1357.81
SAUSA300_RS02445	2923	2624	70322.4	1852.57
SAUSA300_RS02450	115	5.16592	0	0
SAUSA300_RS02455	1338	1039	94	6.25399
SAUSA300_RS02460	618	319	112	24.2701
SAUSA300_RS02465	330	39.4439	429	751.833
SAUSA300_RS02475	927	628	302	33.2424
SAUSA300_RS02480	804	505	383	52.4267
SAUSA300_RS02485	348	52.4205	129	170.111
SAUSA300_RS02490	726	427	48	7.77066
SAUSA300_RS02495	249	12.883	0	0
SAUSA300_RS02500	840	541	193	24.6607
SAUSA300_RS02510	1974	1675	2774	114.482
SAUSA300_RS02515	774	475	1576	229.355
SAUSA300_RS02520	537	238	83	24.1071
SAUSA300_RS02525	894	595	203	23.5843
SAUSA300_RS02530	264	15.2193	614	2788.81
SAUSA300_RS02535	849	550	1342	168.669
SAUSA300_RS02540	825	526	1880	247.068
SAUSA300_RS02545	381	82.2997	1182	992.805
SAUSA300_RS02550	303	25.7547	794	2131.12
SAUSA300_RS02555	132	5.58907	0	0
SAUSA300_RS02560	1353	1054	1524	99.9514
SAUSA300_RS02565	966	667	2277	235.984
SAUSA300_RS02575	654	355	9324	1815.59
SAUSA300_RS02580	573	274	310	78.2088
SAUSA300_RS02585	3507	3208	2342	50.4658
SAUSA300_RS02590	1527	1228	1525	85.8452
SAUSA300_RS02595	1194	895	2343	180.965
SAUSA300_RS02600	264	15.2193	40	181.681
SAUSA300_RS02605	393	94.0931	613	450.347
SAUSA300_RS02610	402	103.035	3409	2287.11
SAUSA300_RS02615	1296	997	592	41.046
SAUSA300_RS02620	540	241	450	129.074
SAUSA300_RS02625	2094	1795	36618	1410.18
SAUSA300_RS02630	882	583	2401	284.687
SAUSA300_RS02635	933	634	18149	1978.83
SAUSA300_RS02640	804	505	268	36.685
SAUSA300_RS02645	366	68.0394	74	75.1823
SAUSA300_RS02650	477	178	483	187.574
SAUSA300_RS02655	93	4.71038	0	0
SAUSA300_RS02660	1488	1189	6871	399.469
SAUSA300_RS02665	115	5.16592	0	0
SAUSA300_RS02670	76	4.41401	0	0
SAUSA300_RS02675	1552	1253	24611.9	1357.81
SAUSA300_RS02680	77	4.4303	0	0
SAUSA300_RS02685	2923	2624	112048	2951.79
SAUSA300_RS02690	115	5.16592	0	0
SAUSA300_RS02695	1383	1084	158	10.0756
SAUSA300_RS02700	888	589	758	88.9608
SAUSA300_RS02705	561	262	606	159.888
SAUSA300_RS02710	1215	916	617	46.5623
SAUSA300_RS02715	462	163	4223	1790.93
SAUSA300_RS02720	567	268	6466	1667.81
SAUSA300_RS02725	1008	709	11635	1134.4
SAUSA300_RS02730	2457	2158	52168	1671.08
SAUSA300_RS02740	1365	1066	2060	133.584
SAUSA300_RS02745	1074	775	1396	124.517
SAUSA300_RS02750	1455	1156	3745	223.944
SAUSA300_RS02755	648	349	259	51.3002
SAUSA300_RS02760	1401	1102	795	49.869
SAUSA300_RS02765	405	106.025	102	66.5025
SAUSA300_RS02770	747	448	340	52.4621
SAUSA300_RS02775	525	226	287	87.7846
SAUSA300_RS02780	570	271	156	39.7924
SAUSA300_RS15115	144	5.93502	0	0
SAUSA300_RS02785	183	7.44613	0	0
SAUSA300_RS02790	549	250	2173	600.848
SAUSA300_RS02795	423	124.002	8887	4954.15
SAUSA300_RS02800	693	394	14749	2587.68
SAUSA300_RS02805	501	202	2225	761.418
SAUSA300_RS02810	369	70.826	2643	2579.58
SAUSA300_RS02815	609	310	274	61.0989
SAUSA300_RS02820	3552	3253	41611	884.237
SAUSA300_RS02825	3597	3298	51400	1077.35
SAUSA300_RS02830	255	13.7399	0	0
SAUSA300_RS02835	414	115.008	1836	1103.54
SAUSA300_RS02840	495	196	2856	1007.27
SAUSA300_RS02845	2082	1783	26084	1011.27
SAUSA300_RS02850	1185	886	63942	4988.81
SAUSA300_RS02855	1176	877	2883	227.243
SAUSA300_RS02860	1188	889	1825	141.908
SAUSA300_RS02865	879	580	24797	2955.4
SAUSA300_RS02870	1638	1339	125	6.45319
SAUSA300_RS02875	966	667	685	70.992
SAUSA300_RS02880	1077	778	5833	518.271
SAUSA300_RS02885	684	385	1347	241.853
SAUSA300_RS02890	663	364	687	130.467
SAUSA300_RS02895	618	319	171	37.0553
SAUSA300_RS02900	471	172	180	72.3417
SAUSA300_RS02905	870	571	2157	261.131
SAUSA300_RS02910	567	268	2270	585.512
SAUSA300_RS02915	2844	2545	106.506	2.89289
SAUSA300_RS02920	4146	3847	170.674	3.06684
SAUSA300_RS02925	3465	3166	129.288	2.82287
SAUSA300_RS02930	1473	1174	420	24.7301
SAUSA300_RS02935	1491	1192	883	51.207
SAUSA300_RS02940	879	580	18996	2264.01
SAUSA300_RS02945	666	367	9431	1776.38
SAUSA300_RS02950	363	65.296	3329	3524.29
SAUSA300_RS02955	759	460	975	146.518
SAUSA300_RS02960	633	334	5153	1066.49
SAUSA300_RS02965	549	250	6001	1659.31
SAUSA300_RS02970	648	349	273	54.0732
SAUSA300_RS02975	1401	1102	1342	84.1813
SAUSA300_RS02985	1377	1078	49	3.14211
SAUSA300_RS02990	1140	841	71	5.83589
SAUSA300_RS02995	366	68.0394	3	3.04793
SAUSA300_RS03000	270	16.3573	3	12.6781
SAUSA300_RS03005	168	6.78053	0	0
SAUSA300_RS03010	831	532	2714	352.649
SAUSA300_RS03015	657	358	235	45.3763
SAUSA300_RS03020	381	82.2997	70	58.7955
SAUSA300_RS03025	369	70.826	78	76.1283
SAUSA300_RS03030	1485	1186	1497	87.2533
SAUSA300_RS03035	453	154	134	60.149
SAUSA300_RS03040	765	466	383	56.8143
SAUSA300_RS03045	753	454	6975	1062.02
SAUSA300_RS03050	987	688	5201	522.568
SAUSA300_RS03055	837	538	5845	751.012
SAUSA300_RS03060	921	622	419	46.5659
SAUSA300_RS03065	984	685	914	92.236
SAUSA300_RS03070	1077	778	854	75.8792
SAUSA300_RS03075	342	47.76	243	351.711
SAUSA300_RS03080	1323	1024	4585	309.517
SAUSA300_RS03085	441	142	453	220.523
SAUSA300_RS03090	102	4.88581	0	0
SAUSA300_RS03095	1410	1111	98	6.09757
SAUSA300_RS03100	627	328	19	4.00428
SAUSA300_RS03105	642	343	32	6.44912
SAUSA300_RS03110	618	319	54	11.7017
SAUSA300_RS03115	630	331	46	9.60671
SAUSA300_RS03120	117	5.21213	0	0
SAUSA300_RS03125	621	322	33	7.0844
SAUSA300_RS03130	642	343	42	8.46447
SAUSA300_RS15930	630	331	37	7.72713
SAUSA300_RS03140	630	331	27	5.63872
SAUSA300_RS03145	642	343	43	8.66601
SAUSA300_RS03150	636	337	45	9.23054
SAUSA300_RS03155	246	12.4884	0	0
SAUSA300_RS03160	627	328	47	9.90533
SAUSA300_RS03165	939	640	324	34.9953
SAUSA300_RS03170	537	238	361	104.852
SAUSA300_RS03175	477	178	511	198.447
SAUSA300_RS03180	1296	997	4505	312.352
SAUSA300_RS03185	522	223	1944	602.61
SAUSA300_RS03190	1011	712	518	50.2915
SAUSA300_RS03195	108	5.01091	0	0
SAUSA300_RS03200	417	118.006	103	60.3364
SAUSA300_RS03205	1662	1363	2326	117.966
SAUSA300_RS03210	636	337	21	4.30759
SAUSA300_RS03215	888	589	386	45.3019
SAUSA300_RS03220	951	652	123	13.0407
SAUSA300_RS03225	720	421	361	59.2748
SAUSA300_RS03230	801	502	915	125.998
SAUSA300_RS03235	507	208	2873	954.81
SAUSA300_RS03240	717	418	753	124.527
SAUSA300_RS03245	789	490	514	72.5123
SAUSA300_RS03250	375	76.5072	1363	1231.51
SAUSA300_RS03255	930	631	190	20.8146
SAUSA300_RS03260	225	10.234	0	0
SAUSA300_RS03265	204	8.62912	0	0
SAUSA300_RS03270	561	262	0	0
SAUSA300_RS03275	2403	2104	0	0
SAUSA300_RS03280	426	127.002	0	0
SAUSA300_RS03285	345	50.0508	7	9.66789
SAUSA300_RS03290	1497	1198	34	1.96185
SAUSA300_RS03295	483	184	13	4.88394
SAUSA300_RS03300	303	25.7547	1	2.68404
SAUSA300_RS03305	438	139	27	13.4274
SAUSA300_RS03310	2043	1744	8269	327.756
SAUSA300_RS03315	930	631	15261	1671.85
SAUSA300_RS03320	837	538	7479	960.961
SAUSA300_RS03325	744	445	7764	1206.06
SAUSA300_RS03330	645	346	2403	480.09
SAUSA300_RS03335	753	454	396	60.2954
SAUSA300_RS03340	765	466	1428	211.83
SAUSA300_RS03345	795	496	7893	1100.03
SAUSA300_RS03350	813	514	3515	472.723
SAUSA300_RS03355	1104	805	551	47.3152
SAUSA300_RS03360	1062	763	634	57.4393
SAUSA300_RS03365	399	100.049	196	135.422
SAUSA300_RS03370	1296	997	722	50.0595
SAUSA300_RS03375	1728	1429	13759	665.579
SAUSA300_RS03380	1230	931	1772	131.571
SAUSA300_RS03385	93	4.71038	0	0
SAUSA300_RS03390	834	535	604	78.0419
SAUSA300_RS03395	798	499	3210	444.682
SAUSA300_RS03400	1005	706	2332	228.333
SAUSA300_RS03405	1017	718	4076	392.423
SAUSA300_RS03410	969	670	214	22.0792
SAUSA300_RS03415	585	286	97	23.445
SAUSA300_RS03420	363	65.296	39	41.2879
SAUSA300_RS03425	498	199	2827	982.013
SAUSA300_RS03430	1068	769	4203	377.814
SAUSA300_RS03435	1044	745	849	78.7764
SAUSA300_RS03445	429	130.001	465	247.258
SAUSA300_RS03450	507	208	1204	400.136
SAUSA300_RS03455	924	625	1227	135.709
SAUSA300_RS03460	675	376	633	116.375
SAUSA300_RS03465	1041	742	1500	139.744
SAUSA300_RS03470	762	463	375	55.988
SAUSA300_RS03475	1890	1591	1611	69.9955
SAUSA300_RS03480	618	319	288	62.4089
SAUSA300_RS03485	1008	709	840	81.8988
SAUSA300_RS03490	798	499	6366	881.883
SAUSA300_RS03495	645	346	726	145.046
SAUSA300_RS03500	2150	1851	670	25.0215
SAUSA300_RS03505	360	62.6012	46	50.7949
SAUSA300_RS03510	717	418	1987	328.599
SAUSA300_RS03515	474	175	1280	505.611
SAUSA300_RS03520	117	5.21213	0	0
SAUSA300_RS03525	645	346	923	184.404
SAUSA300_RS03530	867	568	1520	184.986
SAUSA300_RS03540	1221	922	1625	121.834
SAUSA300_RS03545	489	190	684	248.855
SAUSA300_RS03550	690	391	171	30.2318
SAUSA300_RS03555	444	145	7	3.33714
SAUSA300_RS03560	396	97.0678	229	163.082
SAUSA300_RS03565	300	24.6202	141	395.888
SAUSA300_RS03570	543	244	176	49.8618
SAUSA300_RS03575	567	268	1060	273.411
SAUSA300_RS03580	459	160	325	140.413
SAUSA300_RS03585	684	385	2462	442.051
SAUSA300_RS03590	876	577	1068	127.95
SAUSA300_RS03595	1632	1333	1357	70.3711
SAUSA300_RS03600	1674	1375	1660	83.4546
SAUSA300_RS03605	444	145	6605	3148.83
SAUSA300_RS03610	927	628	295	32.4719
SAUSA300_RS03615	909	610	721	81.7053
SAUSA300_RS03620	288	20.7079	25	83.4543
SAUSA300_RS03625	1554	1255	453	24.9516
SAUSA300_RS03630	1374	1075	531	34.1453
SAUSA300_RS03635	285	19.8693	108	375.738
SAUSA300_RS03640	618	319	590	127.852
SAUSA300_RS03645	423	124.002	65	36.2349
SAUSA300_RS03650	1167	868	323	25.7233
SAUSA300_RS03655	453	154	802	359.997
SAUSA300_RS03660	483	184	87	32.6848
SAUSA300_RS03665	765	466	186	27.5913
SAUSA300_RS03670	921	622	225	25.0056
SAUSA300_RS03675	1959	1660	1275	53.0942
SAUSA300_RS03685	1182	883	2419	189.374
SAUSA300_RS03690	1350	1051	8159	536.635
SAUSA300_RS03695	840	541	1101	140.681
SAUSA300_RS03700	984	685	1925	194.261
SAUSA300_RS03705	1056	757	4278	390.652
SAUSA300_RS03710	687	388	2182	388.748
SAUSA300_RS03715	474	175	960	379.208
SAUSA300_RS03720	441	142	1810	881.119
SAUSA300_RS03725	585	286	1386	334.998
SAUSA300_RS03730	714	415	509	84.7841
SAUSA300_RS03735	420	121.004	132	75.4084
SAUSA300_RS03740	669	370	294	54.9276
SAUSA300_RS03745	594	295	51	11.9507
SAUSA300_RS03750	1152	853	159	12.8852
SAUSA300_RS03755	609	310	107	23.8598
SAUSA300_RS03760	207	8.82844	0	0
SAUSA300_RS03765	711	412	363	60.9052
SAUSA300_RS03770	1005	706	667	65.3079
SAUSA300_RS03775	1941	1642	28170	1185.93
SAUSA300_RS03785	1884	1585	3270	142.614
SAUSA300_RS03790	1782	1483	4773	222.482
SAUSA300_RS03795	978	679	1826	185.898
SAUSA300_RS03800	1515	1216	5314	302.087
SAUSA300_RS03805	1059	760	734	66.7617
SAUSA300_RS03810	543	244	529	149.869
SAUSA300_RS03815	918	619	905	101.065
SAUSA300_RS03820	102	4.88581	0	0
SAUSA300_RS03825	1506	1207	871	49.8833
SAUSA300_RS03830	501	202	401	137.226
SAUSA300_RS03835	867	568	508	61.8244
SAUSA300_RS03840	399	100.049	2816	1945.65
SAUSA300_RS03845	2106	1807	53062	2029.88
SAUSA300_RS03850	972	673	24547	2521.32
SAUSA300_RS03860	156	6.32885	0	0
SAUSA300_RS03865	972	673	63	6.47098
SAUSA300_RS03870	957	658	29	3.04661
SAUSA300_RS03875	762	463	30	4.47904
SAUSA300_RS03880	1029	730	143	13.5412
SAUSA300_RS03885	315	31.0194	66	147.081
SAUSA300_RS03890	924	625	594	65.6978
SAUSA300_RS03895	519	220	214	67.2413
SAUSA300_RS03900	879	580	938	111.794
SAUSA300_RS03905	321	34.13	406	822.307
SAUSA300_RS03910	1125	826	1870	156.497
SAUSA300_RS03915	1227	928	2363	176.019
SAUSA300_RS03920	495	196	201	70.89
SAUSA300_RS03925	762	463	321	47.9257
SAUSA300_RS03930	1071	772	997	89.2735
SAUSA300_RS03935	1056	757	655	59.8122
SAUSA300_RS03940	642	343	2404	484.49
SAUSA300_RS03945	867	568	1392	169.409
SAUSA300_RS03950	1083	784	55	4.84944
SAUSA300_RS03955	675	376	79	14.5239
SAUSA300_RS03960	573	274	41001	10344
SAUSA300_RS03965	2532	2233	19930	616.969
SAUSA300_RS03970	105	4.9475	0	0
SAUSA300_RS03975	1110	811	1360	115.921
SAUSA300_RS03980	108	5.01091	0	0
SAUSA300_RS03985	840	541	116	14.822
SAUSA300_RS03990	651	352	1163	228.392
SAUSA300_RS03995	237	11.4228	0	0
SAUSA300_RS04000	1986	1687	7884	323.055
SAUSA300_RS04005	2847	2548	14412	390.994
SAUSA300_RS04010	933	634	731	79.7027
SAUSA300_RS04015	840	541	518	66.1877
SAUSA300_RS04020	486	187	238	87.9792
SAUSA300_RS04025	1440	1141	838	50.7695
SAUSA300_RS04030	936	637	13496	1464.57
SAUSA300_RS04040	912	613	1360	153.364
SAUSA300_RS04045	996	697	3173	314.689
SAUSA300_RS04050	945	646	3688	394.642
SAUSA300_RS04060	588	289	23191	5547.1
SAUSA300_RS04065	903	604	780	89.2694
SAUSA300_RS04070	630	331	1511	315.559
SAUSA300_RS04075	1014	715	6710	648.726
SAUSA300_RS04080	1011	712	15981	1551.56
SAUSA300_RS04085	1191	892	1959	151.815
SAUSA300_RS04090	762	463	1545	230.671
SAUSA300_RS04095	1518	1219	4606	261.195
SAUSA300_RS04100	1305	1006	20266	1392.56
SAUSA300_RS04105	459	160	237	102.394
SAUSA300_RS04110	234	11.1029	0	0
SAUSA300_RS04115	741	442	696	108.851
SAUSA300_RS04120	2373	2074	3797	126.554
SAUSA300_RS04125	465	166	450	187.391
SAUSA300_RS15205	362	64.392	189141	203048
SAUSA300_RS04135	324	35.8135	77	148.624
SAUSA300_RS15935	254	13.5904	0	0
SAUSA300_RS04145	729	430	73	11.7354
SAUSA300_RS04150	156	6.32885	0	0
SAUSA300_RS04155	522	223	18	5.57972
SAUSA300_RS04160	531	232	40	11.9184
SAUSA300_RS04165	2802	2503	7038.98	194.399
SAUSA300_RS04170	1527	1228	21	1.18213
SAUSA300_RS04175	1023	724	64	6.11063
SAUSA300_RS04180	471	172	7	2.81329
SAUSA300_RS04185	687	388	2787	496.535
SAUSA300_RS04190	201	8.43826	0	0
SAUSA300_RS04195	219	9.72137	0	0
SAUSA300_RS04200	285	19.8693	9	31.3115
SAUSA300_RS04205	570	271	99	25.2529
SAUSA300_RS04210	189	7.75035	0	0
SAUSA300_RS04215	261	14.6978	0	0
SAUSA300_RS04220	204	8.62912	0	0
SAUSA300_RS04225	237	11.4228	0	0
SAUSA300_RS04230	582	283	276	67.4167
SAUSA300_RS04235	618	319	1170	253.536
SAUSA300_RS04240	495	196	433	152.713
SAUSA300_RS04245	423	124.002	436	243.053
SAUSA300_RS04250	717	418	162	26.7907
SAUSA300_RS04255	540	241	1885	540.678
SAUSA300_RS04260	321	34.13	3762	7619.51
SAUSA300_RS04265	357	59.9608	799	921.137
SAUSA300_RS04270	381	82.2997	2159	1813.42
SAUSA300_RS04280	879	580	170	20.2612
SAUSA300_RS04290	387	88.1704	139	108.978
SAUSA300_RS04295	297	23.5517	29	85.1177
SAUSA300_RS04300	1026	727	549	52.2015
SAUSA300_RS04305	696	397	341	59.3757
SAUSA300_RS04310	822	523	677	89.4812
SAUSA300_RS04315	1221	922	121	9.07192
SAUSA300_RS04320	729	430	115	18.4873
SAUSA300_RS04325	729	430	92	14.7899
SAUSA300_RS04330	459	160	37	15.9855
SAUSA300_RS04335	333	41.392	50	83.5022
SAUSA300_RS04340	264	15.2193	0	0
SAUSA300_RS04345	273	16.9784	0	0
SAUSA300_RS15215	174	7.0319	0	0
SAUSA300_RS04350	204	8.62912	0	0
SAUSA300_RS04355	384	85.2271	6	4.86652
SAUSA300_RS04360	249	12.883	0	0
SAUSA300_RS04365	2373	2074	195	6.49936
SAUSA300_RS04370	345	50.0508	32	44.1961
SAUSA300_RS04375	207	8.82844	0	0
SAUSA300_RS04380	1059	760	665	60.4857
SAUSA300_RS04385	492	193	145	51.9344
SAUSA300_RS15225	153	6.2254	0	0
SAUSA300_RS04390	969	670	1334	137.634
SAUSA300_RS04395	555	256	899	242.753
SAUSA300_RS04400	195	8.08005	0	0
SAUSA300_RS04405	852	553	855	106.877
SAUSA300_RS04410	762	463	2920	435.96
SAUSA300_RS04415	1308	1009	5358	367.076
SAUSA300_RS04420	1251	952	6149	446.491
SAUSA300_RS04425	465	166	2034	847.008
SAUSA300_RS04430	1398	1099	15809	994.378
SAUSA300_RS04435	138	5.75659	0	0
SAUSA300_RS04440	315	31.0194	5	11.1425
SAUSA300_RS04445	1041	742	1384	128.937
SAUSA300_RS04450	1068	769	993	89.2622
SAUSA300_RS04455	99	4.82576	0	0
SAUSA300_RS04460	849	550	845	106.203
SAUSA300_RS04465	828	529	836	109.243
SAUSA300_RS04470	1320	1021	2255	152.674
SAUSA300_RS04475	918	619	9525	1063.7
SAUSA300_RS04480	384	85.2271	1146	929.505
SAUSA300_RS04485	267	15.7717	0	0
SAUSA300_RS04490	435	136	175	88.9493
SAUSA300_RS04495	780	481	635	91.2585
SAUSA300_RS04500	960	661	1225	128.109
SAUSA300_RS04505	111	5.0761	0	0
SAUSA300_RS04510	153	6.2254	0	0
SAUSA300_RS04515	1458	1159	964	57.4961
SAUSA300_RS04520	1215	916	1092	82.4085
SAUSA300_RS04525	237	11.4228	0	0
SAUSA300_RS04530	1176	877	1405	110.744
SAUSA300_RS04535	243	12.1143	0	0
SAUSA300_RS04540	324	35.8135	102	196.878
SAUSA300_RS04545	1065	766	1598	144.209
SAUSA300_RS04550	237	11.4228	0	0
SAUSA300_RS04555	360	62.6012	2221	2452.51
SAUSA300_RS04560	1209	910	5457	414.531
SAUSA300_RS04565	1476	1177	2924	171.73
SAUSA300_RS04570	1317	1018	202	13.7167
SAUSA300_RS04575	375	76.5072	106	95.7741
SAUSA300_RS04580	1155	856	147	11.871
SAUSA300_RS04585	357	59.9608	698	804.698
SAUSA300_RS04590	294	22.5458	12	36.7926
SAUSA300_RS04595	480	181	502	191.721
SAUSA300_RS04600	1497	1198	2991	172.586
SAUSA300_RS04605	342	47.76	188	272.106
SAUSA300_RS04610	429	130.001	380	202.06
SAUSA300_RS04615	2406	2107	3933	129.034
SAUSA300_RS04620	384	85.2271	53	42.9876
SAUSA300_RS04625	594	295	3098	725.946
SAUSA300_RS04630	378	79.3918	1337	1164.13
SAUSA300_RS04635	1128	829	7756	646.737
SAUSA300_RS04640	1191	892	2059	159.564
SAUSA300_RS04645	1245	946	4000	292.29
SAUSA300_RS04655	930	631	140	15.3371
SAUSA300_RS04660	1380	1081	283	18.097
SAUSA300_RS04665	1206	907	97	7.3928
SAUSA300_RS04670	1332	1033	20237	1354.22
SAUSA300_RS04675	576	277	531	132.513
SAUSA300_RS04680	525	226	893	273.142
SAUSA300_RS04685	576	277	1358	338.895
SAUSA300_RS04690	3477	3178	4193	91.2044
SAUSA300_RS04695	3654	3355	6766	139.407
SAUSA300_RS04700	903	604	12731	1457.04
SAUSA300_RS04705	390	91.1266	246	186.61
SAUSA300_RS04710	1317	1018	6966	473.021
SAUSA300_RS04715	825	526	2017	265.073
SAUSA300_RS04720	309	28.2352	3240	7932.29
SAUSA300_RS04725	1815	1516	216	9.84916
SAUSA300_RS04730	2610	2311	22674	678.224
SAUSA300_RS04735	870	571	177	21.428
SAUSA300_RS04740	1146	847	8	0.652907
SAUSA300_RS04745	642	343	13	2.61996
SAUSA300_RS04750	1119	820	55	4.63654
SAUSA300_RS04755	516	217	73	23.2545
SAUSA300_RS04760	435	136	1351	686.688
SAUSA300_RS04765	186	7.59523	0	0
SAUSA300_RS04770	942	643	1194	128.362
SAUSA300_RS04775	1245	946	5574	407.306
SAUSA300_RS04780	373	74.5993	24	22.2393
SAUSA300_RS04785	927	628	164	18.0521
SAUSA300_RS04790	1071	772	200	17.9084
SAUSA300_RS04795	1083	784	338	29.802
SAUSA300_RS04800	942	643	615	66.1163
SAUSA300_RS04805	1656	1357	2219	113.037
SAUSA300_RS04810	1716	1417	34	1.65865
SAUSA300_RS04815	987	688	18	1.80854
SAUSA300_RS04820	981	682	37	3.75027
SAUSA300_RS04825	963	664	63	6.55869
SAUSA300_RS04830	882	583	59	6.99565
SAUSA300_RS04835	990	691	1670	167.064
SAUSA300_RS04840	396	97.0678	30550	21756.1
SAUSA300_RS04845	720	421	27499	4515.23
SAUSA300_RS04850	986	687	74	7.44594
SAUSA300_RS04855	1809	1510	5581	255.493
SAUSA300_RS04860	807	508	6779	922.458
SAUSA300_RS04865	366	68.0394	1072	1089.13
SAUSA300_RS04870	594	295	451	105.682
SAUSA300_RS04875	348	52.4205	261	344.178
SAUSA300_RS04880	636	337	1351	277.121
SAUSA300_RS04885	810	511	2658	359.566
SAUSA300_RS04890	855	556	523	65.0237
SAUSA300_RS04895	1386	1087	1571	99.906
SAUSA300_RS04900	1845	1546	3007	134.452
SAUSA300_RS04905	771	472	5650	827.468
SAUSA300_RS04910	1086	787	589	51.7351
SAUSA300_RS04915	1569	1270	659	35.8696
SAUSA300_RS04920	759	460	243	36.5168
SAUSA300_RS04925	510	211	1164	381.343
SAUSA300_RS04930	1191	892	2289	177.389
SAUSA300_RS04935	1176	877	3113	245.372
SAUSA300_RS04940	1482	1183	1098	64.1597
SAUSA300_RS04945	261	14.6978	0	0
SAUSA300_RS04950	1563	1264	2083	113.917
SAUSA300_RS04955	804	505	995	136.2
SAUSA300_RS04960	2325	2026	635	21.666
SAUSA300_RS04965	1359	1060	2051	133.753
SAUSA300_RS04970	1512	1213	1600	91.1809
SAUSA300_RS04975	89	4.63675	0	0
SAUSA300_RS04980	75	4.39785	0	0
SAUSA300_RS04985	570	271	35	8.92778
SAUSA300_RS04990	219	9.72137	0	0
SAUSA300_RS04995	987	688	2703	271.583
SAUSA300_RS05000	177	7.16476	0	0
SAUSA300_RS05005	603	304	2935	667.389
SAUSA300_RS05010	146	5.99709	0	0
SAUSA300_RS05015	102	4.88581	0	0
SAUSA300_RS15255	273	16.9784	3	12.2143
SAUSA300_RS05020	1965	1666	384	15.9331
SAUSA300_RS05025	321	34.13	27	54.6855
SAUSA300_RS05030	642	343	238	47.9653
SAUSA300_RS15260	291	21.5989	13	41.606
SAUSA300_RS05040	288	20.7079	7	23.3672
SAUSA300_RS05045	1482	1183	399	23.3149
SAUSA300_RS05050	357	59.9608	68	78.3946
SAUSA300_RS05055	960	661	167	17.4646
SAUSA300_RS05060	132	5.58907	0	0
SAUSA300_RS05065	216	9.4826	0	0
SAUSA300_RS05070	552	253	379	103.553
SAUSA300_RS05075	939	640	1339	144.626
SAUSA300_RS05080	1362	1063	1497	97.3494
SAUSA300_RS05085	1674	1375	3474	174.651
SAUSA300_RS05090	804	505	1949	266.787
SAUSA300_RS05095	822	523	10335	1366.01
SAUSA300_RS05100	330	39.4439	39	68.3485
SAUSA300_RS05105	1182	883	202	15.8138
SAUSA300_RS05110	1011	712	92	8.93208
SAUSA300_RS05115	1155	856	1361	109.908
SAUSA300_RS05120	1011	712	541	52.5245
SAUSA300_RS05125	420	121.004	29	16.567
SAUSA300_RS05130	111	5.0761	0	0
SAUSA300_RS05135	3771	3472	13451	267.806
SAUSA300_RS05140	435	136	34	17.2816
SAUSA300_RS05145	471	172	1588	638.215
SAUSA300_RS05150	1218	919	4171	313.74
SAUSA300_RS05155	1194	895	732	56.537
SAUSA300_RS05160	279	18.3371	37	139.482
SAUSA300_RS05165	606	307	1586	357.116
SAUSA300_RS05170	1989	1690	5681	232.371
SAUSA300_RS05175	1101	802	2882	248.407
SAUSA300_RS05180	123	5.35623	0	0
SAUSA300_RS05185	318	32.5326	312	662.949
SAUSA300_RS05190	861	562	4920	605.165
SAUSA300_RS05195	483	184	2	0.751375
SAUSA300_RS05200	1125	826	22	1.84114
SAUSA300_RS05205	705	406	19	3.23499
SAUSA300_RS05210	264	15.2193	0	0
SAUSA300_RS05215	672	373	7	1.29728
SAUSA300_RS05220	2190	1891	83	3.03411
SAUSA300_RS05225	1485	1186	92	5.36226
SAUSA300_RS05230	1029	730	77	7.29143
SAUSA300_RS05235	567	268	39	10.0595
SAUSA300_RS05240	1479	1180	293	17.1645
SAUSA300_RS05245	1248	949	647	47.1284
SAUSA300_RS05250	807	508	151	20.5475
SAUSA300_RS05255	1401	1102	209	13.1102
SAUSA300_RS05260	576	277	36	8.98395
SAUSA300_RS05270	135	5.67153	0	0
SAUSA300_RS05275	1296	997	3990	276.645
SAUSA300_RS05280	1173	874	670	52.9917
SAUSA300_RS05285	543	244	1035	293.221
SAUSA300_RS05290	267	15.7717	1	4.38295
SAUSA300_RS05295	1719	1420	30905	1504.48
SAUSA300_RS05300	234	11.1029	0	0
SAUSA300_RS05305	1362	1063	1279	83.1729
SAUSA300_RS05310	1020	721	1025	98.2728
SAUSA300_RS05315	663	364	509	96.6632
SAUSA300_RS05325	1698	1399	26128	1291.02
SAUSA300_RS05330	219	9.72137	0	0
SAUSA300_RS05335	123	5.35623	0	0
SAUSA300_RS05340	552	253	7563	2066.42
SAUSA300_RS05345	627	328	10951	2307.94
SAUSA300_RS05350	1113	814	13890	1179.57
SAUSA300_RS05355	978	679	12575	1280.22
SAUSA300_RS05360	1293	994	22503	1564.94
SAUSA300_RS05365	1407	1108	37807	2358.72
SAUSA300_RS05370	276	17.6374	22	86.2248
SAUSA300_RS05375	540	241	41	11.7601
SAUSA300_RS05380	1095	796	118	10.2474
SAUSA300_RS05385	798	499	85	11.7751
SAUSA300_RS05390	810	511	135	18.2624
SAUSA300_RS05395	1074	775	482	42.9922
SAUSA300_RS05400	1020	721	11137	1067.77
SAUSA300_RS05405	420	121.004	1222	698.099
SAUSA300_RS05410	1353	1054	1149	75.3571
SAUSA300_RS05415	615	316	3665	801.736
SAUSA300_RS05420	828	529	2539	331.781
SAUSA300_RS05425	192	7.91184	0	0
SAUSA300_RS05430	1848	1549	3059	136.513
SAUSA300_RS05435	168	6.78053	0	0
SAUSA300_RS05440	483	184	775	291.158
SAUSA300_RS05445	276	17.6374	153	599.655
SAUSA300_RS05450	1227	928	2743	204.325
SAUSA300_RS05455	3453	3154	23315	510.997
SAUSA300_RS05460	912	613	920	103.746
SAUSA300_RS05465	912	613	539	60.7817
SAUSA300_RS05470	462	163	269	114.08
SAUSA300_RS05480	1038	739	3106	290.537
SAUSA300_RS05485	435	136	679	345.123
SAUSA300_RS05490	927	628	562	61.8616
SAUSA300_RS05495	255	13.7399	0	0
SAUSA300_RS05500	390	91.1266	127	96.3393
SAUSA300_RS05505	543	244	415	117.572
SAUSA300_RS05510	483	184	585	219.777
SAUSA300_RS05515	1140	841	386	31.7275
SAUSA300_RS05520	558	259	2329	621.605
SAUSA300_RS05530	174	7.0319	0	0
SAUSA300_RS05535	1938	1639	422	17.7983
SAUSA300_RS05540	1053	754	2192	200.962
SAUSA300_RS05545	684	385	754	135.38
SAUSA300_RS05550	1077	778	433	38.4727
SAUSA300_RS05555	879	580	330	39.3306
SAUSA300_RS05560	966	667	377	39.0715
SAUSA300_RS05565	735	436	267	42.3321
SAUSA300_RS05570	324	35.8135	77	148.624
SAUSA300_RS05575	108	5.01091	0	0
SAUSA300_RS05580	741	442	323	50.5155
SAUSA300_RS05585	1059	760	643	58.4847
SAUSA300_RS05590	2403	2104	3022	99.2872
SAUSA300_RS05595	939	640	135	14.5814
SAUSA300_RS05600	267	15.7717	0	0
SAUSA300_RS05605	522	223	1546	479.236
SAUSA300_RS05610	1713	1414	2909	142.213
SAUSA300_RS05615	2349	2050	7510	253.239
SAUSA300_RS05620	315	31.0194	14472	32250.8
SAUSA300_RS05625	96	4.76731	0	0
SAUSA300_RS05630	1782	1483	1713	79.8474
SAUSA300_RS05635	615	316	206	45.0635
SAUSA300_RS05640	1767	1468	1763	83.0178
SAUSA300_RS05645	816	517	1343	179.569
SAUSA300_RS05650	801	502	2745	377.993
SAUSA300_RS05655	588	289	1623	388.209
SAUSA300_RS05660	504	205	1297	437.352
SAUSA300_RS05665	168	6.78053	0	0
SAUSA300_RS05670	330	39.4439	9	15.7727
SAUSA300_RS05675	93	4.71038	0	0
SAUSA300_RS05680	402	103.035	51	34.2161
SAUSA300_RS05685	507	208	114	37.8867
SAUSA300_RS05690	498	199	47	16.3264
SAUSA300_RS05695	351	54.8653	16	20.1589
SAUSA300_RS05705	186	7.59523	0	0
SAUSA300_RS05715	234	11.1029	0	0
SAUSA300_RS05720	960	661	517	54.0672
SAUSA300_RS05725	147	6.02864	0	0
SAUSA300_RS05730	225	10.234	0	0
SAUSA300_RS05740	717	418	26	4.29974
SAUSA300_RS05745	726	427	12	1.94267
SAUSA300_RS05750	726	427	12	1.94267
SAUSA300_RS05755	1002	703	31	3.04825
SAUSA300_RS05760	933	634	63	6.86904
SAUSA300_RS05765	1557	1258	305	16.7596
SAUSA300_RS05770	228	10.5095	0	0
SAUSA300_RS05775	948	649	230	24.4978
SAUSA300_RS05780	189	7.75035	0	0
SAUSA300_RS05785	74	4.38182	0	0
SAUSA300_RS05790	135	5.67153	0	0
SAUSA300_RS05795	135	5.67153	0	0
SAUSA300_RS05800	696	397	398	69.3006
SAUSA300_RS05805	441	142	3147	1531.98
SAUSA300_RS05810	1614	1315	5418	284.812
SAUSA300_RS05815	432	133.001	480	249.478
SAUSA300_RS05820	936	637	1376	149.322
SAUSA300_RS05825	402	103.035	457	306.603
SAUSA300_RS05830	2235	1936	1196	42.7042
SAUSA300_RS05835	966	667	258	26.7386
SAUSA300_RS05840	1350	1051	480	31.5706
SAUSA300_RS05845	1320	1021	1167	79.0114
SAUSA300_RS05850	1413	1114	6188	383.981
SAUSA300_RS05855	1173	874	14180	1121.53
SAUSA300_RS05860	792	493	1041	145.965
SAUSA300_RS05865	669	370	3018	563.848
SAUSA300_RS05870	564	265	2947	768.739
SAUSA300_RS05875	291	21.5989	170	544.078
SAUSA300_RS05880	780	481	1830	262.997
SAUSA300_RS05885	618	319	3706	803.081
SAUSA300_RS05890	2754	2455	4708	132.565
SAUSA300_RS05895	798	499	1296	179.535
SAUSA300_RS05900	216	9.4826	0	0
SAUSA300_RS05905	492	193	195	69.8429
SAUSA300_RS05910	918	619	1204	134.456
SAUSA300_RS05915	528	229	197	59.4669
SAUSA300_RS05920	1308	1009	27	1.84977
SAUSA300_RS05925	882	583	15	1.77856
SAUSA300_RS05930	1275	976	29	2.05396
SAUSA300_RS05935	1101	802	46	3.96486
SAUSA300_RS05940	3174	2875	246	5.91483
SAUSA300_RS05945	693	394	56	9.82509
SAUSA300_RS05950	612	313	89	19.6558
SAUSA300_RS05955	213	9.25461	0	0
SAUSA300_RS05960	402	103.035	298	199.929
SAUSA300_RS05965	1698	1399	7450	368.115
SAUSA300_RS05970	624	325	772	164.202
SAUSA300_RS05975	219	9.72137	0	0
SAUSA300_RS05980	1200	901	1532	117.538
SAUSA300_RS05985	2409	2110	6471	211.999
SAUSA300_RS05990	954	655	101	10.6592
SAUSA300_RS05995	204	8.62912	0	0
SAUSA300_RS06000	489	190	156	56.7565
SAUSA300_RS06005	936	637	673	73.0332
SAUSA300_RS06010	1308	1009	1298	88.9259
SAUSA300_RS06015	1095	796	1046	90.8371
SAUSA300_RS06020	744	445	717	111.379
SAUSA300_RS06025	1995	1696	3607	147.016
SAUSA300_RS06030	876	577	841	100.755
SAUSA300_RS06035	645	346	539	107.686
SAUSA300_RS06040	642	343	831	167.476
SAUSA300_RS06045	189	7.75035	0	0
SAUSA300_RS06050	375	76.5072	396	357.798
SAUSA300_RS06055	1647	1348	3320	170.252
SAUSA300_RS06060	2061	1762	3618	141.941
SAUSA300_RS06065	573	274	720	181.646
SAUSA300_RS06070	987	688	2770	278.315
SAUSA300_RS06075	927	628	2426	267.04
SAUSA300_RS06080	735	436	3755	595.344
SAUSA300_RS06090	234	11.1029	0	0
SAUSA300_RS06095	732	433	95	15.1663
SAUSA300_RS06100	3567	3268	1115	23.5851
SAUSA300_RS06105	1251	952	427	31.0053
SAUSA300_RS06110	333	41.392	171	285.577
SAUSA300_RS06115	1368	1069	7027	454.399
SAUSA300_RS06120	276	17.6374	474	1857.75
SAUSA300_RS06125	504	205	83	27.9878
SAUSA300_RS06130	738	439	345	54.3249
SAUSA300_RS06135	351	54.8653	6443	8117.74
SAUSA300_RS06145	2607	2308	656	19.6477
SAUSA300_RS06150	885	586	339	39.9896
SAUSA300_RS06155	768	469	229	33.7526
SAUSA300_RS06160	1167	868	3849	306.53
SAUSA300_RS06165	909	610	7076	801.868
SAUSA300_RS06170	1119	820	30	2.52902
SAUSA300_RS06175	1245	946	187	13.6645
SAUSA300_RS06180	873	574	40	4.81718
SAUSA300_RS06185	2076	1777	2269	88.2657
SAUSA300_RS06190	1308	1009	2282	156.34
SAUSA300_RS06195	897	598	1704	196.976
SAUSA300_RS06200	546	247	1140	319.045
SAUSA300_RS06205	1404	1105	7231	452.356
SAUSA300_RS06210	774	475	4897	712.658
SAUSA300_RS06215	93	4.71038	0	0
SAUSA300_RS06220	768	469	20220	2980.25
SAUSA300_RS06225	114	5.14315	0	0
SAUSA300_RS06230	882	583	18101	2146.24
SAUSA300_RS06235	723	424	1660	270.637
SAUSA300_RS06240	555	256	1602	432.581
SAUSA300_RS06245	771	472	490	71.7627
SAUSA300_RS06250	783	484	724	103.404
SAUSA300_RS06255	1287	988	1941	135.804
SAUSA300_RS06260	1704	1405	4999	245.953
SAUSA300_RS06265	4311	4012	9142	157.516
SAUSA300_RS06270	468	169	579	236.83
SAUSA300_RS06275	1176	877	2521	198.709
SAUSA300_RS06280	285	19.8693	23	80.0184
SAUSA300_RS06285	318	32.5326	159	337.849
SAUSA300_RS06290	2118	1819	8796	334.27
SAUSA300_RS06295	351	54.8653	1129	1422.46
SAUSA300_RS06300	918	619	1203	134.344
SAUSA300_RS06305	972	673	6551	672.879
SAUSA300_RS06310	270	16.3573	29	122.555
SAUSA300_RS06315	2097	1798	4624	177.776
SAUSA300_RS06320	1674	1375	13197	663.464
SAUSA300_RS06325	2370	2071	5272	175.971
SAUSA300_RS06330	714	415	366	60.9646
SAUSA300_RS06335	1266	967	842	60.1908
SAUSA300_RS06340	1287	988	1391	97.3229
SAUSA300_RS06345	705	406	992	168.9
SAUSA300_RS06350	828	529	2350	307.084
SAUSA300_RS06355	393	94.0931	569	418.022
SAUSA300_RS06360	579	280	1855	457.963
SAUSA300_RS06365	1152	853	1896	153.651
SAUSA300_RS06370	1044	745	21286	1975.07
SAUSA300_RS06375	1560	1261	29098	1595.12
SAUSA300_RS06380	216	9.4826	0	0
SAUSA300_RS06385	798	499	482	66.7715
SAUSA300_RS06390	1761	1462	5747	271.731
SAUSA300_RS06395	867	568	4445	540.964
SAUSA300_RS06400	294	22.5458	19	58.255
SAUSA300_RS06405	1545	1246	2036	112.955
SAUSA300_RS06410	366	68.0394	404	410.455
SAUSA300_RS06415	492	193	725	259.672
SAUSA300_RS06420	2619	2320	967	28.8127
SAUSA300_RS06425	2010	1711	1038	41.9365
SAUSA300_RS06430	543	244	168	47.5953
SAUSA300_RS06435	819	520	75	9.97017
SAUSA300_RS06440	1497	1198	574	33.1207
SAUSA300_RS06445	1674	1375	711	35.7447
SAUSA300_RS06450	915	616	251	28.1668
SAUSA300_RS06455	936	637	409	44.3842
SAUSA300_RS06460	234	11.1029	0	0
SAUSA300_RS06465	477	178	2373	921.558
SAUSA300_RS06470	1239	940	660	48.5356
SAUSA300_RS06475	1239	940	1041	76.5539
SAUSA300_RS06480	369	70.826	605	590.483
SAUSA300_RS06485	1341	1042	6933	459.937
SAUSA300_RS06490	198	8.25538	0	0
SAUSA300_RS06495	213	9.25461	0	0
SAUSA300_RS06500	207	8.82844	0	0
SAUSA300_RS06505	111	5.0761	0	0
SAUSA300_RS06510	186	7.59523	0	0
SAUSA300_RS06515	105	4.9475	0	0
SAUSA300_RS06525	252	13.2996	0	0
SAUSA300_RS06530	663	364	16	3.03853
SAUSA300_RS06535	249	12.883	0	0
SAUSA300_RS06540	123	5.35623	0	0
SAUSA300_RS15940	99	4.82576	0	0
SAUSA300_RS06555	138	5.75659	0	0
SAUSA300_RS15945	261	14.6978	0	0
SAUSA300_RS06565	349	53.2273	45	58.4417
SAUSA300_RS06570	195	8.08005	0	0
SAUSA300_RS06575	351	54.8653	32	40.3178
SAUSA300_RS06580	192	7.91184	0	0
SAUSA300_RS06585	1026	727	83	7.89202
SAUSA300_RS06590	198	8.25538	0	0
SAUSA300_RS06595	1482	1183	1661	97.0576
SAUSA300_RS06600	909	610	31	3.51299
SAUSA300_RS06605	732	433	31	4.94901
SAUSA300_RS06610	1092	793	280	24.4079
SAUSA300_RS06615	603	304	294	66.8526
SAUSA300_RS06620	189	7.75035	0	0
SAUSA300_RS06625	534	235	58	17.061
SAUSA300_RS06630	855	556	2702	335.935
SAUSA300_RS06635	576	277	238	59.3939
SAUSA300_RS06640	1383	1084	464	29.5892
SAUSA300_RS06645	1281	982	1987	139.872
SAUSA300_RS06650	1062	763	2523	228.58
SAUSA300_RS06655	915	616	1839	206.37
SAUSA300_RS06660	804	505	4482	613.515
SAUSA300_RS06665	315	31.0194	196	436.785
SAUSA300_RS06670	105	4.9475	0	0
SAUSA300_RS06675	1455	1156	2503	149.674
SAUSA300_RS06680	1518	1219	79669	4517.84
SAUSA300_RS06685	150	6.12538	0	0
SAUSA300_RS06690	270	16.3573	159	671.94
SAUSA300_RS06695	978	679	154	15.6782
SAUSA300_RS06705	1017	718	1164	112.066
SAUSA300_RS06710	624	325	5742	1221.31
SAUSA300_RS06715	234	11.1029	0	0
SAUSA300_RS06720	240	11.7596	0	0
SAUSA300_RS06725	1989	1690	48513	1984.34
SAUSA300_RS06730	243	12.1143	0	0
SAUSA300_RS06735	99	4.82576	0	0
SAUSA300_RS06740	468	169	874	357.495
SAUSA300_RS06745	1122	823	715	60.0552
SAUSA300_RS06750	3030	2731	5183	131.191
SAUSA300_RS06755	363	65.296	1298	1374.15
SAUSA300_RS06760	1647	1348	5329	273.275
SAUSA300_RS06765	2706	2407	49982	1435.43
SAUSA300_RS06770	468	169	1127	460.98
SAUSA300_RS06775	297	23.5517	58	170.235
SAUSA300_RS06780	609	310	467	104.136
SAUSA300_RS06785	1992	1693	2424	98.9738
SAUSA300_RS06790	2403	2104	4291	140.98
SAUSA300_RS06800	1461	1162	3312	197.028
SAUSA300_RS06805	852	553	716	89.502
SAUSA300_RS06810	168	6.78053	0	0
SAUSA300_RS06815	1209	910	3174	241.107
SAUSA300_RS06820	2523	2224	3296	102.447
SAUSA300_RS06825	510	211	1103	361.358
SAUSA300_RS06830	984	685	844	85.172
SAUSA300_RS06835	186	7.59523	0	0
SAUSA300_RS06840	1263	964	6786	486.611
SAUSA300_RS06845	1092	793	4959	432.28
SAUSA300_RS06850	1032	733	7910	745.963
SAUSA300_RS06855	1407	1108	76	4.74153
SAUSA300_RS06860	567	268	17	4.38489
SAUSA300_RS06865	999	700	67	6.6164
SAUSA300_RS06870	783	484	59	8.42658
SAUSA300_RS06875	633	334	41	8.48559
SAUSA300_RS06880	1215	916	117	8.82948
SAUSA300_RS06885	729	430	219	35.2063
SAUSA300_RS06890	1263	964	5915	424.153
SAUSA300_RS06895	1260	961	7785	559.99
SAUSA300_RS06900	768	469	254	37.4374
SAUSA300_RS06905	474	175	391	154.448
SAUSA300_RS06910	702	403	239	40.9956
SAUSA300_RS06915	774	475	162	23.5758
SAUSA300_RS06920	831	532	164	21.3097
SAUSA300_RS06925	987	688	138	13.8655
SAUSA300_RS06930	186	7.59523	0	0
SAUSA300_RS06935	345	50.0508	321	443.342
SAUSA300_RS06940	1815	1516	5636	256.99
SAUSA300_RS06945	642	343	52	10.4798
SAUSA300_RS06950	852	553	31	3.87509
SAUSA300_RS06955	918	619	11	1.22842
SAUSA300_RS06960	927	628	6	0.660444
SAUSA300_RS06965	984	685	4	0.403659
SAUSA300_RS15320	294	22.5458	1	3.06605
SAUSA300_RS06980	903	604	1991	227.866
SAUSA300_RS06985	1602	1303	1497	79.4186
SAUSA300_RS06990	1206	907	477	36.3543
SAUSA300_RS06995	990	691	893	89.3343
SAUSA300_RS07000	888	589	676	79.3371
SAUSA300_RS07005	723	424	654	106.624
SAUSA300_RS07010	720	421	996	163.539
SAUSA300_RS07015	1152	853	263	21.3133
SAUSA300_RS07020	1086	787	301	26.4385
SAUSA300_RS07025	1266	967	4228	302.241
SAUSA300_RS07030	402	103.035	11	7.37994
SAUSA300_RS07035	201	8.43826	0	0
SAUSA300_RS07045	309	28.2352	113	276.651
SAUSA300_RS07050	270	16.3573	67	283.145
SAUSA300_RS07055	630	331	2088	436.061
SAUSA300_RS07060	1137	838	5764	475.472
SAUSA300_RS15330	482	183	7.54126	2.84864
SAUSA300_RS07075	1344	1045	744	49.2154
SAUSA300_RS07080	1887	1588	1722	74.9596
SAUSA300_RS07085	792	493	632	88.6166
SAUSA300_RS07090	204	8.62912	0	0
SAUSA300_RS07095	810	511	2487	336.434
SAUSA300_RS07100	1269	970	4018	286.341
SAUSA300_RS07105	2799	2500	6198	171.378
SAUSA300_RS07110	1356	1057	1060	69.3227
SAUSA300_RS07115	660	361	334	63.9564
SAUSA300_RS07120	132	5.58907	0	0
SAUSA300_RS07125	201	8.43826	0	0
SAUSA300_RS07130	486	187	130.81	48.3553
SAUSA300_RS07135	615	316	681	148.972
SAUSA300_RS07140	1071	772	844	75.5736
SAUSA300_RS07145	510	211	170	55.6944
SAUSA300_RS07150	1491	1192	2975	172.526
SAUSA300_RS07160	222	9.97161	0	0
SAUSA300_RS07165	501	202	5777	1976.95
SAUSA300_RS07170	429	130.001	3538	1881.29
SAUSA300_RS07175	534	235	5954	1751.4
SAUSA300_RS07180	840	541	1287	164.447
SAUSA300_RS07185	480	181	394	150.474
SAUSA300_RS07190	957	658	1062	111.569
SAUSA300_RS07195	438	139	1011	502.783
SAUSA300_RS07200	1125	826	3517	294.332
SAUSA300_RS07205	252	13.2996	0	0
SAUSA300_RS07210	195	8.08005	0	0
SAUSA300_RS07215	705	406	157	26.7312
SAUSA300_RS07230	402	103.035	157	105.332
SAUSA300_RS07235	31266	30967	3930	8.7728
SAUSA300_RS07240	1392	1093	86	5.43905
SAUSA300_RS07245	1323	1024	40	2.70025
SAUSA300_RS07250	1041	742	16	1.4906
SAUSA300_RS07255	1119	820	10	0.843006
SAUSA300_RS07260	879	580	691	82.3559
SAUSA300_RS07265	3441	3142	2413	53.0879
SAUSA300_RS07270	1341	1042	57	3.78139
SAUSA300_RS07280	333	41.392	102	170.344
SAUSA300_RS07285	1146	847	572	46.6828
SAUSA300_RS07290	345	50.0508	421	581.455
SAUSA300_RS07295	564	265	1685	439.54
SAUSA300_RS07300	351	54.8653	209	263.326
SAUSA300_RS07305	180	7.30274	0	0
SAUSA300_RS07310	678	379	1268	231.273
SAUSA300_RS07315	2184	1885	17358	636.551
SAUSA300_RS07320	342	47.76	864	1250.53
SAUSA300_RS07325	660	361	3745	717.116
SAUSA300_RS07330	687	388	2185	389.282
SAUSA300_RS07335	1293	994	4632	322.127
SAUSA300_RS07340	2694	2395	8081	233.241
SAUSA300_RS07345	972	673	1899	195.054
SAUSA300_RS07350	1203	904	1404	107.36
SAUSA300_RS07355	1143	844	1392	114.01
SAUSA300_RS07360	318	32.5326	51	108.367
SAUSA300_RS07365	681	382	25346	4586.6
SAUSA300_RS07370	588	289	466	111.464
SAUSA300_RS07375	576	277	319	79.6078
SAUSA300_RS07380	1245	946	2214	161.782
SAUSA300_RS07385	1299	1000	1278	88.3437
SAUSA300_RS07390	1065	766	555	50.0851
SAUSA300_RS07395	1167	868	592	47.1462
SAUSA300_RS07400	201	8.43826	0	0
SAUSA300_RS07405	450	151	429	196.393
SAUSA300_RS07410	960	661	1256	131.351
SAUSA300_RS07415	726	427	1059	171.44
SAUSA300_RS07420	573	274	316	79.7226
SAUSA300_RS07430	273	16.9784	1	4.07145
SAUSA300_RS07435	999	700	1564	154.448
SAUSA300_RS07440	1311	1012	1910	130.466
SAUSA300_RS07445	1176	877	38864	3063.32
SAUSA300_RS07450	192	7.91184	0	0
SAUSA300_RS07460	117	5.21213	0	0
SAUSA300_RS07465	660	361	1154	220.975
SAUSA300_RS07470	969	670	966	99.666
SAUSA300_RS07475	987	688	2382	239.33
SAUSA300_RS07480	117	5.21213	0	0
SAUSA300_RS07485	1461	1162	16496	981.335
SAUSA300_RS07490	1380	1081	1153	73.7307
SAUSA300_RS07495	954	655	523	55.1957
SAUSA300_RS07500	249	12.883	0	0
SAUSA300_RS07505	546	247	7096	1985.92
SAUSA300_RS07510	120	5.28313	0	0
SAUSA300_RS07515	915	616	268	30.0745
SAUSA300_RS07520	207	8.82844	0	0
SAUSA300_RS07525	939	640	43.3708	4.68448
SAUSA300_RS07530	918	619	29	3.23856
SAUSA300_RS07535	186	7.59523	0	0
SAUSA300_RS07540	984	685	1853	186.995
SAUSA300_RS07545	939	640	1252	135.229
SAUSA300_RS07550	1455	1156	23	1.37535
SAUSA300_RS07555	303	25.7547	0	0
SAUSA300_RS07560	300	24.6202	2	5.61543
SAUSA300_RS07565	165	6.66155	0	0
SAUSA300_RS07570	390	91.1266	0	0
SAUSA300_RS07575	1467	1168	6	0.355102
SAUSA300_RS07580	1911	1612	71	3.04465
SAUSA300_RS07585	291	21.5989	0	0
SAUSA300_RS07590	1584	1285	43	2.31318
SAUSA300_RS07595	825	526	5	0.657096
SAUSA300_RS07600	6201	5902	107	1.25323
SAUSA300_RS07605	159	6.43591	0	0
SAUSA300_RS07610	351	54.8653	0	0
SAUSA300_RS07615	456	157	35	15.4104
SAUSA300_RS07620	642	343	21	4.23224
SAUSA300_RS07625	396	97.0678	6	4.27288
SAUSA300_RS07630	402	103.035	4	2.68362
SAUSA300_RS07635	333	41.392	1	1.67004
SAUSA300_RS07640	279	18.3371	0	0
SAUSA300_RS07645	1164	865	17	1.35856
SAUSA300_RS07650	774	475	1	0.14553
SAUSA300_RS07655	1239	940	23	1.69139
SAUSA300_RS07660	1692	1393	29	1.4391
SAUSA300_RS07665	306	26.9586	0	0
SAUSA300_RS07670	315	31.0194	0	0
SAUSA300_RS07675	438	139	26	12.9301
SAUSA300_RS07680	1368	1069	102	6.5958
SAUSA300_RS07685	291	21.5989	0	0
SAUSA300_RS07690	99	4.82576	0	0
SAUSA300_RS07695	2448	2149	74	2.38035
SAUSA300_RS07700	201	8.43826	0	0
SAUSA300_RS07705	153	6.2254	0	0
SAUSA300_RS07710	387	88.1704	3	2.35203
SAUSA300_RS07715	237	11.4228	0	0
SAUSA300_RS07720	204	8.62912	0	0
SAUSA300_RS07725	207	8.82844	0	0
SAUSA300_RS07730	537	238	0	0
SAUSA300_RS07735	249	12.883	0	0
SAUSA300_RS07740	243	12.1143	0	0
SAUSA300_RS07745	201	8.43826	0	0
SAUSA300_RS07750	258	14.2053	0	0
SAUSA300_RS07755	402	103.035	0	0
SAUSA300_RS07760	186	7.59523	0	0
SAUSA300_RS07765	1953	1654	12	0.501523
SAUSA300_RS07770	558	259	3	0.800693
SAUSA300_RS07775	1167	868	5	0.398194
SAUSA300_RS07780	363	65.296	0	0
SAUSA300_RS07785	261	14.6978	0	0
SAUSA300_RS07790	303	25.7547	0	0
SAUSA300_RS07795	318	32.5326	1	2.12484
SAUSA300_RS07800	162	6.54674	0	0
SAUSA300_RS07805	264	15.2193	1	4.54204
SAUSA300_RS07810	216	9.4826	0	0
SAUSA300_RS07815	240	11.7596	0	0
SAUSA300_RS15875	177	7.16476	0	0
SAUSA300_RS07820	192	7.91184	0	0
SAUSA300_RS07825	330	39.4439	32	56.0808
SAUSA300_RS07830	462	163	42	17.8117
SAUSA300_RS07835	435	136	109	55.4027
SAUSA300_RS07840	396	97.0678	56	39.8802
SAUSA300_RS07845	147	6.02864	0	0
SAUSA300_RS07850	615	316	316	69.1265
SAUSA300_RS07855	1206	907	97	7.3928
SAUSA300_RS15950	2027	1728	57	2.28022
SAUSA300_RS07865	930	631	19.6292	2.1504
SAUSA300_RS07870	1752	1453	1120	53.284
SAUSA300_RS07875	726	427	718	116.236
SAUSA300_RS07880	738	439	546	85.9751
SAUSA300_RS07885	543	244	279	79.0422
SAUSA300_RS07890	732	433	410	65.4547
SAUSA300_RS07895	507	208	128	42.5394
SAUSA300_RS07900	888	589	2635	309.25
SAUSA300_RS07905	450	151	1446	661.966
SAUSA300_RS07910	543	244	157	44.479
SAUSA300_RS07915	909	610	2265	256.675
SAUSA300_RS07920	249	12.883	0	0
SAUSA300_RS07925	756	457	314	47.4961
SAUSA300_RS07930	816	517	2190	292.818
SAUSA300_RS07935	921	622	818	90.9092
SAUSA300_RS07940	1485	1186	22805	1329.2
SAUSA300_RS07945	867	568	5889	716.701
SAUSA300_RS07950	1650	1351	357	18.2666
SAUSA300_RS07955	1020	721	75	7.19069
SAUSA300_RS07960	255	13.7399	0	0
SAUSA300_RS07965	372	73.6504	804	754.616
SAUSA300_RS07970	1407	1108	16398	1023.05
SAUSA300_RS07975	1134	835	1663	137.674
SAUSA300_RS07980	180	7.30274	0	0
SAUSA300_RS07985	981	682	1723	174.641
SAUSA300_RS07990	438	139	428	212.85
SAUSA300_RS07995	1275	976	3635	257.454
SAUSA300_RS08000	984	685	1546	156.014
SAUSA300_RS08005	993	694	1734	172.717
SAUSA300_RS08010	1422	1123	1788	110.061
SAUSA300_RS08015	1680	1381	1579	79.0375
SAUSA300_RS08020	453	154	219	98.3033
SAUSA300_RS08025	882	583	2106	249.709
SAUSA300_RS08030	231	10.7988	0	0
SAUSA300_RS08035	1338	1039	2649	176.243
SAUSA300_RS08040	390	91.1266	325	246.538
SAUSA300_RS08045	363	65.296	375	396.999
SAUSA300_RS08050	1356	1057	1971	128.901
SAUSA300_RS08055	465	166	275	114.517
SAUSA300_RS08060	537	238	497	144.352
SAUSA300_RS08065	504	205	472	159.16
SAUSA300_RS08070	357	59.9608	292	336.636
SAUSA300_RS08075	591	292	43	10.1796
SAUSA300_RS08080	1047	748	34	3.14211
SAUSA300_RS08085	1848	1549	165	7.36338
SAUSA300_RS08090	1359	1060	52	3.39111
SAUSA300_RS08095	2496	2197	93	2.92616
SAUSA300_RS08100	384	85.2271	7	5.6776
SAUSA300_RS08105	261	14.6978	1	4.70318
SAUSA300_RS08110	1056	757	36	3.28739
SAUSA300_RS08115	1092	793	53	4.62006
SAUSA300_RS08120	303	25.7547	1	2.68404
SAUSA300_RS08125	321	34.13	3	6.07616
SAUSA300_RS08130	285	19.8693	0	0
SAUSA300_RS08135	558	259	5461	1457.53
SAUSA300_RS08140	1062	763	7771	704.04
SAUSA300_RS08145	582	283	1174	286.765
SAUSA300_RS08150	219	9.72137	0	0
SAUSA300_RS08155	831	532	2504	325.362
SAUSA300_RS08160	387	88.1704	771	604.472
SAUSA300_RS08165	1473	1174	9734	573.15
SAUSA300_RS08170	1347	1048	7526	496.418
SAUSA300_RS08175	1092	793	4684	408.308
SAUSA300_RS08180	525	226	265	81.0554
SAUSA300_RS08185	147	6.02864	0	0
SAUSA300_RS08190	498	199	16	5.55791
SAUSA300_RS08195	300	24.6202	0	0
SAUSA300_RS08200	447	148	2	0.934142
SAUSA300_RS08205	312	29.5878	2	4.67264
SAUSA300_RS08210	1071	772	35	3.13397
SAUSA300_RS08215	975	676	56	5.72646
SAUSA300_RS08220	624	325	704	149.739
SAUSA300_RS08225	330	39.4439	67	117.419
SAUSA300_RS08230	987	688	591	59.3805
SAUSA300_RS08235	204	8.62912	0	0
SAUSA300_RS08240	1464	1165	666	39.5178
SAUSA300_RS08245	540	241	118	33.8462
SAUSA300_RS08250	150	6.12538	0	0
SAUSA300_RS08255	2076	1777	3677	143.038
SAUSA300_RS08260	600	301	22986	5278.88
SAUSA300_RS08265	411	112.012	78	48.1365
SAUSA300_RS08270	864	565	302	36.949
SAUSA300_RS08275	786	487	453	64.3004
SAUSA300_RS08280	891	592	995	116.184
SAUSA300_RS08285	1347	1048	1033	68.1371
SAUSA300_RS08290	1101	802	1482	127.738
SAUSA300_RS08295	678	379	372	67.8498
SAUSA300_RS08300	1107	808	7136	610.504
SAUSA300_RS08305	1800	1501	5936	273.374
SAUSA300_RS08310	819	520	1403	186.509
SAUSA300_RS08315	624	325	708	150.589
SAUSA300_RS08320	1392	1093	7501	474.399
SAUSA300_RS08325	747	448	1090	168.187
SAUSA300_RS08330	900	601	1409	162.062
SAUSA300_RS08335	405	106.025	384	250.362
SAUSA300_RS08340	345	50.0508	178	245.841
SAUSA300_RS08345	468	169	481	196.745
SAUSA300_RS08350	948	649	1135	120.892
SAUSA300_RS08355	699	400	8147	1407.93
SAUSA300_RS08360	990	691	10329	1033.3
SAUSA300_RS08365	684	385	6241	1120.57
SAUSA300_RS08370	177	7.16476	0	0
SAUSA300_RS08375	1347	1048	1982	130.734
SAUSA300_RS08380	753	454	341	51.921
SAUSA300_RS08385	939	640	3474	375.227
SAUSA300_RS08390	1140	841	1678	137.924
SAUSA300_RS08395	1833	1534	57950	2611.4
SAUSA300_RS08400	627	328	10525	2218.16
SAUSA300_RS08405	978	679	13978	1423.05
SAUSA300_RS08410	1125	826	419	35.0654
SAUSA300_RS08420	1824	1525	2869	130.049
SAUSA300_RS08425	252	13.2996	0	0
SAUSA300_RS08430	975	676	419	42.8462
SAUSA300_RS08435	2202	1903	181	6.57483
SAUSA300_RS08440	462	163	699	296.438
SAUSA300_RS08445	687	388	181	32.2472
SAUSA300_RS08450	717	418	2431	402.025
SAUSA300_RS08455	354	57.3804	570	686.683
SAUSA300_RS08460	585	286	372	89.9128
SAUSA300_RS08465	570	271	268	68.3613
SAUSA300_RS08470	291	21.5989	14	44.8064
SAUSA300_RS08475	807	508	313	42.5917
SAUSA300_RS08480	1101	802	594	51.1984
SAUSA300_RS08485	528	229	187	56.4483
SAUSA300_RS08490	687	388	289	51.4886
SAUSA300_RS08500	270	16.3573	2	8.45208
SAUSA300_RS08505	753	454	24	3.65427
SAUSA300_RS08510	1221	922	385	28.8652
SAUSA300_RS08515	1230	931	388	28.8089
SAUSA300_RS08520	753	454	145	22.0779
SAUSA300_RS08525	1362	1063	263	17.1028
SAUSA300_RS08530	450	151	34	15.5649
SAUSA300_RS08535	1011	712	169	16.4078
SAUSA300_RS08540	735	436	89	14.1107
SAUSA300_RS08545	477	178	2304	894.761
SAUSA300_RS08550	624	325	2278	484.524
SAUSA300_RS08555	1269	970	4577	326.177
SAUSA300_RS08560	924	625	1887	208.707
SAUSA300_RS08565	639	340	487	99.0136
SAUSA300_RS08570	309	28.2352	1895	4639.41
SAUSA300_RS08575	429	130.001	4448	2365.17
SAUSA300_RS08580	261	14.6978	2	9.40635
SAUSA300_RS08585	2631	2332	7874	233.406
SAUSA300_RS08590	2478	2179	3596	114.079
SAUSA300_RS08595	669	370	634	118.449
SAUSA300_RS08600	1119	820	6756	569.535
SAUSA300_RS08605	1143	844	4441	363.733
SAUSA300_RS08610	1014	715	997	96.3904
SAUSA300_RS08615	147	6.02864	0	0
SAUSA300_RS08620	183	7.44613	0	0
SAUSA300_RS08625	423	124.002	2039	1136.66
SAUSA300_RS08630	1275	976	1733	122.742
SAUSA300_RS08635	774	475	1342	195.301
SAUSA300_RS08640	129	5.5091	0	0
SAUSA300_RS08645	1767	1468	3575	168.343
SAUSA300_RS08650	1263	964	1332	95.5151
SAUSA300_RS08655	876	577	2824	338.325
SAUSA300_RS08660	453	154	1772	795.404
SAUSA300_RS08665	2190	1891	8339	304.837
SAUSA300_RS08670	519	220	732	230.003
SAUSA300_RS08675	2274	1975	2139	74.8667
SAUSA300_RS08680	2280	1981	6271	218.825
SAUSA300_RS08685	261	14.6978	0	0
SAUSA300_RS08690	1140	841	1494	122.8
SAUSA300_RS08695	1026	727	604	57.4311
SAUSA300_RS08700	1005	706	663	64.9163
SAUSA300_RS08705	603	304	266	60.4857
SAUSA300_RS08710	456	157	196	86.2981
SAUSA300_RS08715	1293	994	1087	75.5941
SAUSA300_RS08720	285	19.8693	54	187.869
SAUSA300_RS08725	321	34.13	1119	2266.41
SAUSA300_RS08730	309	28.2352	674	1650.11
SAUSA300_RS08735	531	232	374	111.437
SAUSA300_RS08740	843	544	655	83.2314
SAUSA300_RS08745	120	5.28313	0	0
SAUSA300_RS08750	474	175	307	121.268
SAUSA300_RS15375	198	8.25538	0	0
SAUSA300_RS08755	285	19.8693	205	713.207
SAUSA300_RS08760	687	388	20	3.56322
SAUSA300_RS08765	708	409	24	4.05632
SAUSA300_RS08775	1272	973	1960	139.248
SAUSA300_RS08780	2631	2332	2917	86.4674
SAUSA300_RS08785	561	262	860	226.904
SAUSA300_RS08790	1074	775	3836	342.154
SAUSA300_RS08795	102	4.88581	0	0
SAUSA300_RS08800	1287	988	5139	359.556
SAUSA300_RS08805	975	676	1893	193.575
SAUSA300_RS08810	669	370	318	59.4114
SAUSA300_RS08815	927	628	2540	279.588
SAUSA300_RS08820	816	517	1095	146.409
SAUSA300_RS08825	1347	1048	6236	411.329
SAUSA300_RS08830	591	292	233	55.1592
SAUSA300_RS08835	1263	964	25292	1813.64
SAUSA300_RS08840	1302	1003	26238	1808.32
SAUSA300_RS08845	111	5.0761	0	0
SAUSA300_RS08850	930	631	669	73.2895
SAUSA300_RS08855	609	310	220	49.0575
SAUSA300_RS08865	357	59.9608	974	1122.89
SAUSA300_RS08870	201	8.43826	0	0
SAUSA300_RS08875	528	229	2115	638.439
SAUSA300_RS08880	1494	1195	502	29.0389
SAUSA300_RS08885	1938	1639	3813	160.817
SAUSA300_RS08890	123	5.35623	0	0
SAUSA300_RS08895	921	622	1399	155.479
SAUSA300_RS08900	1401	1102	1621	101.682
SAUSA300_RS08905	471	172	344	138.253
SAUSA300_RS08910	1026	727	207	19.6825
SAUSA300_RS08915	624	325	2184	464.53
SAUSA300_RS08920	873	574	2005	241.461
SAUSA300_RS08925	2631	2332	7864	233.109
SAUSA300_RS08930	1488	1189	223	12.9649
SAUSA300_RS08935	1662	1363	3281	166.401
SAUSA300_RS08940	705	406	888	151.193
SAUSA300_RS08950	1269	970	17516	1248.27
SAUSA300_RS08955	1122	823	5826	489.345
SAUSA300_RS08960	1362	1063	3535	229.88
SAUSA300_RS15380	1652	1353	86.0432	4.39606
SAUSA300_RS08975	1758	1459	9219	436.791
SAUSA300_RS08980	969	670	2710	279.601
SAUSA300_RS08985	945	646	5127	548.625
SAUSA300_RS08990	858	559	3194	394.973
SAUSA300_RS08995	1230	931	4103	304.647
SAUSA300_RS09000	3198	2899	8930	212.935
SAUSA300_RS09005	942	643	2179	234.256
SAUSA300_RS09010	1299	1000	2518	174.061
SAUSA300_RS09015	414	115.008	2510	1508.65
SAUSA300_RS09020	690	391	1174	207.556
SAUSA300_RS09025	1056	757	2524	230.483
SAUSA300_RS09030	99	4.82576	0	0
SAUSA300_RS09035	1119	820	1112	93.7423
SAUSA300_RS09040	501	202	22898	7835.94
SAUSA300_RS09045	1203	904	6613	505.679
SAUSA300_RS09050	948	649	2441	259.997
SAUSA300_RS09055	495	196	16003	5644.04
SAUSA300_RS09060	771	472	131	19.1855
SAUSA300_RS09065	1224	925	279	20.8501
SAUSA300_RS09070	1149	850	184	14.9639
SAUSA300_RS09075	141	5.84438	0	0
SAUSA300_RS09080	1695	1396	8257	408.867
SAUSA300_RS09085	465	166	739	307.738
SAUSA300_RS09090	603	304	6661	1514.64
SAUSA300_RS09100	744	445	187	29.0487
SAUSA300_RS09105	447	148	963	449.789
SAUSA300_RS09110	1161	862	1710	137.13
SAUSA300_RS09115	1605	1306	4052	214.472
SAUSA300_RS09120	96	4.76731	0	0
SAUSA300_RS09125	1131	832	1140	94.7166
SAUSA300_RS09130	1467	1168	849	50.2469
SAUSA300_RS09135	618	319	140	30.3377
SAUSA300_RS09140	1275	976	5303	375.592
SAUSA300_RS09145	1263	964	865	62.0274
SAUSA300_RS09150	906	607	216	24.5986
SAUSA300_RS09155	93	4.71038	0	0
SAUSA300_RS09160	2688	2389	3456	100.001
SAUSA300_RS09165	1668	1369	28819	1455.19
SAUSA300_RS09170	1707	1408	143	7.02066
SAUSA300_RS09175	633	334	35	7.2438
SAUSA300_RS09180	1170	871	97	7.69836
SAUSA300_RS09185	990	691	3684	368.541
SAUSA300_RS09190	114	5.14315	0	0
SAUSA300_RS09195	1092	793	2676	233.269
SAUSA300_RS09200	105	4.9475	0	0
SAUSA300_RS09205	1200	901	8319	638.25
SAUSA300_RS09210	492	193	4473	1602.09
SAUSA300_RS09215	1314	1015	2890	196.823
SAUSA300_RS09220	3825	3526	7800	152.917
SAUSA300_RS09225	597	298	704	163.306
SAUSA300_RS09230	858	559	905	111.913
SAUSA300_RS09235	312	29.5878	606	1415.81
SAUSA300_RS09240	1077	778	4535	402.942
SAUSA300_RS09245	312	29.5878	429	1002.28
SAUSA300_RS09250	843	544	831	105.596
SAUSA300_RS09255	645	346	2293	458.113
SAUSA300_RS09260	792	493	3012	422.331
SAUSA300_RS09265	849	550	1930	242.571
SAUSA300_RS09270	1410	1111	3059	190.331
SAUSA300_RS09275	423	124.002	1133	631.603
SAUSA300_RS09280	696	397	722	125.716
SAUSA300_RS09285	1662	1363	1379	69.938
SAUSA300_RS09290	1269	970	292	20.8092
SAUSA300_RS09295	6561	6262	432	4.76887
SAUSA300_RS09300	312	29.5878	132	308.394
SAUSA300_RS09305	2418	2119	2762	90.1026
SAUSA300_RS09310	1182	883	947	74.1368
SAUSA300_RS09315	954	655	1352	142.686
SAUSA300_RS09320	564	265	444	115.82
SAUSA300_RS09325	402	103.035	836	560.876
SAUSA300_RS09335	662	363	56.1316	10.6892
SAUSA300_RS09340	828	529	3516	459.45
SAUSA300_RS09345	120	5.28313	0	0
SAUSA300_RS09350	1002	703	306	30.0892
SAUSA300_RS09355	465	166	613	255.268
SAUSA300_RS09360	1182	883	2413	188.904
SAUSA300_RS09365	633	334	828	171.368
SAUSA300_RS09370	1044	745	2083	193.276
SAUSA300_RS09375	1503	1204	206	11.8273
SAUSA300_RS09380	315	31.0194	8	17.828
SAUSA300_RS09385	1293	994	122	8.48434
SAUSA300_RS09390	396	97.0678	27	19.228
SAUSA300_RS09395	855	556	3667	455.912
SAUSA300_RS09400	225	10.234	0	0
SAUSA300_RS09405	471	172	96	38.5822
SAUSA300_RS09410	444	145	75	35.7551
SAUSA300_RS09415	444	145	151	71.9869
SAUSA300_RS09420	636	337	117	23.9994
SAUSA300_RS09425	714	415	23694	3946.71
SAUSA300_RS09430	303	25.7547	101	271.088
SAUSA300_RS09435	366	68.0394	20	20.3195
SAUSA300_RS09440	354	57.3804	23	27.7083
SAUSA300_RS15400	1625	1326	28.7223	1.49734
SAUSA300_RS09455	834	535	1479	191.099
SAUSA300_RS09460	909	610	3363	381.102
SAUSA300_RS09465	1194	895	3851	297.437
SAUSA300_RS09470	1593	1294	353	18.8575
SAUSA300_RS09475	486	187	188.503	69.682
SAUSA300_RS09480	747	448	441	68.0464
SAUSA300_RS09485	474	175	74	29.2306
SAUSA300_RS09490	258	14.2053	0	0
SAUSA300_RS09495	1002	703	758	74.5347
SAUSA300_RS09500	1479	1180	1043	61.1008
SAUSA300_RS09505	456	157	44	19.373
SAUSA300_RS09510	651	352	46	9.03358
SAUSA300_RS09515	996	697	138	13.6865
SAUSA300_RS09520	627	328	9	1.89676
SAUSA300_RS09525	345	50.0508	0	0
SAUSA300_RS09530	552	253	11	3.0055
SAUSA300_RS09535	642	343	210	42.3224
SAUSA300_RS09540	186	7.59523	0	0
SAUSA300_RS09545	177	7.16476	0	0
SAUSA300_RS09550	384	85.2271	43	34.8767
SAUSA300_RS09560	144	5.93502	0	0
SAUSA300_RS15795	96	4.76731	0	0
SAUSA300_RS09565	102	4.88581	0	0
SAUSA300_RS15405	177	7.16476	0	0
SAUSA300_RS09570	378	79.3918	136	118.415
SAUSA300_RS09575	4113	3814	567	10.2765
SAUSA300_RS09580	1200	901	402.54	30.8837
SAUSA300_RS09585	1557	1258	332.533	18.2726
SAUSA300_RS09590	135	5.67153	0	0
SAUSA300_RS09595	720	421	14.1176	2.31806
SAUSA300_RS09600	717	418	16	2.64599
SAUSA300_RS15800	108	5.01091	0	0
SAUSA300_RS09605	720	421	5.88235	0.965859
SAUSA300_RS09610	720	421	9	1.47776
SAUSA300_RS09615	723	424	4	0.652137
SAUSA300_RS09620	708	409	8	1.35211
SAUSA300_RS09630	567	268	13	3.35315
SAUSA300_RS15410	699	400	85	14.6894
SAUSA300_RS09640	762	463	103	15.378
SAUSA300_RS09645	693	394	96	16.843
SAUSA300_RS09650	1374	1075	95	6.10886
SAUSA300_RS09655	519	220	10	3.14211
SAUSA300_RS09660	1245	946	44	3.21519
SAUSA300_RS09665	2994	2695	87	2.23154
SAUSA300_RS09670	144	5.93502	0	0
SAUSA300_RS09675	144	5.93502	0	0
SAUSA300_RS09680	984	685	17	1.71555
SAUSA300_RS09685	936	637	13	1.41075
SAUSA300_RS09690	540	241	51	14.6284
SAUSA300_RS09695	788	489	1295	183.065
SAUSA300_RS15420	209	8.96629	0	0
SAUSA300_RS09700	89	4.63675	0	0
SAUSA300_RS09705	72	4.35015	0	0
SAUSA300_RS09710	75	4.39785	0	0
SAUSA300_RS09715	74	4.38182	0	0
SAUSA300_RS09720	76	4.41401	0	0
SAUSA300_RS09725	73	4.36592	0	0
SAUSA300_RS09730	76	4.41401	0	0
SAUSA300_RS09735	74	4.38182	0	0
SAUSA300_RS09740	555	256	167	45.0943
SAUSA300_RS09750	1401	1102	2828	177.395
SAUSA300_RS09755	924	625	1093	120.888
SAUSA300_RS09760	1038	739	1005	94.0083
SAUSA300_RS09765	111	5.0761	0	0
SAUSA300_RS09770	504	205	4443	1498.19
SAUSA300_RS09775	1224	925	4109	307.071
SAUSA300_RS09780	741	442	1843	288.236
SAUSA300_RS09785	423	124.002	777	433.147
SAUSA300_RS09790	366	68.0394	1425	1447.77
SAUSA300_RS09795	558	259	120	32.0277
SAUSA300_RS09800	963	664	7295	759.455
SAUSA300_RS09805	942	643	2939	315.961
SAUSA300_RS09810	2937	2638	6790	177.926
SAUSA300_RS09815	1197	898	1631	125.552
SAUSA300_RS09820	99	4.82576	0	0
SAUSA300_RS09825	345	50.0508	4915	6788.24
SAUSA300_RS09830	1125	826	990	82.8514
SAUSA300_RS09835	465	166	951	396.02
SAUSA300_RS09840	624	325	305	64.8726
SAUSA300_RS09845	1113	814	553	46.9619
SAUSA300_RS09850	822	523	703	92.9177
SAUSA300_RS09855	1386	1087	1128	71.7339
SAUSA300_RS09860	396	97.0678	156	111.095
SAUSA300_RS09870	153	6.2254	0	0
SAUSA300_RS09875	600	301	3779	867.871
SAUSA300_RS09880	471	172	118	47.424
SAUSA300_RS09885	1128	829	201	16.7605
SAUSA300_RS09890	723	424	61	9.94509
SAUSA300_RS09895	1458	1159	58	3.45931
SAUSA300_RS09900	1062	763	730	66.1368
SAUSA300_RS09905	1320	1021	205.322	13.9013
SAUSA300_RS09910	84	4.54819	0	0
SAUSA300_RS15810	75	4.39785	0	0
SAUSA300_RS09915	75	4.39785	0	0
SAUSA300_RS09920	74	4.38182	0	0
SAUSA300_RS09925	72	4.35015	0	0
SAUSA300_RS09930	73	4.36592	0	0
SAUSA300_RS09935	74	4.38182	0	0
SAUSA300_RS09940	81	4.49682	0	0
SAUSA300_RS09945	76	4.41401	0	0
SAUSA300_RS09950	73	4.36592	0	0
SAUSA300_RS09955	76	4.41401	0	0
SAUSA300_RS09960	74	4.38182	0	0
SAUSA300_RS09965	93	4.71038	0	0
SAUSA300_RS09970	76	4.41401	0	0
SAUSA300_RS09975	90	4.65492	0	0
SAUSA300_RS09980	74	4.38182	0	0
SAUSA300_RS09985	74	4.38182	0	0
SAUSA300_RS09990	76	4.41401	0	0
SAUSA300_RS09995	74	4.38182	0	0
SAUSA300_RS10000	74	4.38182	0	0
SAUSA300_RS10005	89	4.63675	0	0
SAUSA300_RS10010	75	4.39785	0	0
SAUSA300_RS10015	82	4.5138	0	0
SAUSA300_RS10020	76	4.41401	0	0
SAUSA300_RS10025	76	4.41401	0	0
SAUSA300_RS10030	76	4.41401	0	0
SAUSA300_RS10035	115	5.16592	0	0
SAUSA300_RS10040	2923	2624	93331.3	2458.72
SAUSA300_RS10045	76	4.41401	0	0
SAUSA300_RS10050	77	4.4303	0	0
SAUSA300_RS10055	1552	1253	7317.73	403.71
SAUSA300_RS10060	447	148	6018	2810.83
SAUSA300_RS10065	951	652	5819	616.944
SAUSA300_RS10070	456	157	1891	832.6
SAUSA300_RS10075	1290	991	4190	292.271
SAUSA300_RS10080	1095	796	1217	105.687
SAUSA300_RS10085	93	4.71038	0	0
SAUSA300_RS10090	1737	1438	1961	94.2678
SAUSA300_RS10095	543	244	1073	303.987
SAUSA300_RS10100	1038	739	421	39.3806
SAUSA300_RS10105	978	679	8103	824.937
SAUSA300_RS10115	837	538	1366	175.515
SAUSA300_RS10120	1518	1219	2030	115.116
SAUSA300_RS10125	315	31.0194	132	294.161
SAUSA300_RS10130	819	520	581	77.2356
SAUSA300_RS10135	810	511	1316	178.024
SAUSA300_RS10140	516	217	2420	770.904
SAUSA300_RS10145	162	6.54674	0	0
SAUSA300_RS10150	1152	853	386	31.2812
SAUSA300_RS10155	531	232	1069	318.518
SAUSA300_RS10160	1257	958	2507	180.898
SAUSA300_RS10165	201	8.43826	0	0
SAUSA300_RS10170	465	166	847	352.712
SAUSA300_RS10175	276	17.6374	109	427.205
SAUSA300_RS10180	1218	919	1148	86.3517
SAUSA300_RS10185	630	331	2040	426.037
SAUSA300_RS10190	1044	745	2623	243.381
SAUSA300_RS10195	702	403	1282	219.901
SAUSA300_RS10200	387	88.1704	224	175.618
SAUSA300_RS10205	759	460	3573	536.933
SAUSA300_RS10215	987	688	203	20.3963
SAUSA300_RS10230	414	115.008	85	51.0899
SAUSA300_RS10235	111	5.0761	0	0
SAUSA300_RS10240	732	433	2031	324.24
[truncated: 871 more rows]
